# Supplementary material for: An improved fruit transcriptome and the identification of the candidate genes involved in fruit abscission induced by carbohydrate stress in litchi
Source: Front Plant Sci. 2015 Jun 15;6:439. doi: 10.3389/fpls.2015.00439 (PMC4466451; doi:10.3389/fpls.2015.00439)
Supplement: Supplementary file 1 [file Data_Sheet_1.XLSX]

## Sheet: Supplementary Data Excel File 1
Gene-ID	Gene-Length	Rawfragments	FPKM	Nr-ID	Nr-Score	Nr-Evalue	Nr-annotation	Nt-ID	Nt-Score	Nt-Evalue	Nt-annotation	Swissprot-ID	Swissprot-Score	Swissprot-Evalue	Swissprot-annotation	COG-Protein-or-Domain	COG-Score	COG-Evalue	COG-ID	COG-Function-Description	KO_id	KEGG-Evalue	KEGG-Score	KEGG-Gene	ko_definition	GO-BiologicalProcess	GO-MolecularFunction	Go-CellularComponent
CL10.Contig1	771	99	6.5734	gi|357459895|ref|XP_003600228.1|	200.7	2e-50	Cc-nbs resistance protein [Medicago truncatula] >gi|355489276|gb|AES70479.1| Cc-nbs resistance protein [Medicago truncatula]	gi|392522145|gb|JQ900204.1|	145	8e-32	Dimocarpus longan NBS-LRR disease resistance protein NBS11 mRNA, partial cds	sp|Q9M667|RPP13_ARATH	99.8	2e-21	Disease resistance protein RPP13 OS=Arabidopsis thaliana GN=RPP13 PE=2 SV=2	--	--	--	--	--	K13457	2e-37	154	vvi:100252764	disease resistance protein RPM1	-	-	-
CL100.Contig1	1787	408	11.6881	gi|462406623|gb|EMJ12087.1|	819.3	0	hypothetical protein PRUPE_ppa002205mg [Prunus persica]	gi|225455867|ref|XM_002274551.1|	706	0	PREDICTED: Vitis vinifera lysosomal acid lipase/cholesteryl ester hydrolase-like (LOC100252671), mRNA	sp|Q67ZU1|LIP2_ARATH	80.9	2e-15	Triacylglycerol lipase 2 OS=Arabidopsis thaliana GN=LIP2 PE=2 SV=1	YKL140w	72.8	2e-12	COG0596	Predicted hydrolases or acyltransferases (alpha/beta hydrolase superfamily)	--	--	--	--	--	GO:0006629//lipid metabolic process	GO:0050253//retinyl-palmitate esterase activity;GO:0004806//triglyceride lipase activity	GO:0005576//extracellular region
CL100.Contig2	512	20	1.9997	gi|462406623|gb|EMJ12087.1|	270	1e-71	hypothetical protein PRUPE_ppa002205mg [Prunus persica]	gi|225455867|ref|XM_002274551.1|	252	3e-64	PREDICTED: Vitis vinifera lysosomal acid lipase/cholesteryl ester hydrolase-like (LOC100252671), mRNA	--	--	--	--	--	--	--	--	--	--	--	--	--	--	GO:0006629//lipid metabolic process	GO:0050253//retinyl-palmitate esterase activity;GO:0004806//triglyceride lipase activity	GO:0005576//extracellular region
CL1000.Contig1	680	481	36.2114	gi|255569323|ref|XP_002525629.1|	240	2e-62	UDP-glucosyltransferase, putative [Ricinus communis] >gi|223535065|gb|EEF36747.1| UDP-glucosyltransferase, putative [Ricinus communis]	gi|255569322|ref|XM_002525583.1|	63.9	2e-07	Ricinus communis UDP-glucosyltransferase, putative, mRNA	sp|O82383|U71D1_ARATH	187	4e-48	UDP-glycosyltransferase 71D1 OS=Arabidopsis thaliana GN=UGT71D1 PE=2 SV=1	--	--	--	--	--	K08237	2e-12	70.9	aly:ARALYDRAFT_490463	hydroquinone glucosyltransferase [EC:2.4.1.218]	GO:0015706//nitrate transport;GO:0010106//cellular response to iron ion starvation;GO:0006826//iron ion transport;GO:0010167//response to nitrate;GO:0048765//root hair cell differentiation	GO:0080045//quercetin 3'-O-glucosyltransferase activity;GO:0080044//quercetin 7-O-glucosyltransferase activity;GO:0080043//quercetin 3-O-glucosyltransferase activity	-
CL1001.Contig1	1731	18	0.5323	gi|224119512|ref|XP_002331179.1|	648.7	0	predicted protein [Populus trichocarpa] >gi|222873300|gb|EEF10431.1| predicted protein [Populus trichocarpa]	gi|356519837|ref|XM_003528528.1|	103	6e-19	PREDICTED: Glycine max uncharacterized protein LOC100807956 (LOC100807956), mRNA	sp|Q9FPQ6|GP1_CHLRE	50.1	4e-06	Vegetative cell wall protein gp1 OS=Chlamydomonas reinhardtii GN=GP1 PE=2 SV=1	alr4412	79.7	1e-14	COG2304	Uncharacterized protein containing a von Willebrand factor type A (vWA) domain	--	--	--	--	--	GO:0009690//cytokinin metabolic process	-	GO:0005576//extracellular region;GO:0005886//plasma membrane
CL1001.Contig2	2482	290	5.9814	gi|255583954|ref|XP_002532724.1|	964.5	0	inter-alpha-trypsin inhibitor heavy chain, putative [Ricinus communis] >gi|223527532|gb|EEF29655.1| inter-alpha-trypsin inhibitor heavy chain, putative [Ricinus communis]	gi|356519837|ref|XM_003528528.1|	103	9e-19	PREDICTED: Glycine max uncharacterized protein LOC100807956 (LOC100807956), mRNA	sp|Q9FPQ6|GP1_CHLRE	50.1	6e-06	Vegetative cell wall protein gp1 OS=Chlamydomonas reinhardtii GN=GP1 PE=2 SV=1	alr4412	97.8	8e-20	COG2304	Uncharacterized protein containing a von Willebrand factor type A (vWA) domain	--	--	--	--	--	GO:0009690//cytokinin metabolic process	-	GO:0005576//extracellular region;GO:0005886//plasma membrane
CL1001.Contig3	2063	12	0.2978	gi|255583954|ref|XP_002532724.1|	827.4	0	inter-alpha-trypsin inhibitor heavy chain, putative [Ricinus communis] >gi|223527532|gb|EEF29655.1| inter-alpha-trypsin inhibitor heavy chain, putative [Ricinus communis]	gi|356519837|ref|XM_003528528.1|	103	7e-19	PREDICTED: Glycine max uncharacterized protein LOC100807956 (LOC100807956), mRNA	sp|Q9FPQ6|GP1_CHLRE	50.1	5e-06	Vegetative cell wall protein gp1 OS=Chlamydomonas reinhardtii GN=GP1 PE=2 SV=1	alr4412	98.6	4e-20	COG2304	Uncharacterized protein containing a von Willebrand factor type A (vWA) domain	--	--	--	--	--	GO:0009690//cytokinin metabolic process	-	GO:0005576//extracellular region;GO:0005886//plasma membrane
CL1002.Contig1	440	5	0.5817	gi|359482584|ref|XP_002270971.2|	36.2	5e-27	PREDICTED: uncharacterized protein LOC100241217 [Vitis vinifera] >gi|297742921|emb|CBI35788.3| unnamed protein product [Vitis vinifera]	gi|56790187|dbj|AP006737.1|	95.6	4e-17	Lotus japonicus genomic DNA, chromosome 1, clone: LjT20F11, TM1687, complete sequence	--	--	--	--	--	--	--	--	--	--	--	--	--	--	-	-	GO:0009536//plastid
CL1002.Contig2	596	45	3.8652	gi|359482584|ref|XP_002270971.2|	155.6	4e-37	PREDICTED: uncharacterized protein LOC100241217 [Vitis vinifera] >gi|297742921|emb|CBI35788.3| unnamed protein product [Vitis vinifera]	gi|359482583|ref|XM_002270935.2|	109	3e-21	PREDICTED: Vitis vinifera uncharacterized LOC100241217 (LOC100241217), mRNA	--	--	--	--	--	--	--	--	--	--	--	--	--	--	-	GO:0004519//endonuclease activity	GO:0009536//plastid
CL1003.Contig1	691	502	37.1908	gi|255561014|ref|XP_002521519.1|	245	8e-64	ATP binding protein, putative [Ricinus communis] >gi|223539197|gb|EEF40790.1| ATP binding protein, putative [Ricinus communis]	--	--	--	--	--	--	--	--	--	--	--	--	--	K08900	1e-24	111	pop:POPTR_550987	mitochondrial chaperone BCS1	GO:0009737//response to abscisic acid stimulus	GO:0016887//ATPase activity;GO:0005524//ATP binding	GO:0005794//Golgi apparatus;GO:0009506//plasmodesma;GO:0005886//plasma membrane;GO:0009507//chloroplast;GO:0005783//endoplasmic reticulum
CL1004.Contig1	1138	117	5.2632	gi|356501495|ref|XP_003519560.1|	129.4	1e-28	PREDICTED: DNA/RNA-binding protein KIN17-like isoform 1 [Glycine max] >gi|356501497|ref|XP_003519561.1| PREDICTED: DNA/RNA-binding protein KIN17-like isoform 2 [Glycine max]	gi|123663900|emb|AM464603.1|	256	4e-65	Vitis vinifera, whole genome shotgun sequence, contig VV78X204536.4, clone ENTAV 115	--	--	--	--	--	--	--	--	--	K13102	2e-103	374	gmx:100785931	DNA/RNA-binding protein KIN17	GO:0000226//microtubule cytoskeleton organization	GO:0008270//zinc ion binding	GO:0005622//intracellular
CL1004.Contig2	1363	172	6.4601	gi|255568032|ref|XP_002524993.1|	132.9	5e-136	zinc finger protein, putative [Ricinus communis] >gi|223535737|gb|EEF37400.1| zinc finger protein, putative [Ricinus communis]	gi|123663900|emb|AM464603.1|	264	2e-67	Vitis vinifera, whole genome shotgun sequence, contig VV78X204536.4, clone ENTAV 115	--	--	--	--	--	--	--	--	--	K13102	4e-137	376	rcu:RCOM_1086480	DNA/RNA-binding protein KIN17	GO:0000226//microtubule cytoskeleton organization	GO:0008270//zinc ion binding	GO:0005622//intracellular
CL1004.Contig3	1371	384	14.3385	gi|255568032|ref|XP_002524993.1|	604.4	1e-171	zinc finger protein, putative [Ricinus communis] >gi|223535737|gb|EEF37400.1| zinc finger protein, putative [Ricinus communis]	gi|123663900|emb|AM464603.1|	256	5e-65	Vitis vinifera, whole genome shotgun sequence, contig VV78X204536.4, clone ENTAV 115	sp|Q9C801|MOS2_ARATH	55.8	6e-08	Protein MOS2 OS=Arabidopsis thaliana GN=MOS2 PE=2 SV=1	--	--	--	--	--	K13102	1e-172	604	rcu:RCOM_1086480	DNA/RNA-binding protein KIN17	GO:0000226//microtubule cytoskeleton organization	GO:0008270//zinc ion binding	GO:0005622//intracellular
CL1005.Contig1	257	5	0.996	gi|302829508|ref|XP_002946321.1|	53.5	1e-06	hypothetical protein VOLCADRAFT_86475 [Volvox carteri f. nagariensis] >gi|300269136|gb|EFJ53316.1| hypothetical protein VOLCADRAFT_86475 [Volvox carteri f. nagariensis]	--	--	--	--	--	--	--	--	--	--	--	--	--	K03295	4e-06	47.8	ath:AT2G04620	cation efflux system protein, CDF family	-	-	-
CL1005.Contig2	348	16	2.3537	gi|7489001|pir||S14983	58.5	3e-08	extensin class I (clone w10-1 L) - tomato (fragment)	--	--	--	--	--	--	--	--	--	--	--	--	--	--	--	--	--	--	-	-	-
CL1006.Contig1	765	65	4.3497	gi|359488450|ref|XP_002275233.2|	388.3	7e-107	PREDICTED: acyltransferase-like protein At3g26840, chloroplastic-like [Vitis vinifera] >gi|296082299|emb|CBI21304.3| unnamed protein product [Vitis vinifera]	gi|210140805|dbj|AK244724.1|	289	2e-75	Glycine max cDNA, clone: GMFL01-12-C03	sp|Q9LW26|Y3684_ARATH	301	2e-82	Acyltransferase-like protein At3g26840, chloroplastic OS=Arabidopsis thaliana GN=At3g26840 PE=1 SV=1	Rv1920	71.6	1e-12	COG0204	1-acyl-sn-glycerol-3-phosphate acyltransferase	--	--	--	--	--	GO:0008152//metabolic process	GO:0016747//transferase activity, transferring acyl groups other than amino-acyl groups	GO:0010287//plastoglobule
CL1006.Contig2	530	6	0.5795	gi|359488450|ref|XP_002275233.2|	290	1e-77	PREDICTED: acyltransferase-like protein At3g26840, chloroplastic-like [Vitis vinifera] >gi|296082299|emb|CBI21304.3| unnamed protein product [Vitis vinifera]	gi|357508294|ref|XM_003624388.1|	258	5e-66	Medicago truncatula Acyltransferase-like protein (MTR_7g083200) mRNA, complete cds	sp|Q9LW26|Y3684_ARATH	214	2e-56	Acyltransferase-like protein At3g26840, chloroplastic OS=Arabidopsis thaliana GN=At3g26840 PE=1 SV=1	Rv1920	62	5e-10	COG0204	1-acyl-sn-glycerol-3-phosphate acyltransferase	--	--	--	--	--	GO:0008152//metabolic process	GO:0016747//transferase activity, transferring acyl groups other than amino-acyl groups	GO:0010287//plastoglobule
CL1006.Contig3	346	7	1.0357	gi|460371857|ref|XP_004231751.1|	182.6	1e-45	PREDICTED: acyltransferase-like protein At3g26840, chloroplastic-like [Solanum lycopersicum]	gi|356560447|ref|XM_003548456.1|	194	4e-47	PREDICTED: Glycine max acyltransferase-like protein At3g26840, chloroplastic-like (LOC100804605), mRNA	sp|Q9LW26|Y3684_ARATH	149	4e-37	Acyltransferase-like protein At3g26840, chloroplastic OS=Arabidopsis thaliana GN=At3g26840 PE=1 SV=1	Rv1920	50.1	1e-06	COG0204	1-acyl-sn-glycerol-3-phosphate acyltransferase	K14457	5e-06	47.4	osa:4330511	2-acylglycerol O-acyltransferase 2 [EC:2.3.1.22]	GO:0008152//metabolic process	GO:0016747//transferase activity, transferring acyl groups other than amino-acyl groups	GO:0010287//plastoglobule
CL1007.Contig1	228	291	65.3383	--	--	--	--	--	--	--	--	--	--	--	--	--	--	--	--	--	--	--	--	--	--	-	-	-
CL1007.Contig2	213	231	55.519	--	--	--	--	--	--	--	--	--	--	--	--	--	--	--	--	--	--	--	--	--	--	-	-	-
CL1007.Contig3	652	330	25.9105	--	--	--	--	--	--	--	--	--	--	--	--	--	--	--	--	--	--	--	--	--	--	-	-	-
CL1008.Contig1	1882	4437	120.692	gi|255541670|ref|XP_002511899.1|	548.5	1e-154	ATP binding protein, putative [Ricinus communis] >gi|223549079|gb|EEF50568.1| ATP binding protein, putative [Ricinus communis]	gi|359489661|ref|XM_002278024.2|	141	3e-30	PREDICTED: Vitis vinifera probable receptor-like protein kinase At5g24010-like (LOC100255197), mRNA	sp|Q9FLW0|Y5241_ARATH	283	2e-76	Probable receptor-like protein kinase At5g24010 OS=Arabidopsis thaliana GN=At5g24010 PE=1 SV=1	--	--	--	--	--	K04733	2e-33	142	ath:AT5G38990	interleukin-1 receptor-associated kinase 4 [EC:2.7.11.1]	-	GO:0004672//protein kinase activity	GO:0005783//endoplasmic reticulum
CL1009.Contig1	987	622	32.2614	gi|225447707|ref|XP_002277051.1|	220.7	3e-56	PREDICTED: uncharacterized protein C167.05-like isoform 1 [Vitis vinifera] >gi|359485721|ref|XP_003633321.1| PREDICTED: uncharacterized protein C167.05-like isoform 2 [Vitis vinifera] >gi|359485723|ref|XP_003633322.1| PREDICTED: uncharacterized protein C167.05-like isoform 3 [Vitis vinifera]	gi|356543763|ref|XM_003540282.1|	137	2e-29	PREDICTED: Glycine max uncharacterized protein LOC100810053 (LOC100810053), mRNA	sp|Q8LGG8|USPAL_ARATH	50.1	2e-06	Universal stress protein A-like protein OS=Arabidopsis thaliana GN=At3g01520 PE=1 SV=2	--	--	--	--	--	--	--	--	--	--	GO:0016925//protein sumoylation;GO:0006950//response to stress;GO:0002238//response to molecule of fungal origin	-	GO:0005886//plasma membrane;GO:0005634//nucleus;GO:0005829//cytosol
CL1009.Contig2	585	120	10.5011	gi|147801952|emb|CAN75054.1|	221.5	6e-57	hypothetical protein VITISV_039450 [Vitis vinifera]	gi|356543763|ref|XM_003540282.1|	137	1e-29	PREDICTED: Glycine max uncharacterized protein LOC100810053 (LOC100810053), mRNA	sp|Q8LGG8|USPAL_ARATH	50.1	9e-07	Universal stress protein A-like protein OS=Arabidopsis thaliana GN=At3g01520 PE=1 SV=2	--	--	--	--	--	--	--	--	--	--	GO:0016925//protein sumoylation;GO:0006950//response to stress;GO:0002238//response to molecule of fungal origin	-	GO:0005886//plasma membrane;GO:0005634//nucleus;GO:0005829//cytosol
CL101.Contig1	423	0	0	gi|359485673|ref|XP_002274405.2|	63.2	1e-09	PREDICTED: uncharacterized protein LOC100246569 [Vitis vinifera]	gi|359485672|ref|XM_002274369.2|	60	2e-06	PREDICTED: Vitis vinifera uncharacterized LOC100246569 (LOC100246569), mRNA	--	--	--	--	--	--	--	--	--	--	--	--	--	--	-	GO:0016757//transferase activity, transferring glycosyl groups	GO:0005794//Golgi apparatus
CL101.Contig2	287	1	0.1784	gi|359485673|ref|XP_002274405.2|	71.6	4e-12	PREDICTED: uncharacterized protein LOC100246569 [Vitis vinifera]	gi|359485672|ref|XM_002274369.2|	60	1e-06	PREDICTED: Vitis vinifera uncharacterized LOC100246569 (LOC100246569), mRNA	--	--	--	--	--	--	--	--	--	--	--	--	--	--	-	GO:0016757//transferase activity, transferring glycosyl groups	GO:0005794//Golgi apparatus
CL101.Contig3	716	0	0	gi|359485673|ref|XP_002274405.2|	63.2	4e-09	PREDICTED: uncharacterized protein LOC100246569 [Vitis vinifera]	gi|359485672|ref|XM_002274369.2|	60	3e-06	PREDICTED: Vitis vinifera uncharacterized LOC100246569 (LOC100246569), mRNA	--	--	--	--	--	--	--	--	--	--	--	--	--	--	-	GO:0016757//transferase activity, transferring glycosyl groups	GO:0005794//Golgi apparatus
CL1010.Contig1	1568	12	0.3918	gi|224118612|ref|XP_002331405.1|	94.7	8e-165	predicted protein [Populus trichocarpa] >gi|222873619|gb|EEF10750.1| predicted protein [Populus trichocarpa]	gi|359474453|ref|XM_002275318.2|	206	5e-50	PREDICTED: Vitis vinifera tRNA pseudouridine synthase A-like (LOC100242086), mRNA	--	--	--	--	FN1600	65.1	3e-10	COG0101	Pseudouridylate synthase	K06173	8e-11	67	smo:SELMODRAFT_78854	tRNA pseudouridine38-40 synthase [EC:5.4.99.12]	GO:0001522//pseudouridine synthesis;GO:0006730//one-carbon metabolic process;GO:0008033//tRNA processing	GO:0009982//pseudouridine synthase activity;GO:0003723//RNA binding	GO:0005634//nucleus
CL1010.Contig2	1608	1	0.0318	gi|255566350|ref|XP_002524161.1|	615.5	8e-175	pseudouridylate synthase, putative [Ricinus communis] >gi|223536579|gb|EEF38224.1| pseudouridylate synthase, putative [Ricinus communis]	gi|359474453|ref|XM_002275318.2|	206	5e-50	PREDICTED: Vitis vinifera tRNA pseudouridine synthase A-like (LOC100242086), mRNA	--	--	--	--	FN1600	65.1	3e-10	COG0101	Pseudouridylate synthase	K06173	8e-11	67	smo:SELMODRAFT_78854	tRNA pseudouridine38-40 synthase [EC:5.4.99.12]	GO:0001522//pseudouridine synthesis;GO:0006730//one-carbon metabolic process;GO:0008033//tRNA processing	GO:0009982//pseudouridine synthase activity;GO:0003723//RNA binding	GO:0005634//nucleus
CL1010.Contig3	783	0	0	gi|255566350|ref|XP_002524161.1|	258.8	6e-68	pseudouridylate synthase, putative [Ricinus communis] >gi|223536579|gb|EEF38224.1| pseudouridylate synthase, putative [Ricinus communis]	gi|449518730|ref|XM_004166341.1|	89.7	4e-15	PREDICTED: Cucumis sativus tRNA pseudouridine synthase A-like (LOC101232137), mRNA	--	--	--	--	--	--	--	--	--	K06173	2e-06	51.2	smo:SELMODRAFT_78854	tRNA pseudouridine38-40 synthase [EC:5.4.99.12]	GO:0001522//pseudouridine synthesis;GO:0006730//one-carbon metabolic process;GO:0008033//tRNA processing	GO:0009982//pseudouridine synthase activity;GO:0003723//RNA binding	GO:0005634//nucleus
CL1010.Contig4	743	0	0	gi|224118612|ref|XP_002331405.1|	94.7	5e-61	predicted protein [Populus trichocarpa] >gi|222873619|gb|EEF10750.1| predicted protein [Populus trichocarpa]	gi|449518730|ref|XM_004166341.1|	89.7	4e-15	PREDICTED: Cucumis sativus tRNA pseudouridine synthase A-like (LOC101232137), mRNA	--	--	--	--	--	--	--	--	--	K06173	2e-06	51.2	smo:SELMODRAFT_78854	tRNA pseudouridine38-40 synthase [EC:5.4.99.12]	GO:0001522//pseudouridine synthesis;GO:0006730//one-carbon metabolic process;GO:0008033//tRNA processing	GO:0009982//pseudouridine synthase activity;GO:0003723//RNA binding	GO:0005634//nucleus
CL1011.Contig1	563	45	4.0918	gi|224114087|ref|XP_002332438.1|	92	5e-18	predicted protein [Populus trichocarpa] >gi|222832791|gb|EEE71268.1| predicted protein [Populus trichocarpa]	--	--	--	--	sp|O81825|DRL28_ARATH	50.8	5e-07	Probable disease resistance protein At4g27220 OS=Arabidopsis thaliana GN=At4g27220 PE=2 SV=1	--	--	--	--	--	--	--	--	--	--	-	-	-
CL1012.Contig1	222	25	5.765	--	--	--	--	gi|337730160|gb|JN127766.1|	63.9	6e-08	Theobroma cacao clone TCC_BB055I06, complete sequence	--	--	--	--	--	--	--	--	--	--	--	--	--	--	-	-	-
CL1013.Contig1	232	73	16.1081	gi|359486090|ref|XP_002273874.2|	92.4	2e-18	PREDICTED: uncharacterized protein LOC100259948 [Vitis vinifera]	gi|359486089|ref|XM_002273838.2|	60	1e-06	PREDICTED: Vitis vinifera uncharacterized LOC100259948 (LOC100259948), mRNA	--	--	--	--	--	--	--	--	--	K02365	1e-19	92.4	vvi:100259948	separase [EC:3.4.22.49]	GO:0010182//sugar mediated signaling pathway;GO:0048825//cotyledon development;GO:0010150//leaf senescence;GO:0000911//cytokinesis by cell plate formation;GO:0008284//positive regulation of cell proliferation;GO:0010332//response to gamma radiation;GO:0050826//response to freezing;GO:0009753//response to jasmonic acid stimulus;GO:0006396//RNA processing;GO:0016567//protein ubiquitination;GO:00063…	GO:0030234//enzyme regulator activity;GO:0008233//peptidase activity;GO:0005515//protein binding	GO:0005737//cytoplasm;GO:0005634//nucleus
CL1013.Contig2	264	27	5.2356	gi|359486090|ref|XP_002273874.2|	36.2	6e-08	PREDICTED: uncharacterized protein LOC100259948 [Vitis vinifera]	--	--	--	--	--	--	--	--	--	--	--	--	--	K02365	4e-09	41.2	vvi:100259948	separase [EC:3.4.22.49]	-	-	-
CL1013.Contig3	255	82	16.462	gi|359487414|ref|XP_003633590.1|	110.9	6e-24	PREDICTED: uncharacterized protein LOC100260134 [Vitis vinifera]	gi|359487413|ref|XM_003633542.1|	60	1e-06	PREDICTED: Vitis vinifera uncharacterized LOC100260134 (LOC100260134), mRNA	--	--	--	--	--	--	--	--	--	K02365	2e-24	108	rcu:RCOM_1374500	separase [EC:3.4.22.49]	-	GO:0016787//hydrolase activity	-
CL1015.Contig1	339	28	4.2283	--	--	--	--	--	--	--	--	--	--	--	--	--	--	--	--	--	--	--	--	--	--	-	-	-
CL1016.Contig1	521	15	1.4739	gi|255547570|ref|XP_002514842.1|	62.8	3e-09	conserved hypothetical protein [Ricinus communis] >gi|223545893|gb|EEF47396.1| conserved hypothetical protein [Ricinus communis]	gi|365770059|gb|HQ884783.1|	71.9	6e-10	Linum usitatissimum clone Contig599 microsatellite sequence	--	--	--	--	--	--	--	--	--	--	--	--	--	--	-	-	-
CL1016.Contig2	685	361	26.979	gi|255547570|ref|XP_002514842.1|	96.7	3e-19	conserved hypothetical protein [Ricinus communis] >gi|223545893|gb|EEF47396.1| conserved hypothetical protein [Ricinus communis]	gi|365770059|gb|HQ884783.1|	71.9	8e-10	Linum usitatissimum clone Contig599 microsatellite sequence	--	--	--	--	--	--	--	--	--	--	--	--	--	--	-	-	-
CL1017.Contig1	319	42	6.7401	gi|462402257|gb|EMJ07814.1|	77	9e-14	hypothetical protein PRUPE_ppa021633mg [Prunus persica]	--	--	--	--	sp|Q9T0K5|LRX3_ARATH	52.8	5e-08	Leucine-rich repeat extensin-like protein 3 OS=Arabidopsis thaliana GN=LRX3 PE=1 SV=1	--	--	--	--	--	K13141	3e-13	71.2	pop:POPTR_906114	integrator complex subunit 4	GO:0090057//root radial pattern formation;GO:0010496//intercellular transport	-	GO:0005768//endosome;GO:0005634//nucleus
CL1018.Contig1	1526	4189	140.529	gi|225451581|ref|XP_002275325.1|	632.5	6e-180	PREDICTED: phosphate carrier protein, mitochondrial [Vitis vinifera]	gi|225451580|ref|XM_002275289.1|	844	0	PREDICTED: Vitis vinifera phosphate carrier protein, mitochondrial-like (LOC100253246), mRNA	sp|Q9FMU6|MPCP3_ARATH	601	4e-172	Mitochondrial phosphate carrier protein 3, mitochondrial OS=Arabidopsis thaliana GN=MPT3 PE=1 SV=1	--	--	--	--	--	K15102	0	632	vvi:100253246	solute carrier family 25 (mitochondrial phosphate transporter), member 3	GO:0006810//transport;GO:0009651//response to salt stress;GO:0006098//pentose-phosphate shunt	GO:0005515//protein binding	GO:0005618//cell wall;GO:0016021//integral to membrane;GO:0005743//mitochondrial inner membrane;GO:0005774//vacuolar membrane;GO:0009507//chloroplast;GO:0005794//Golgi apparatus;GO:0005886//plasma membrane
CL1018.Contig2	704	73	5.3084	gi|255543593|ref|XP_002512859.1|	443	2e-123	mitochondrial phosphate carrier protein, putative [Ricinus communis] >gi|223547870|gb|EEF49362.1| mitochondrial phosphate carrier protein, putative [Ricinus communis]	gi|1842187|emb|Y08499.1|	571	1e-160	B.pendula mRNA encoding mitochondrial phosphate translocator	sp|Q9FMU6|MPCP3_ARATH	420	3e-118	Mitochondrial phosphate carrier protein 3, mitochondrial OS=Arabidopsis thaliana GN=MPT3 PE=1 SV=1	--	--	--	--	--	K15102	2e-124	442	rcu:RCOM_1445550	solute carrier family 25 (mitochondrial phosphate transporter), member 3	GO:0006810//transport	GO:0005515//protein binding	GO:0005743//mitochondrial inner membrane;GO:0005886//plasma membrane;GO:0005618//cell wall;GO:0016021//integral to membrane;GO:0009507//chloroplast
CL1021.Contig1	525	101	9.8485	gi|462399531|gb|EMJ05199.1|	176.4	1e-43	hypothetical protein PRUPE_ppa001125mg [Prunus persica]	gi|470120206|ref|XM_004296151.1|	65.9	4e-08	PREDICTED: Fragaria vesca subsp. vesca importin-5-like (LOC101293385), mRNA	sp|A4LBC0|LFL1_ORYSJ	50.4	6e-07	B3 domain-containing protein LFL1 OS=Oryza sativa subsp. japonica GN=LFL1 PE=2 SV=1	--	--	--	--	--	K01115	1e-07	53.9	vcn:VOLCADRAFT_99471	phospholipase D [EC:3.1.4.4]	GO:0006886//intracellular protein transport	GO:0008565//protein transporter activity	GO:0005643//nuclear pore
CL1022.Contig1	1681	3719	113.258	gi|225464928|ref|XP_002275011.1|	743.4	0	PREDICTED: eukaryotic initiation factor 4A-3-like [Vitis vinifera]	gi|317159564|gb|HQ323242.1|	1013	0	Hevea brasiliensis DEAD box RNA helicase RH2a mRNA, partial cds	sp|Q94A52|RH2_ARATH	716	0	DEAD-box ATP-dependent RNA helicase 2 OS=Arabidopsis thaliana GN=RH2 PE=2 SV=2	SPAC1F5.10	592	6e-169	COG0513	Superfamily II DNA and RNA helicases	K13025	0	743	vvi:100255368	ATP-dependent RNA helicase [EC:3.6.4.13]	GO:0001666//response to hypoxia;GO:0006397//mRNA processing	GO:0003676//nucleic acid binding;GO:0008026//ATP-dependent helicase activity;GO:0005524//ATP binding;GO:0005515//protein binding	GO:0035145//exon-exon junction complex;GO:0005730//nucleolus;GO:0016607//nuclear speck;GO:0016020//membrane
CL1024.Contig1	1241	33	1.3613	gi|224066215|ref|XP_002302029.1|	494.6	1e-138	predicted protein [Populus trichocarpa] >gi|222843755|gb|EEE81302.1| predicted protein [Populus trichocarpa]	gi|356518849|ref|XM_003528042.1|	307	1e-80	PREDICTED: Glycine max DNA-3-methyladenine glycosylase 1-like (LOC100788160), mRNA	sp|Q9FPQ6|GP1_CHLRE	87.4	2e-17	Vegetative cell wall protein gp1 OS=Chlamydomonas reinhardtii GN=GP1 PE=2 SV=1	RSc1168	127	5e-29	COG0122	3-methyladenine DNA glycosylase/8-oxoguanine DNA glycosylase	K01247	1e-139	494	pop:POPTR_643115	DNA-3-methyladenine glycosylase II [EC:3.2.2.21]	GO:0006284//base-excision repair	GO:0052821//DNA-7-methyladenine glycosylase activity;GO:0052822//DNA-3-methylguanine glycosylase activity;GO:0043916//DNA-7-methylguanine glycosylase activity;GO:0008725//DNA-3-methyladenine glycosylase activity	GO:0005634//nucleus
CL1024.Contig2	1210	35	1.4808	gi|224066215|ref|XP_002302029.1|	494.6	1e-138	predicted protein [Populus trichocarpa] >gi|222843755|gb|EEE81302.1| predicted protein [Populus trichocarpa]	gi|356518849|ref|XM_003528042.1|	307	1e-80	PREDICTED: Glycine max DNA-3-methyladenine glycosylase 1-like (LOC100788160), mRNA	sp|Q9FPQ6|GP1_CHLRE	87.4	1e-17	Vegetative cell wall protein gp1 OS=Chlamydomonas reinhardtii GN=GP1 PE=2 SV=1	RSc1168	127	5e-29	COG0122	3-methyladenine DNA glycosylase/8-oxoguanine DNA glycosylase	K01247	1e-139	494	pop:POPTR_643115	DNA-3-methyladenine glycosylase II [EC:3.2.2.21]	GO:0006284//base-excision repair	GO:0052821//DNA-7-methyladenine glycosylase activity;GO:0052822//DNA-3-methylguanine glycosylase activity;GO:0043916//DNA-7-methylguanine glycosylase activity;GO:0008725//DNA-3-methyladenine glycosylase activity	GO:0005634//nucleus
CL1024.Contig3	1599	366	11.7177	gi|224066215|ref|XP_002302029.1|	509.6	6e-143	predicted protein [Populus trichocarpa] >gi|222843755|gb|EEE81302.1| predicted protein [Populus trichocarpa]	gi|356518849|ref|XM_003528042.1|	307	2e-80	PREDICTED: Glycine max DNA-3-methyladenine glycosylase 1-like (LOC100788160), mRNA	sp|Q9FPQ6|GP1_CHLRE	87.4	2e-17	Vegetative cell wall protein gp1 OS=Chlamydomonas reinhardtii GN=GP1 PE=2 SV=1	RSc1168	127	7e-29	COG0122	3-methyladenine DNA glycosylase/8-oxoguanine DNA glycosylase	K01247	5e-144	509	pop:POPTR_643115	DNA-3-methyladenine glycosylase II [EC:3.2.2.21]	GO:0006284//base-excision repair	GO:0052821//DNA-7-methyladenine glycosylase activity;GO:0052822//DNA-3-methylguanine glycosylase activity;GO:0043916//DNA-7-methylguanine glycosylase activity;GO:0008725//DNA-3-methyladenine glycosylase activity	GO:0005634//nucleus
CL1026.Contig1	2579	489	9.7066	gi|224145545|ref|XP_002325680.1|	1182.5	0	predicted protein [Populus trichocarpa] >gi|222862555|gb|EEF00062.1| predicted protein [Populus trichocarpa]	gi|359485726|ref|XM_002277183.2|	549	1e-153	PREDICTED: Vitis vinifera G-type lectin S-receptor-like serine/threonine-protein kinase At2g19130, transcript variant 1 (LOC100240913), mRNA	sp|O64477|Y2913_ARATH	989	0	G-type lectin S-receptor-like serine/threonine-protein kinase At2g19130 OS=Arabidopsis thaliana GN=At2g19130 PE=2 SV=1	BH2504_1	88.6	5e-17	COG0515	Serine/threonine protein kinase	K13416	4e-58	224	ath:AT4G33430	brassinosteroid insensitive 1-associated receptor kinase 1 [EC:2.7.10.1 2.7.11.1]	GO:0048544//recognition of pollen;GO:0006468//protein phosphorylation	GO:0005524//ATP binding;GO:0004674//protein serine/threonine kinase activity	GO:0005886//plasma membrane
CL1026.Contig2	421	57	6.9311	gi|225447699|ref|XP_002277219.1|	254.2	4e-67	PREDICTED: G-type lectin S-receptor-like serine/threonine-protein kinase At2g19130 isoform 1 [Vitis vinifera]	gi|359485726|ref|XM_002277183.2|	242	2e-61	PREDICTED: Vitis vinifera G-type lectin S-receptor-like serine/threonine-protein kinase At2g19130, transcript variant 1 (LOC100240913), mRNA	sp|O64477|Y2913_ARATH	239	5e-64	G-type lectin S-receptor-like serine/threonine-protein kinase At2g19130 OS=Arabidopsis thaliana GN=At2g19130 PE=2 SV=1	CAC0404_1	75.5	3e-14	COG0515	Serine/threonine protein kinase	K04733	6e-35	144	smo:SELMODRAFT_159261	interleukin-1 receptor-associated kinase 4 [EC:2.7.11.1]	GO:0048544//recognition of pollen;GO:0006468//protein phosphorylation	GO:0030246//carbohydrate binding;GO:0005524//ATP binding;GO:0004674//protein serine/threonine kinase activity	GO:0005886//plasma membrane
CL1027.Contig1	205	11	2.7469	--	--	--	--	--	--	--	--	--	--	--	--	--	--	--	--	--	--	--	--	--	--	-	-	-
CL1027.Contig2	1820	16	0.45	gi|225435336|ref|XP_002285216.1|	676.4	0	PREDICTED: protein-tyrosine sulfotransferase [Vitis vinifera] >gi|297746268|emb|CBI16324.3| unnamed protein product [Vitis vinifera]	gi|470110923|ref|XM_004291661.1|	311	1e-81	PREDICTED: Fragaria vesca subsp. vesca protein-tyrosine sulfotransferase-like (LOC101295888), mRNA	sp|Q3EDG5|TPST_ARATH	572	3e-163	Protein-tyrosine sulfotransferase OS=Arabidopsis thaliana GN=TPST PE=1 SV=3	--	--	--	--	--	--	--	--	--	--	GO:0006007//glucose catabolic process;GO:0010468//regulation of gene expression;GO:0045087//innate immune response;GO:0009733//response to auxin stimulus;GO:0019827//stem cell maintenance;GO:0006486//protein glycosylation;GO:0010082//regulation of root meristem growth;GO:0007346//regulation of mitotic cell cycle	GO:0008476//protein-tyrosine sulfotransferase activity	GO:0016021//integral to membrane;GO:0005768//endosome;GO:0005802//trans-Golgi network;GO:0005794//Golgi apparatus
CL1027.Contig3	1922	36	0.9589	gi|225435336|ref|XP_002285216.1|	676.4	0	PREDICTED: protein-tyrosine sulfotransferase [Vitis vinifera] >gi|297746268|emb|CBI16324.3| unnamed protein product [Vitis vinifera]	gi|470110923|ref|XM_004291661.1|	311	1e-81	PREDICTED: Fragaria vesca subsp. vesca protein-tyrosine sulfotransferase-like (LOC101295888), mRNA	sp|Q3EDG5|TPST_ARATH	572	3e-163	Protein-tyrosine sulfotransferase OS=Arabidopsis thaliana GN=TPST PE=1 SV=3	--	--	--	--	--	--	--	--	--	--	GO:0006007//glucose catabolic process;GO:0010468//regulation of gene expression;GO:0045087//innate immune response;GO:0009733//response to auxin stimulus;GO:0019827//stem cell maintenance;GO:0006486//protein glycosylation;GO:0010082//regulation of root meristem growth;GO:0007346//regulation of mitotic cell cycle	GO:0008476//protein-tyrosine sulfotransferase activity	GO:0016021//integral to membrane;GO:0005768//endosome;GO:0005802//trans-Golgi network;GO:0005794//Golgi apparatus
CL1027.Contig4	758	3	0.2026	gi|225435336|ref|XP_002285216.1|	169.9	3e-41	PREDICTED: protein-tyrosine sulfotransferase [Vitis vinifera] >gi|297746268|emb|CBI16324.3| unnamed protein product [Vitis vinifera]	gi|359478355|ref|XM_002285180.2|	109	4e-21	PREDICTED: Vitis vinifera protein-tyrosine sulfotransferase-like (LOC100255229), mRNA	sp|Q3EDG5|TPST_ARATH	144	5e-35	Protein-tyrosine sulfotransferase OS=Arabidopsis thaliana GN=TPST PE=1 SV=3	--	--	--	--	--	--	--	--	--	--	GO:0006007//glucose catabolic process;GO:0010468//regulation of gene expression;GO:0045087//innate immune response;GO:0009733//response to auxin stimulus;GO:0019827//stem cell maintenance;GO:0006486//protein glycosylation;GO:0010082//regulation of root meristem growth;GO:0007346//regulation of mitotic cell cycle	GO:0008476//protein-tyrosine sulfotransferase activity	GO:0005768//endosome;GO:0005802//trans-Golgi network;GO:0005794//Golgi apparatus
CL1028.Contig1	316	27	4.3741	--	--	--	--	--	--	--	--	--	--	--	--	--	--	--	--	--	--	--	--	--	--	-	-	-
CL1029.Contig1	1899	170	4.5828	gi|224097244|ref|XP_002310890.1|	679.9	0	predicted protein [Populus trichocarpa] >gi|222853793|gb|EEE91340.1| predicted protein [Populus trichocarpa]	gi|62700754|emb|AJ938067.1|	107	4e-20	Cyamopsis tetragonoloba mRNA for galactomannan galactosyltransferase (gmgt1 gene)	sp|Q9SZG1|GT6_ARATH	596	2e-170	Glycosyltransferase 6 OS=Arabidopsis thaliana GN=GT6 PE=2 SV=1	--	--	--	--	--	K08238	1e-93	342	ath:AT5G07720	xyloglucan 6-xylosyltransferase [EC:2.4.2.39]	-	GO:0033843//xyloglucan 6-xylosyltransferase activity;GO:0016758//transferase activity, transferring hexosyl groups	GO:0005802//trans-Golgi network;GO:0016021//integral to membrane;GO:0005794//Golgi apparatus;GO:0005768//endosome
CL1029.Contig2	1968	580	15.0873	gi|224097244|ref|XP_002310890.1|	679.9	0	predicted protein [Populus trichocarpa] >gi|222853793|gb|EEE91340.1| predicted protein [Populus trichocarpa]	gi|62700754|emb|AJ938067.1|	107	4e-20	Cyamopsis tetragonoloba mRNA for galactomannan galactosyltransferase (gmgt1 gene)	sp|Q9SZG1|GT6_ARATH	596	2e-170	Glycosyltransferase 6 OS=Arabidopsis thaliana GN=GT6 PE=2 SV=1	--	--	--	--	--	K08238	1e-93	342	ath:AT5G07720	xyloglucan 6-xylosyltransferase [EC:2.4.2.39]	-	GO:0033843//xyloglucan 6-xylosyltransferase activity;GO:0016758//transferase activity, transferring hexosyl groups	GO:0005802//trans-Golgi network;GO:0016021//integral to membrane;GO:0005794//Golgi apparatus;GO:0005768//endosome
CL103.Contig1	385	2	0.2659	gi|359496871|ref|XP_002269699.2|	67.4	7e-11	PREDICTED: putative disease resistance protein At3g14460 [Vitis vinifera]	--	--	--	--	--	--	--	--	--	--	--	--	--	--	--	--	--	--	-	-	-
CL103.Contig2	417	6	0.7366	gi|359496871|ref|XP_002269699.2|	67.4	7e-11	PREDICTED: putative disease resistance protein At3g14460 [Vitis vinifera]	--	--	--	--	--	--	--	--	--	--	--	--	--	--	--	--	--	--	-	-	-
CL1030.Contig1	927	179	9.8851	gi|164654158|gb|ABY65355.1|	316.2	4e-85	copper/zinc-superoxide dismutase [Litchi chinensis] >gi|436805717|gb|AGB58021.1| copper/zinc-superoxide dismutase [Litchi chinensis]	gi|345018987|gb|HM773371.2|	1257	0	Dimocarpus longan cytosolic copper/zinc-superoxide dismutase (CSD1a-2) mRNA, complete cds	sp|O65174|SODC_ZANAE	281	4e-76	Superoxide dismutase [Cu-Zn] OS=Zantedeschia aethiopica GN=SODCC PE=2 SV=1	YJR104c	169	5e-42	COG2032	Cu/Zn superoxide dismutase	K04565	2e-78	290	pop:POPTR_729723	Cu/Zn superoxide dismutase [EC:1.15.1.1]	GO:0042742//defense response to bacterium;GO:0046688//response to copper ion;GO:0000303//response to superoxide;GO:0010193//response to ozone;GO:0006801//superoxide metabolic process;GO:0010039//response to iron ion;GO:0009651//response to salt stress;GO:0055114//oxidation-reduction process	GO:0046872//metal ion binding;GO:0004784//superoxide dismutase activity	GO:0005829//cytosol
CL1030.Contig2	862	302	17.9353	gi|164654158|gb|ABY65355.1|	316.2	4e-85	copper/zinc-superoxide dismutase [Litchi chinensis] >gi|436805717|gb|AGB58021.1| copper/zinc-superoxide dismutase [Litchi chinensis]	gi|345018987|gb|HM773371.2|	1179	0	Dimocarpus longan cytosolic copper/zinc-superoxide dismutase (CSD1a-2) mRNA, complete cds	sp|O65174|SODC_ZANAE	281	3e-76	Superoxide dismutase [Cu-Zn] OS=Zantedeschia aethiopica GN=SODCC PE=2 SV=1	YJR104c	169	4e-42	COG2032	Cu/Zn superoxide dismutase	K04565	2e-78	290	pop:POPTR_729723	Cu/Zn superoxide dismutase [EC:1.15.1.1]	GO:0042742//defense response to bacterium;GO:0046688//response to copper ion;GO:0000303//response to superoxide;GO:0010193//response to ozone;GO:0006801//superoxide metabolic process;GO:0010039//response to iron ion;GO:0009651//response to salt stress;GO:0055114//oxidation-reduction process	GO:0046872//metal ion binding;GO:0004784//superoxide dismutase activity	GO:0005829//cytosol
CL1030.Contig3	899	1319	75.1095	gi|164654158|gb|ABY65355.1|	316.2	4e-85	copper/zinc-superoxide dismutase [Litchi chinensis] >gi|436805717|gb|AGB58021.1| copper/zinc-superoxide dismutase [Litchi chinensis]	gi|345106303|gb|JF316737.1|	1185	0	Dimocarpus longan cytosolic copper/zinc-superoxide dismutase (CSD1a-5) mRNA, complete cds	sp|O65174|SODC_ZANAE	281	4e-76	Superoxide dismutase [Cu-Zn] OS=Zantedeschia aethiopica GN=SODCC PE=2 SV=1	YJR104c	169	5e-42	COG2032	Cu/Zn superoxide dismutase	K04565	2e-78	290	pop:POPTR_729723	Cu/Zn superoxide dismutase [EC:1.15.1.1]	GO:0042742//defense response to bacterium;GO:0046688//response to copper ion;GO:0000303//response to superoxide;GO:0010193//response to ozone;GO:0006801//superoxide metabolic process;GO:0010039//response to iron ion;GO:0009651//response to salt stress;GO:0055114//oxidation-reduction process	GO:0046872//metal ion binding;GO:0004784//superoxide dismutase activity	GO:0005829//cytosol
CL1031.Contig1	451	0	0	gi|470117900|ref|XP_004295084.1|	131.3	4e-30	PREDICTED: peptidyl-prolyl cis-trans isomerase CYP21-3, mitochondrial-like [Fragaria vesca subsp. vesca]	gi|402794536|ref|NM_001252757.2|	153	2e-34	Glycine max peptidyl-prolyl cis-trans isomerase CYP21-3, mitochondrial-like (LOC100803596), nuclear gene encoding mitochondrial protein, mRNA	sp|Q94A16|CP21C_ARATH	98.6	1e-21	Peptidyl-prolyl cis-trans isomerase CYP21-3, mitochondrial OS=Arabidopsis thaliana GN=CYP21-3 PE=2 SV=2	SPBC1709.04c	52.4	3e-07	COG0652	Peptidyl-prolyl cis-trans isomerase (rotamase) - cyclophilin family	K12736	7e-09	57.8	bdi:100823393	peptidylprolyl isomerase domain and WD repeat-containing protein 1 [EC:5.2.1.8]	GO:0006457//protein folding;GO:0000413//protein peptidyl-prolyl isomerization	GO:0003755//peptidyl-prolyl cis-trans isomerase activity	GO:0005794//Golgi apparatus;GO:0005886//plasma membrane;GO:0005739//mitochondrion
CL1031.Contig2	943	121	6.5688	gi|358248798|ref|NP_001239686.1|	312	9e-84	uncharacterized protein LOC100803596 [Glycine max]	gi|402794536|ref|NM_001252757.2|	147	2e-32	Glycine max peptidyl-prolyl cis-trans isomerase CYP21-3, mitochondrial-like (LOC100803596), nuclear gene encoding mitochondrial protein, mRNA	sp|Q94A16|CP21C_ARATH	246	1e-65	Peptidyl-prolyl cis-trans isomerase CYP21-3, mitochondrial OS=Arabidopsis thaliana GN=CYP21-3 PE=2 SV=2	SPAC21E11.05c	78.2	2e-14	COG0652	Peptidyl-prolyl cis-trans isomerase (rotamase) - cyclophilin family	K12736	1e-19	95.1	smo:SELMODRAFT_185182	peptidylprolyl isomerase domain and WD repeat-containing protein 1 [EC:5.2.1.8]	GO:0006457//protein folding	GO:0003755//peptidyl-prolyl cis-trans isomerase activity	GO:0005768//endosome;GO:0005794//Golgi apparatus;GO:0005886//plasma membrane;GO:0005802//trans-Golgi network;GO:0005739//mitochondrion
CL1032.Contig1	2082	11	0.2705	gi|255559179|ref|XP_002520611.1|	1016.5	0	calcium-dependent protein kinase, putative [Ricinus communis] >gi|223540210|gb|EEF41784.1| calcium-dependent protein kinase, putative [Ricinus communis]	gi|224104810|ref|XM_002313538.1|	1396	0	Populus trichocarpa calcium dependent protein kinase 5 (CPK5), mRNA	sp|A5A7I7|CDPK4_SOLTU	954	0	Calcium-dependent protein kinase 4 OS=Solanum tuberosum GN=CPK4 PE=2 SV=1	SPAC14C4.03	147	7e-35	COG0515	Serine/threonine protein kinase	K13412	0	1016	rcu:RCOM_1386570	calcium-dependent protein kinase [EC:2.7.11.1]	GO:0010119//regulation of stomatal movement;GO:0048767//root hair elongation;GO:0006468//protein phosphorylation;GO:0010359//regulation of anion channel activity;GO:0009738//abscisic acid mediated signaling pathway	GO:0004683//calmodulin-dependent protein kinase activity;GO:0005509//calcium ion binding;GO:0005524//ATP binding	GO:0005829//cytosol;GO:0005886//plasma membrane;GO:0005634//nucleus
CL1032.Contig2	2191	150	3.5048	gi|255559179|ref|XP_002520611.1|	1016.5	0	calcium-dependent protein kinase, putative [Ricinus communis] >gi|223540210|gb|EEF41784.1| calcium-dependent protein kinase, putative [Ricinus communis]	gi|224104810|ref|XM_002313538.1|	1396	0	Populus trichocarpa calcium dependent protein kinase 5 (CPK5), mRNA	sp|A5A7I7|CDPK4_SOLTU	954	0	Calcium-dependent protein kinase 4 OS=Solanum tuberosum GN=CPK4 PE=2 SV=1	SPAC14C4.03	147	7e-35	COG0515	Serine/threonine protein kinase	K13412	0	1016	rcu:RCOM_1386570	calcium-dependent protein kinase [EC:2.7.11.1]	GO:0010119//regulation of stomatal movement;GO:0048767//root hair elongation;GO:0006468//protein phosphorylation;GO:0010359//regulation of anion channel activity;GO:0009738//abscisic acid mediated signaling pathway	GO:0004683//calmodulin-dependent protein kinase activity;GO:0005509//calcium ion binding;GO:0005524//ATP binding	GO:0005829//cytosol;GO:0005886//plasma membrane;GO:0005634//nucleus
CL1032.Contig3	1811	105	2.9681	gi|224145672|ref|XP_002325726.1|	860.5	0	calcium dependent protein kinase 12 [Populus trichocarpa] >gi|222862601|gb|EEF00108.1| calcium dependent protein kinase 12 [Populus trichocarpa]	gi|393192997|gb|JQ793892.1|	1053	0	Vitis amurensis calcium-dependent protein kinase (CDPK3a-1) mRNA, partial cds	sp|P28583|CDPK_SOYBN	826	0	Calcium-dependent protein kinase SK5 OS=Glycine max PE=1 SV=1	SPAC14C4.03	139	2e-32	COG0515	Serine/threonine protein kinase	K13412	0	860	pop:POPTR_826066	calcium-dependent protein kinase [EC:2.7.11.1]	GO:0006468//protein phosphorylation	GO:0005509//calcium ion binding;GO:0005524//ATP binding;GO:0004674//protein serine/threonine kinase activity	-
CL1032.Contig4	1667	14	0.4299	gi|224145672|ref|XP_002325726.1|	740	0	calcium dependent protein kinase 12 [Populus trichocarpa] >gi|222862601|gb|EEF00108.1| calcium dependent protein kinase 12 [Populus trichocarpa]	gi|224145671|ref|XM_002325690.1|	710	0	Populus trichocarpa calcium dependent protein kinase 12 (CPK12), mRNA	sp|P28583|CDPK_SOYBN	710	0	Calcium-dependent protein kinase SK5 OS=Glycine max PE=1 SV=1	SPAC3A12.14	97.8	5e-20	COG5126	Ca2+-binding protein (EF-Hand superfamily)	K13412	0	739	pop:POPTR_826066	calcium-dependent protein kinase [EC:2.7.11.1]	GO:0006468//protein phosphorylation	GO:0005509//calcium ion binding;GO:0005524//ATP binding;GO:0004674//protein serine/threonine kinase activity	-
CL1033.Contig10	391	2	0.2619	--	--	--	--	--	--	--	--	--	--	--	--	--	--	--	--	--	--	--	--	--	--	-	-	-
CL1033.Contig11	2130	3	0.0721	gi|255554146|ref|XP_002518113.1|	867.1	0	WD-repeat protein, putative [Ricinus communis] >gi|223542709|gb|EEF44246.1| WD-repeat protein, putative [Ricinus communis]	gi|356500352|ref|XM_003518949.1|	593	1e-166	PREDICTED: Glycine max transcriptional corepressor LEUNIG-like (LOC100790180), mRNA	sp|Q9FUY2|LEUNG_ARATH	370	2e-102	Transcriptional corepressor LEUNIG OS=Arabidopsis thaliana GN=LUG PE=1 SV=2	--	--	--	--	--	--	--	--	--	--	GO:0009908//flower development;GO:0048358//mucilage pectin biosynthetic process;GO:0045892//negative regulation of transcription, DNA-dependent;GO:0009827//plant-type cell wall modification;GO:0009790//embryo development	GO:0016905//myosin heavy chain kinase activity;GO:0003713//transcription coactivator activity	GO:0005634//nucleus
CL1033.Contig12	1291	2	0.0793	gi|255554146|ref|XP_002518113.1|	582.8	4e-165	WD-repeat protein, putative [Ricinus communis] >gi|223542709|gb|EEF44246.1| WD-repeat protein, putative [Ricinus communis]	gi|356500352|ref|XM_003518949.1|	307	2e-80	PREDICTED: Glycine max transcriptional corepressor LEUNIG-like (LOC100790180), mRNA	sp|Q9FUY2|LEUNG_ARATH	199	2e-51	Transcriptional corepressor LEUNIG OS=Arabidopsis thaliana GN=LUG PE=1 SV=2	--	--	--	--	--	--	--	--	--	--	GO:0009908//flower development;GO:0048358//mucilage pectin biosynthetic process;GO:0045892//negative regulation of transcription, DNA-dependent;GO:0009827//plant-type cell wall modification;GO:0009790//embryo development	GO:0016905//myosin heavy chain kinase activity;GO:0003713//transcription coactivator activity	GO:0005634//nucleus
CL1033.Contig13	2911	3	0.0528	gi|255554146|ref|XP_002518113.1|	1301.6	0	WD-repeat protein, putative [Ricinus communis] >gi|223542709|gb|EEF44246.1| WD-repeat protein, putative [Ricinus communis]	gi|356500352|ref|XM_003518949.1|	694	0	PREDICTED: Glycine max transcriptional corepressor LEUNIG-like (LOC100790180), mRNA	sp|Q9FUY2|LEUNG_ARATH	694	0	Transcriptional corepressor LEUNIG OS=Arabidopsis thaliana GN=LUG PE=1 SV=2	all0438_2	127	8e-29	COG2319	FOG: WD40 repeat	K12662	2e-23	110	vvi:100243602	U4/U6 small nuclear ribonucleoprotein PRP4	GO:0009908//flower development;GO:0048358//mucilage pectin biosynthetic process;GO:0045892//negative regulation of transcription, DNA-dependent;GO:0009827//plant-type cell wall modification;GO:0009790//embryo development	GO:0016905//myosin heavy chain kinase activity;GO:0003713//transcription coactivator activity	GO:0005634//nucleus
CL1033.Contig14	2931	40	0.6986	gi|255554146|ref|XP_002518113.1|	1301.6	0	WD-repeat protein, putative [Ricinus communis] >gi|223542709|gb|EEF44246.1| WD-repeat protein, putative [Ricinus communis]	gi|356500352|ref|XM_003518949.1|	694	0	PREDICTED: Glycine max transcriptional corepressor LEUNIG-like (LOC100790180), mRNA	sp|Q9FUY2|LEUNG_ARATH	694	0	Transcriptional corepressor LEUNIG OS=Arabidopsis thaliana GN=LUG PE=1 SV=2	all0438_2	127	8e-29	COG2319	FOG: WD40 repeat	K12662	2e-23	110	vvi:100243602	U4/U6 small nuclear ribonucleoprotein PRP4	GO:0009908//flower development;GO:0048358//mucilage pectin biosynthetic process;GO:0045892//negative regulation of transcription, DNA-dependent;GO:0009827//plant-type cell wall modification;GO:0009790//embryo development	GO:0016905//myosin heavy chain kinase activity;GO:0003713//transcription coactivator activity	GO:0005634//nucleus
CL1033.Contig1	2890	3	0.0531	gi|255554146|ref|XP_002518113.1|	1284.6	0	WD-repeat protein, putative [Ricinus communis] >gi|223542709|gb|EEF44246.1| WD-repeat protein, putative [Ricinus communis]	gi|356534739|ref|XM_003535862.1|	458	1e-125	PREDICTED: Glycine max transcriptional corepressor LEUNIG-like (LOC100797756), mRNA	sp|Q9FUY2|LEUNG_ARATH	688	0	Transcriptional corepressor LEUNIG OS=Arabidopsis thaliana GN=LUG PE=1 SV=2	all0438_2	127	8e-29	COG2319	FOG: WD40 repeat	K12662	2e-23	110	vvi:100243602	U4/U6 small nuclear ribonucleoprotein PRP4	GO:0009908//flower development;GO:0048358//mucilage pectin biosynthetic process;GO:0045892//negative regulation of transcription, DNA-dependent;GO:0009827//plant-type cell wall modification;GO:0009790//embryo development	GO:0016905//myosin heavy chain kinase activity;GO:0003713//transcription coactivator activity	GO:0005634//nucleus
CL1033.Contig2	2109	3	0.0728	gi|255554146|ref|XP_002518113.1|	850.1	0	WD-repeat protein, putative [Ricinus communis] >gi|223542709|gb|EEF44246.1| WD-repeat protein, putative [Ricinus communis]	gi|356534739|ref|XM_003535862.1|	341	2e-90	PREDICTED: Glycine max transcriptional corepressor LEUNIG-like (LOC100797756), mRNA	sp|Q9FUY2|LEUNG_ARATH	364	1e-100	Transcriptional corepressor LEUNIG OS=Arabidopsis thaliana GN=LUG PE=1 SV=2	--	--	--	--	--	--	--	--	--	--	GO:0009908//flower development;GO:0048358//mucilage pectin biosynthetic process;GO:0045892//negative regulation of transcription, DNA-dependent;GO:0009827//plant-type cell wall modification;GO:0009790//embryo development	GO:0016905//myosin heavy chain kinase activity;GO:0003713//transcription coactivator activity	GO:0005634//nucleus
CL1033.Contig3	859	1	0.0596	gi|255554146|ref|XP_002518113.1|	278.5	9e-74	WD-repeat protein, putative [Ricinus communis] >gi|223542709|gb|EEF44246.1| WD-repeat protein, putative [Ricinus communis]	gi|470121117|ref|XM_004296580.1|	270	2e-69	PREDICTED: Fragaria vesca subsp. vesca transcriptional corepressor LEUNIG-like (LOC101314172), mRNA	sp|Q9FUY2|LEUNG_ARATH	185	3e-47	Transcriptional corepressor LEUNIG OS=Arabidopsis thaliana GN=LUG PE=1 SV=2	--	--	--	--	--	--	--	--	--	--	GO:0009908//flower development;GO:0048358//mucilage pectin biosynthetic process;GO:0045892//negative regulation of transcription, DNA-dependent;GO:0009827//plant-type cell wall modification;GO:0009790//embryo development	GO:0016905//myosin heavy chain kinase activity;GO:0003713//transcription coactivator activity	GO:0005634//nucleus
CL1033.Contig4	2089	3	0.0735	gi|255554146|ref|XP_002518113.1|	850.1	0	WD-repeat protein, putative [Ricinus communis] >gi|223542709|gb|EEF44246.1| WD-repeat protein, putative [Ricinus communis]	gi|356534739|ref|XM_003535862.1|	341	2e-90	PREDICTED: Glycine max transcriptional corepressor LEUNIG-like (LOC100797756), mRNA	sp|Q9FUY2|LEUNG_ARATH	364	1e-100	Transcriptional corepressor LEUNIG OS=Arabidopsis thaliana GN=LUG PE=1 SV=2	--	--	--	--	--	--	--	--	--	--	GO:0009908//flower development;GO:0048358//mucilage pectin biosynthetic process;GO:0045892//negative regulation of transcription, DNA-dependent;GO:0009827//plant-type cell wall modification;GO:0009790//embryo development	GO:0016905//myosin heavy chain kinase activity;GO:0003713//transcription coactivator activity	GO:0005634//nucleus
CL1033.Contig5	1332	9	0.3459	gi|255554146|ref|XP_002518113.1|	599.7	3e-170	WD-repeat protein, putative [Ricinus communis] >gi|223542709|gb|EEF44246.1| WD-repeat protein, putative [Ricinus communis]	gi|356500352|ref|XM_003518949.1|	444	1e-121	PREDICTED: Glycine max transcriptional corepressor LEUNIG-like (LOC100790180), mRNA	sp|Q9FUY2|LEUNG_ARATH	207	1e-53	Transcriptional corepressor LEUNIG OS=Arabidopsis thaliana GN=LUG PE=1 SV=2	--	--	--	--	--	--	--	--	--	--	GO:0009908//flower development;GO:0048358//mucilage pectin biosynthetic process;GO:0045892//negative regulation of transcription, DNA-dependent;GO:0009827//plant-type cell wall modification;GO:0009790//embryo development	GO:0016905//myosin heavy chain kinase activity;GO:0003713//transcription coactivator activity	GO:0005634//nucleus
CL1033.Contig6	2910	4	0.0704	gi|255554146|ref|XP_002518113.1|	1284.6	0	WD-repeat protein, putative [Ricinus communis] >gi|223542709|gb|EEF44246.1| WD-repeat protein, putative [Ricinus communis]	gi|356534739|ref|XM_003535862.1|	458	1e-125	PREDICTED: Glycine max transcriptional corepressor LEUNIG-like (LOC100797756), mRNA	sp|Q9FUY2|LEUNG_ARATH	688	0	Transcriptional corepressor LEUNIG OS=Arabidopsis thaliana GN=LUG PE=1 SV=2	all0438_2	127	8e-29	COG2319	FOG: WD40 repeat	K12662	2e-23	110	vvi:100243602	U4/U6 small nuclear ribonucleoprotein PRP4	GO:0009908//flower development;GO:0048358//mucilage pectin biosynthetic process;GO:0045892//negative regulation of transcription, DNA-dependent;GO:0009827//plant-type cell wall modification;GO:0009790//embryo development	GO:0016905//myosin heavy chain kinase activity;GO:0003713//transcription coactivator activity	GO:0005634//nucleus
CL1033.Contig7	1311	2	0.0781	gi|255554146|ref|XP_002518113.1|	582.8	4e-165	WD-repeat protein, putative [Ricinus communis] >gi|223542709|gb|EEF44246.1| WD-repeat protein, putative [Ricinus communis]	gi|356500352|ref|XM_003518949.1|	307	2e-80	PREDICTED: Glycine max transcriptional corepressor LEUNIG-like (LOC100790180), mRNA	sp|Q9FUY2|LEUNG_ARATH	199	2e-51	Transcriptional corepressor LEUNIG OS=Arabidopsis thaliana GN=LUG PE=1 SV=2	--	--	--	--	--	--	--	--	--	--	GO:0009908//flower development;GO:0048358//mucilage pectin biosynthetic process;GO:0045892//negative regulation of transcription, DNA-dependent;GO:0009827//plant-type cell wall modification;GO:0009790//embryo development	GO:0016905//myosin heavy chain kinase activity;GO:0003713//transcription coactivator activity	GO:0005634//nucleus
CL1033.Contig8	2110	3	0.0728	gi|255554146|ref|XP_002518113.1|	867.1	0	WD-repeat protein, putative [Ricinus communis] >gi|223542709|gb|EEF44246.1| WD-repeat protein, putative [Ricinus communis]	gi|356500352|ref|XM_003518949.1|	593	1e-166	PREDICTED: Glycine max transcriptional corepressor LEUNIG-like (LOC100790180), mRNA	sp|Q9FUY2|LEUNG_ARATH	370	2e-102	Transcriptional corepressor LEUNIG OS=Arabidopsis thaliana GN=LUG PE=1 SV=2	--	--	--	--	--	--	--	--	--	--	GO:0009908//flower development;GO:0048358//mucilage pectin biosynthetic process;GO:0045892//negative regulation of transcription, DNA-dependent;GO:0009827//plant-type cell wall modification;GO:0009790//embryo development	GO:0016905//myosin heavy chain kinase activity;GO:0003713//transcription coactivator activity	GO:0005634//nucleus
CL1033.Contig9	1312	2	0.078	gi|255554146|ref|XP_002518113.1|	599.7	3e-170	WD-repeat protein, putative [Ricinus communis] >gi|223542709|gb|EEF44246.1| WD-repeat protein, putative [Ricinus communis]	gi|356500352|ref|XM_003518949.1|	444	1e-121	PREDICTED: Glycine max transcriptional corepressor LEUNIG-like (LOC100790180), mRNA	sp|Q9FUY2|LEUNG_ARATH	207	1e-53	Transcriptional corepressor LEUNIG OS=Arabidopsis thaliana GN=LUG PE=1 SV=2	--	--	--	--	--	--	--	--	--	--	GO:0009908//flower development;GO:0048358//mucilage pectin biosynthetic process;GO:0045892//negative regulation of transcription, DNA-dependent;GO:0009827//plant-type cell wall modification;GO:0009790//embryo development	GO:0016905//myosin heavy chain kinase activity;GO:0003713//transcription coactivator activity	GO:0005634//nucleus
CL1034.Contig1	350	852	124.618	gi|297817174|ref|XP_002876470.1|	93.6	1e-18	ketol-acid reductoisomerase [Arabidopsis lyrata subsp. lyrata] >gi|297322308|gb|EFH52729.1| ketol-acid reductoisomerase [Arabidopsis lyrata subsp. lyrata]	gi|349724540|emb|FQ393490.1|	77.8	7e-12	Vitis vinifera clone SS0AFA25YM05	sp|Q05758|ILV5_ARATH	92.8	4e-20	Ketol-acid reductoisomerase, chloroplastic OS=Arabidopsis thaliana GN=At3g58610 PE=2 SV=2	--	--	--	--	--	K00053	6e-20	93.6	aly:ARALYDRAFT_486312	ketol-acid reductoisomerase [EC:1.1.1.86]	GO:0006164//purine nucleotide biosynthetic process;GO:0009651//response to salt stress;GO:0008652//cellular amino acid biosynthetic process;GO:0006096//glycolysis;GO:0006094//gluconeogenesis;GO:0046686//response to cadmium ion	GO:0005507//copper ion binding;GO:0016616//oxidoreductase activity, acting on the CH-OH group of donors, NAD or NADP as acceptor	GO:0005829//cytosol;GO:0005618//cell wall;GO:0005739//mitochondrion;GO:0009941//chloroplast envelope;GO:0009570//chloroplast stroma;GO:0048046//apoplast
CL1037.Contig1	424	26	3.1392	gi|296084479|emb|CBI25038.3|	137.1	8e-32	unnamed protein product [Vitis vinifera]	gi|225437145|ref|XM_002274532.1|	89.7	2e-15	PREDICTED: Vitis vinifera protein TIFY 4B-like (LOC100246035), mRNA	sp|Q8GY55|TIF4B_ARATH	85.9	8e-18	Protein TIFY 4B OS=Arabidopsis thaliana GN=TIFY4B PE=1 SV=1	--	--	--	--	--	K13464	4e-07	51.6	pop:POPTR_666332	jasmonate ZIM domain-containing protein	GO:0009987//cellular process;GO:0044699;GO:0008152//metabolic process	-	GO:0031977//thylakoid lumen;GO:0009535//chloroplast thylakoid membrane
CL1037.Contig2	219	7	1.6363	gi|224082684|ref|XP_002306794.1|	81.3	5e-15	predicted protein [Populus trichocarpa] >gi|222856243|gb|EEE93790.1| predicted protein [Populus trichocarpa]	gi|225437145|ref|XM_002274532.1|	89.7	1e-15	PREDICTED: Vitis vinifera protein TIFY 4B-like (LOC100246035), mRNA	sp|Q8GY55|TIF4B_ARATH	56.2	4e-09	Protein TIFY 4B OS=Arabidopsis thaliana GN=TIFY4B PE=1 SV=1	--	--	--	--	--	K13464	8e-07	50.1	ppp:PHYPADRAFT_80668	jasmonate ZIM domain-containing protein	GO:0042127//regulation of cell proliferation;GO:0048366//leaf development;GO:0048564//photosystem I assembly	GO:0005515//protein binding	GO:0030095//chloroplast photosystem II;GO:0009570//chloroplast stroma;GO:0009654//oxygen evolving complex;GO:0005634//nucleus;GO:0009543//chloroplast thylakoid lumen
CL1038.Contig1	1322	403	15.6057	--	--	--	--	gi|298289883|gb|HM068728.1|	620	1e-175	Litchi chinensis cultivar Maguili clone MG-AG-381 microsatellite sequence	--	--	--	--	--	--	--	--	--	--	--	--	--	--	-	-	-
CL1039.Contig1	630	17	1.3814	gi|255546692|ref|XP_002514405.1|	354	1e-96	Alpha-expansin 20 precursor, putative [Ricinus communis] >gi|223546502|gb|EEF48001.1| Alpha-expansin 20 precursor, putative [Ricinus communis]	gi|470107503|ref|XM_004290037.1|	283	1e-73	PREDICTED: Fragaria vesca subsp. vesca expansin-A20-like (LOC101307261), mRNA	sp|Q9SZM1|EXP20_ARATH	287	4e-78	Expansin-A20 OS=Arabidopsis thaliana GN=EXPA20 PE=2 SV=1	--	--	--	--	--	--	--	--	--	--	GO:0009831//plant-type cell wall modification involved in multidimensional cell growth;GO:0009828//plant-type cell wall loosening;GO:0009826//unidimensional cell growth;GO:0006949//syncytium formation;GO:0080167//response to karrikin	-	GO:0016023//cytoplasmic membrane-bounded vesicle;GO:0005618//cell wall;GO:0005576//extracellular region;GO:0016020//membrane
CL1039.Contig2	703	14	1.0195	gi|224104807|ref|XP_002313572.1|	47.8	1e-91	hypothetical protein POPTRDRAFT_820963 [Populus trichocarpa] >gi|118483271|gb|ABK93538.1| unknown [Populus trichocarpa] >gi|222849980|gb|EEE87527.1| hypothetical protein POPTRDRAFT_820963 [Populus trichocarpa]	gi|429345742|gb|JQ929698.1|	285	3e-74	Populus tremula expansin 4 (EXPANS4) gene, partial cds	sp|Q9SZM1|EXP20_ARATH	266	7e-75	Expansin-A20 OS=Arabidopsis thaliana GN=EXPA20 PE=2 SV=1	--	--	--	--	--	--	--	--	--	--	GO:0009831//plant-type cell wall modification involved in multidimensional cell growth;GO:0009828//plant-type cell wall loosening;GO:0009826//unidimensional cell growth;GO:0006949//syncytium formation;GO:0080167//response to karrikin	-	GO:0016023//cytoplasmic membrane-bounded vesicle;GO:0005618//cell wall;GO:0005576//extracellular region;GO:0016020//membrane
CL104.Contig1	342	31	4.6403	gi|296087130|emb|CBI33504.3|	203.4	9e-52	unnamed protein product [Vitis vinifera]	gi|359487062|ref|XM_002270770.2|	297	4e-78	PREDICTED: Vitis vinifera valyl-tRNA synthetase-like (LOC100260814), mRNA	sp|P93736|SYV_ARATH	85.9	5e-18	Valine--tRNA ligase OS=Arabidopsis thaliana GN=VALRS PE=1 SV=2	PA3834	126	8e-30	COG0525	Valyl-tRNA synthetase	K01873	7e-53	202	rcu:RCOM_0013150	valyl-tRNA synthetase [EC:6.1.1.9]	GO:0010103//stomatal complex morphogenesis;GO:0045036//protein targeting to chloroplast;GO:0009793//embryo development ending in seed dormancy;GO:0006450//regulation of translational fidelity;GO:0016556//mRNA modification;GO:0016226//iron-sulfur cluster assembly;GO:0006438//valyl-tRNA aminoacylation;GO:0010228//vegetative to reproductive phase transition of meristem;GO:0009658//chloroplast organi…	GO:0004832//valine-tRNA ligase activity;GO:0002161//aminoacyl-tRNA editing activity;GO:0005524//ATP binding	GO:0009570//chloroplast stroma
CL1040.Contig1	530	56	5.4091	gi|190148357|gb|ACE63261.1|	323.2	1e-87	histidine kinase 3 [Betula pendula]	gi|190148356|gb|EU583457.1|	466	1e-128	Betula pendula histidine kinase 3 (HK3) mRNA, partial cds	sp|Q9C5U1|AHK3_ARATH	299	7e-82	Histidine kinase 3 OS=Arabidopsis thaliana GN=AHK3 PE=1 SV=1	--	--	--	--	--	K14489	2e-88	322	rcu:RCOM_1079740	arabidopsis histidine kinase 2/3/4 (cytokinin receptor) [EC:2.7.13.3]	GO:0048831//regulation of shoot system development;GO:0010087//phloem or xylem histogenesis;GO:0010150//leaf senescence;GO:0009414//response to water deprivation;GO:0009863//salicylic acid mediated signaling pathway;GO:0023014//signal transduction by phosphorylation;GO:0010029//regulation of seed germination;GO:0016036//cellular response to phosphate starvation;GO:0009736//cytokinin mediated sign…	GO:0043424//protein histidine kinase binding;GO:0000156//phosphorelay response regulator activity;GO:0005034//osmosensor activity;GO:0005524//ATP binding;GO:0000155//phosphorelay sensor kinase activity;GO:0009884//cytokinin receptor activity;GO:0004721//phosphoprotein phosphatase activity	GO:0005886//plasma membrane
CL1040.Contig2	734	13	0.9067	gi|190148357|gb|ACE63261.1|	174.9	1e-42	histidine kinase 3 [Betula pendula]	gi|190148356|gb|EU583457.1|	289	2e-75	Betula pendula histidine kinase 3 (HK3) mRNA, partial cds	sp|Q9C5U1|AHK3_ARATH	158	3e-39	Histidine kinase 3 OS=Arabidopsis thaliana GN=AHK3 PE=1 SV=1	--	--	--	--	--	K14489	6e-43	172	rcu:RCOM_1079740	arabidopsis histidine kinase 2/3/4 (cytokinin receptor) [EC:2.7.13.3]	GO:0048831//regulation of shoot system development;GO:0010087//phloem or xylem histogenesis;GO:0010150//leaf senescence;GO:0009414//response to water deprivation;GO:0009863//salicylic acid mediated signaling pathway;GO:0023014//signal transduction by phosphorylation;GO:0010029//regulation of seed germination;GO:0016036//cellular response to phosphate starvation;GO:0009736//cytokinin mediated sign…	GO:0043424//protein histidine kinase binding;GO:0000156//phosphorelay response regulator activity;GO:0005034//osmosensor activity;GO:0005524//ATP binding;GO:0000155//phosphorelay sensor kinase activity;GO:0009884//cytokinin receptor activity;GO:0004721//phosphoprotein phosphatase activity	GO:0005886//plasma membrane
CL1040.Contig3	414	21	2.5967	gi|255547688|ref|XP_002514901.1|	208.4	2e-53	histidine kinase 1, 2, 3 plant, putative [Ricinus communis] >gi|223545952|gb|EEF47455.1| histidine kinase 1, 2, 3 plant, putative [Ricinus communis]	gi|190148356|gb|EU583457.1|	339	1e-90	Betula pendula histidine kinase 3 (HK3) mRNA, partial cds	sp|Q9C5U1|AHK3_ARATH	191	1e-49	Histidine kinase 3 OS=Arabidopsis thaliana GN=AHK3 PE=1 SV=1	--	--	--	--	--	K14489	2e-54	208	rcu:RCOM_1079740	arabidopsis histidine kinase 2/3/4 (cytokinin receptor) [EC:2.7.13.3]	GO:0048831//regulation of shoot system development;GO:0010087//phloem or xylem histogenesis;GO:0010150//leaf senescence;GO:0009414//response to water deprivation;GO:0009863//salicylic acid mediated signaling pathway;GO:0023014//signal transduction by phosphorylation;GO:0010029//regulation of seed germination;GO:0016036//cellular response to phosphate starvation;GO:0009736//cytokinin mediated sign…	GO:0043424//protein histidine kinase binding;GO:0000156//phosphorelay response regulator activity;GO:0005034//osmosensor activity;GO:0005524//ATP binding;GO:0000155//phosphorelay sensor kinase activity;GO:0009884//cytokinin receptor activity;GO:0004721//phosphoprotein phosphatase activity	GO:0005886//plasma membrane
CL1040.Contig4	257	53	10.5573	gi|356512385|ref|XP_003524900.1|	121.3	4e-27	PREDICTED: histidine kinase 3-like [Glycine max]	gi|190148356|gb|EU583457.1|	143	1e-31	Betula pendula histidine kinase 3 (HK3) mRNA, partial cds	sp|Q9C5U1|AHK3_ARATH	112	4e-26	Histidine kinase 3 OS=Arabidopsis thaliana GN=AHK3 PE=1 SV=1	--	--	--	--	--	K14489	3e-28	121	gmx:100801546	arabidopsis histidine kinase 2/3/4 (cytokinin receptor) [EC:2.7.13.3]	GO:0048831//regulation of shoot system development;GO:0010087//phloem or xylem histogenesis;GO:0010150//leaf senescence;GO:0009414//response to water deprivation;GO:0009863//salicylic acid mediated signaling pathway;GO:0023014//signal transduction by phosphorylation;GO:0010029//regulation of seed germination;GO:0016036//cellular response to phosphate starvation;GO:0009736//cytokinin mediated sign…	GO:0043424//protein histidine kinase binding;GO:0000156//phosphorelay response regulator activity;GO:0005034//osmosensor activity;GO:0005524//ATP binding;GO:0000155//phosphorelay sensor kinase activity;GO:0009884//cytokinin receptor activity;GO:0004721//phosphoprotein phosphatase activity	GO:0005886//plasma membrane
CL1040.Contig5	850	49	2.9511	gi|190148357|gb|ACE63261.1|	290	3e-77	histidine kinase 3 [Betula pendula]	gi|190148356|gb|EU583457.1|	416	1e-113	Betula pendula histidine kinase 3 (HK3) mRNA, partial cds	sp|Q9C5U1|AHK3_ARATH	266	1e-71	Histidine kinase 3 OS=Arabidopsis thaliana GN=AHK3 PE=1 SV=1	--	--	--	--	--	K14489	4e-77	286	rcu:RCOM_1079740	arabidopsis histidine kinase 2/3/4 (cytokinin receptor) [EC:2.7.13.3]	GO:0048831//regulation of shoot system development;GO:0010087//phloem or xylem histogenesis;GO:0010150//leaf senescence;GO:0009414//response to water deprivation;GO:0009863//salicylic acid mediated signaling pathway;GO:0023014//signal transduction by phosphorylation;GO:0010029//regulation of seed germination;GO:0016036//cellular response to phosphate starvation;GO:0009736//cytokinin mediated sign…	GO:0043424//protein histidine kinase binding;GO:0000156//phosphorelay response regulator activity;GO:0005034//osmosensor activity;GO:0005524//ATP binding;GO:0000155//phosphorelay sensor kinase activity;GO:0009884//cytokinin receptor activity;GO:0004721//phosphoprotein phosphatase activity	GO:0005886//plasma membrane
CL1041.Contig1	2437	1141	23.9684	gi|224118998|ref|XP_002331300.1|	1280.4	0	predicted protein [Populus trichocarpa] >gi|222873883|gb|EEF11014.1| predicted protein [Populus trichocarpa]	gi|386368300|gb|JQ742017.1|	1279	0	Camellia sinensis trehalose-6-phosphate synthase mRNA, complete cds	sp|Q9SYM4|TPS1_ARATH	1228	0	Alpha,alpha-trehalose-phosphate synthase [UDP-forming] 1 OS=Arabidopsis thaliana GN=TPS1 PE=1 SV=1	YBR126c	398	3e-110	COG0380	Trehalose-6-phosphate synthase	K16055	0	1280	pop:POPTR_828543	trehalose 6-phosphate synthase/phosphatase [EC:2.4.1.15 3.1.3.12]	GO:0051301//cell division;GO:0005992//trehalose biosynthetic process;GO:0009664//plant-type cell wall organization;GO:0009832//plant-type cell wall biogenesis;GO:0010182//sugar mediated signaling pathway;GO:0009793//embryo development ending in seed dormancy	GO:0003825//alpha,alpha-trehalose-phosphate synthase (UDP-forming) activity;GO:0004805//trehalose-phosphatase activity	GO:0005737//cytoplasm
CL1044.Contig1	2154	210	4.9909	gi|470103445|ref|XP_004288147.1|	726.5	0	PREDICTED: uncharacterized protein LOC101305507 [Fragaria vesca subsp. vesca]	gi|356518790|ref|XM_003528013.1|	99.6	1e-17	PREDICTED: Glycine max uncharacterized protein LOC100815981 (LOC100815981), mRNA	--	--	--	--	--	--	--	--	--	--	--	--	--	--	GO:0006629//lipid metabolic process	GO:0004806//triglyceride lipase activity	-
CL1044.Contig2	2075	57	1.4063	gi|363814451|ref|NP_001242860.1|	722.2	0	uncharacterized protein LOC100788725 [Glycine max] >gi|229335617|gb|ACQ57001.1| PAD4 [Glycine max]	gi|356518790|ref|XM_003528013.1|	99.6	1e-17	PREDICTED: Glycine max uncharacterized protein LOC100815981 (LOC100815981), mRNA	--	--	--	--	--	--	--	--	--	--	--	--	--	--	GO:0006629//lipid metabolic process	GO:0004806//triglyceride lipase activity	-
CL1045.Contig1	1130	64	2.8994	gi|224142191|ref|XP_002324442.1|	587.4	1e-166	predicted protein [Populus trichocarpa] >gi|222865876|gb|EEF03007.1| predicted protein [Populus trichocarpa]	gi|225445127|ref|XM_002280489.1|	444	1e-122	PREDICTED: Vitis vinifera uncharacterized LOC100267936 (LOC100267936), mRNA	--	--	--	--	--	--	--	--	--	--	--	--	--	--	-	-	-
CL1045.Contig2	885	12	0.6941	gi|225445128|ref|XP_002280525.1|	422.9	3e-117	PREDICTED: uncharacterized protein LOC100267936 [Vitis vinifera]	gi|225445127|ref|XM_002280489.1|	317	1e-83	PREDICTED: Vitis vinifera uncharacterized LOC100267936 (LOC100267936), mRNA	--	--	--	--	--	--	--	--	--	--	--	--	--	--	GO:0030243//cellulose metabolic process;GO:0016049//cell growth;GO:0009832//plant-type cell wall biogenesis	-	GO:0009507//chloroplast
CL1046.Contig1	213	12	2.8841	--	--	--	--	--	--	--	--	--	--	--	--	--	--	--	--	--	--	--	--	--	--	-	-	-
CL1046.Contig2	707	19	1.3758	gi|224070823|ref|XP_002303251.1|	183	3e-45	predicted protein [Populus trichocarpa] >gi|222840683|gb|EEE78230.1| predicted protein [Populus trichocarpa]	gi|359482682|ref|XM_002275804.2|	226	2e-56	PREDICTED: Vitis vinifera developmentally regulated G-protein 2-like (LOC100241236), mRNA	sp|Q9CAI1|DRG2_ARATH	166	1e-41	Developmentally regulated G-protein 2 OS=Arabidopsis thaliana GN=DRG2 PE=2 SV=1	ECU08g1270i	69.7	4e-12	COG1163	Predicted GTPase	K06944	3e-46	182	pop:POPTR_813711		GO:0006457//protein folding;GO:0009408//response to heat;GO:0016114//terpenoid biosynthetic process;GO:0009644//response to high light intensity;GO:0042542//response to hydrogen peroxide	GO:0032550;GO:0043168;GO:0032561//guanyl ribonucleotide binding	GO:0005737//cytoplasm
CL1046.Contig3	1572	1002	32.6306	gi|224070823|ref|XP_002303251.1|	768.1	0	predicted protein [Populus trichocarpa] >gi|222840683|gb|EEE78230.1| predicted protein [Populus trichocarpa]	gi|338172908|gb|HQ693270.1|	1179	0	Dimocarpus longan cultivar Honghezi developmentally regulated GTP-binding protein mRNA, partial cds	sp|Q9CAI1|DRG2_ARATH	729	0	Developmentally regulated G-protein 2 OS=Arabidopsis thaliana GN=DRG2 PE=2 SV=1	SPBC354.01	431	2e-120	COG1163	Predicted GTPase	K06944	0	768	pop:POPTR_813711		GO:0006457//protein folding;GO:0009408//response to heat;GO:0016114//terpenoid biosynthetic process;GO:0009644//response to high light intensity;GO:0042542//response to hydrogen peroxide	GO:0019003//GDP binding;GO:0003924//GTPase activity;GO:0070300//phosphatidic acid binding;GO:0005525//GTP binding	GO:0016023//cytoplasmic membrane-bounded vesicle
CL1047.Contig1	1252	289	11.8169	gi|224111156|ref|XP_002315765.1|	417.9	1e-115	predicted protein [Populus trichocarpa] >gi|222864805|gb|EEF01936.1| predicted protein [Populus trichocarpa]	gi|162809360|gb|AC215896.1|	85.7	1e-13	Populus trichocarpa clone POP032-O11, complete sequence	sp|Q9S736|OBE1_ARATH	64.3	1e-10	Protein OBERON 1 OS=Arabidopsis thaliana GN=OBE1 PE=1 SV=1	--	--	--	--	--	--	--	--	--	--	-	-	GO:0005634//nucleus
CL1048.Contig1	244	10	2.0981	--	--	--	--	--	--	--	--	--	--	--	--	--	--	--	--	--	--	--	--	--	--	-	-	-
CL1049.Contig1	1087	7	0.3297	gi|462405058|gb|EMJ10522.1|	233	6e-60	hypothetical protein PRUPE_ppa008010mg [Prunus persica]	gi|359474643|ref|XM_002264308.2|	184	1e-43	PREDICTED: Vitis vinifera uncharacterized LOC100266685 (LOC100266685), mRNA	--	--	--	--	--	--	--	--	--	--	--	--	--	--	-	-	-
CL1049.Contig2	1218	173	7.2712	gi|225427512|ref|XP_002264344.1|	350.9	2e-95	PREDICTED: uncharacterized protein LOC100266685 [Vitis vinifera]	gi|359474643|ref|XM_002264308.2|	272	8e-70	PREDICTED: Vitis vinifera uncharacterized LOC100266685 (LOC100266685), mRNA	--	--	--	--	--	--	--	--	--	--	--	--	--	--	-	-	GO:0016020//membrane
CL105.Contig1	272	17	3.1996	gi|147843538|emb|CAN79019.1|	94.7	4e-19	hypothetical protein VITISV_043767 [Vitis vinifera]	--	--	--	--	--	--	--	--	--	--	--	--	--	K01855	9e-11	63.2	vvi:100244254	tRNA pseudouridine38/39 synthase [EC:5.4.99.45]	-	-	-
CL1050.Contig1	269	14	2.6643	--	--	--	--	--	--	--	--	--	--	--	--	--	--	--	--	--	--	--	--	--	--	-	-	-
CL1051.Contig1	946	139	7.522	gi|147802546|emb|CAN77665.1|	273.9	2e-72	hypothetical protein VITISV_007222 [Vitis vinifera]	--	--	--	--	sp|Q9LVT3|DRL38_ARATH	120	1e-27	Probable disease resistance protein At5g47260 OS=Arabidopsis thaliana GN=At5g47260 PE=3 SV=2	--	--	--	--	--	K13459	1e-35	148	vvi:100254298	disease resistance protein RPS2	-	GO:0016787//hydrolase activity;GO:0000166//nucleotide binding	-
CL1051.Contig2	200	39	9.9826	gi|357452105|ref|XP_003596329.1|	58.2	4e-08	Disease resistance protein RFL1 [Medicago truncatula] >gi|355485377|gb|AES66580.1| Disease resistance protein RFL1 [Medicago truncatula]	--	--	--	--	--	--	--	--	--	--	--	--	--	--	--	--	--	--	-	GO:0000166//nucleotide binding	-
CL1052.Contig1	2816	581	10.5622	gi|225435800|ref|XP_002285750.1|	1069.7	0	PREDICTED: uncharacterized protein LOC100253534 [Vitis vinifera]	gi|225435799|ref|XM_002285714.1|	472	1e-129	PREDICTED: Vitis vinifera uncharacterized LOC100253534 (LOC100253534), mRNA	sp|A9LNK9|CPSF_ARATH	62	2e-09	Cleavage and polyadenylation specificity factor CPSF30 OS=Arabidopsis thaliana GN=CPSF30 PE=1 SV=1	--	--	--	--	--	K13095	2e-06	53.1	gmx:100800982	splicing factor 1	-	GO:0005515//protein binding	GO:0005634//nucleus;GO:0005829//cytosol
CL1052.Contig2	2572	261	5.1949	gi|225435800|ref|XP_002285750.1|	1062.4	0	PREDICTED: uncharacterized protein LOC100253534 [Vitis vinifera]	gi|225435799|ref|XM_002285714.1|	472	1e-130	PREDICTED: Vitis vinifera uncharacterized LOC100253534 (LOC100253534), mRNA	sp|A9LNK9|CPSF_ARATH	62	2e-09	Cleavage and polyadenylation specificity factor CPSF30 OS=Arabidopsis thaliana GN=CPSF30 PE=1 SV=1	--	--	--	--	--	K13095	2e-06	53.1	gmx:100800982	splicing factor 1	-	GO:0005515//protein binding	GO:0005634//nucleus;GO:0005829//cytosol
CL1053.Contig1	493	187	19.418	gi|470142520|ref|XP_004306953.1|	100.9	8e-21	PREDICTED: scarecrow-like protein 6-like [Fragaria vesca subsp. vesca]	gi|225454027|ref|XM_002274801.1|	139	3e-30	PREDICTED: Vitis vinifera scarecrow-like protein 6-like (LOC100267664), mRNA	sp|O81316|SCL6_ARATH	87.4	4e-18	Scarecrow-like protein 6 OS=Arabidopsis thaliana GN=SCL6 PE=1 SV=1	--	--	--	--	--	--	--	--	--	--	GO:0006355//regulation of transcription, DNA-dependent;GO:0010492//maintenance of shoot apical meristem identity	-	-
CL1053.Contig2	2240	381	8.7074	gi|259130059|gb|ACV95482.1|	793.9	0	SCL6 [Citrus trifoliata]	gi|259130058|gb|GQ505957.1|	735	0	Citrus trifoliata cultivar Zhi SCL6 mRNA, complete cds	sp|O81316|SCL6_ARATH	429	4e-120	Scarecrow-like protein 6 OS=Arabidopsis thaliana GN=SCL6 PE=1 SV=1	--	--	--	--	--	K14494	2e-34	145	ppp:PHYPADRAFT_235432	DELLA protein	GO:0050794//regulation of cellular process;GO:0006351//transcription, DNA-dependent	-	-
CL1053.Contig3	2779	605	11.1449	gi|259130059|gb|ACV95482.1|	963.8	0	SCL6 [Citrus trifoliata]	gi|259130058|gb|GQ505957.1|	729	0	Citrus trifoliata cultivar Zhi SCL6 mRNA, complete cds	sp|O81316|SCL6_ARATH	429	6e-120	Scarecrow-like protein 6 OS=Arabidopsis thaliana GN=SCL6 PE=1 SV=1	--	--	--	--	--	K14494	9e-35	147	ppp:PHYPADRAFT_235432	DELLA protein	GO:0050794//regulation of cellular process;GO:0006351//transcription, DNA-dependent	-	-
CL1054.Contig1	1802	422	11.9886	gi|17974320|dbj|BAB79529.1|	683.7	0	glycerol-3-phosphate acyltransferase [Citrus unshiu]	gi|17974319|dbj|AB076608.1|	878	0	Citrus unshiu Cit-GPAT mRNA for glycerol-3-phosphate acyltransferase, complete cds	sp|Q39639|PLSB_CUCSA	607	7e-174	Glycerol-3-phosphate acyltransferase, chloroplastic OS=Cucumis sativus PE=2 SV=1	--	--	--	--	--	K00630	2e-180	630	vvi:100264363	glycerol-3-phosphate O-acyltransferase [EC:2.3.1.15]	GO:0050826//response to freezing;GO:0016117//carotenoid biosynthetic process;GO:0006655//phosphatidylglycerol biosynthetic process;GO:0006636//unsaturated fatty acid biosynthetic process;GO:0019288//isopentenyl diphosphate biosynthetic process, mevalonate-independent pathway;GO:0048825//cotyledon development;GO:0034389//lipid particle organization;GO:0051301//cell division;GO:0009640//photomorpho…	GO:0005509//calcium ion binding;GO:0071614//linoleic acid epoxygenase activity;GO:0004392//heme oxygenase (decyclizing) activity;GO:0004366//glycerol-3-phosphate O-acyltransferase activity	GO:0016021//integral to membrane;GO:0009570//chloroplast stroma
CL1054.Contig2	484	25	2.6443	gi|77417717|gb|ABA82134.1|	62	4e-09	glycerol-3-phosphate acyltransferase [Citrus maxima]	gi|224072401|ref|XM_002303682.1|	60	2e-06	Populus trichocarpa predicted protein, mRNA	--	--	--	--	--	--	--	--	--	--	--	--	--	--	-	-	-
CL1055.Contig1	713	42	3.0156	gi|255545934|ref|XP_002514027.1|	277.3	1e-73	conserved hypothetical protein [Ricinus communis] >gi|223547113|gb|EEF48610.1| conserved hypothetical protein [Ricinus communis]	gi|359492940|ref|XM_002285656.2|	258	7e-66	PREDICTED: Vitis vinifera universal stress protein A-like protein (LOC100250647), mRNA	sp|Q8LGG8|USPAL_ARATH	67	1e-11	Universal stress protein A-like protein OS=Arabidopsis thaliana GN=At3g01520 PE=1 SV=2	L1010	63.9	2e-10	COG0589	Universal stress protein UspA and related nucleotide-binding proteins	--	--	--	--	--	GO:0010106//cellular response to iron ion starvation;GO:0015706//nitrate transport;GO:0010167//response to nitrate;GO:0002238//response to molecule of fungal origin;GO:0006826//iron ion transport	-	GO:0005737//cytoplasm
CL1055.Contig2	979	507	26.5115	gi|255545934|ref|XP_002514027.1|	277.3	2e-73	conserved hypothetical protein [Ricinus communis] >gi|223547113|gb|EEF48610.1| conserved hypothetical protein [Ricinus communis]	gi|359492940|ref|XM_002285656.2|	258	1e-65	PREDICTED: Vitis vinifera universal stress protein A-like protein (LOC100250647), mRNA	sp|Q8LGG8|USPAL_ARATH	66.6	2e-11	Universal stress protein A-like protein OS=Arabidopsis thaliana GN=At3g01520 PE=1 SV=2	L1010	63.9	4e-10	COG0589	Universal stress protein UspA and related nucleotide-binding proteins	--	--	--	--	--	GO:0010106//cellular response to iron ion starvation;GO:0015706//nitrate transport;GO:0010167//response to nitrate;GO:0002238//response to molecule of fungal origin;GO:0006826//iron ion transport	-	GO:0005737//cytoplasm
CL1056.Contig1	538	34	3.2352	gi|224078836|ref|XP_002305647.1|	180.6	1e-44	predicted protein [Populus trichocarpa] >gi|222848611|gb|EEE86158.1| predicted protein [Populus trichocarpa]	gi|359495719|ref|XM_002266013.2|	125	5e-26	PREDICTED: Vitis vinifera uncharacterized LOC100245492 (LOC100245492), mRNA	sp|Q8GWP0|MYB39_ARATH	57.8	4e-09	Transcription factor MYB39 OS=Arabidopsis thaliana GN=MYB39 PE=2 SV=1	--	--	--	--	--	K09422	1e-45	180	pop:POPTR_555481	myb proto-oncogene protein, plant	-	-	-
CL1057.Contig1	2089	467	11.4443	gi|462400588|gb|EMJ06145.1|	906.4	0	hypothetical protein PRUPE_ppa000069mg [Prunus persica]	gi|359482106|ref|XM_002270501.2|	416	1e-113	PREDICTED: Vitis vinifera E3 ubiquitin-protein ligase UBR2-like (LOC100245881), mRNA	--	--	--	--	--	--	--	--	--	K11978	2e-114	411	ppp:PHYPADRAFT_127907	E3 ubiquitin-protein ligase UBR3 [EC:6.3.2.19]	GO:0010025//wax biosynthetic process;GO:0010029//regulation of seed germination;GO:0006511//ubiquitin-dependent protein catabolic process;GO:0050994//regulation of lipid catabolic process;GO:0006723//cuticle hydrocarbon biosynthetic process;GO:0009737//response to abscisic acid stimulus	GO:0004842//ubiquitin-protein ligase activity	-
CL1058.Contig1	564	109	9.8937	gi|224121034|ref|XP_002330887.1|	127.9	9e-29	predicted protein [Populus trichocarpa] >gi|222872709|gb|EEF09840.1| predicted protein [Populus trichocarpa]	--	--	--	--	--	--	--	--	--	--	--	--	--	--	--	--	--	--	-	-	GO:0005634//nucleus;GO:0009507//chloroplast
CL1058.Contig2	725	289	20.4065	gi|255542173|ref|XP_002512150.1|	300.1	2e-80	conserved hypothetical protein [Ricinus communis] >gi|223548694|gb|EEF50184.1| conserved hypothetical protein [Ricinus communis]	gi|359487461|ref|XM_002269236.2|	107	2e-20	PREDICTED: Vitis vinifera box C/D snoRNA protein 1-like (LOC100254449), mRNA	--	--	--	--	--	--	--	--	--	--	--	--	--	--	-	-	GO:0005634//nucleus;GO:0009507//chloroplast
CL1059.Contig1	249	18	3.7007	--	--	--	--	--	--	--	--	--	--	--	--	--	--	--	--	--	--	--	--	--	--	-	-	-
CL106.Contig1	312	16	2.6253	gi|960291|gb|AAA74901.1|	191	4e-48	anthranilate synthase alpha subunit [Ruta graveolens]	gi|960290|gb|L34344.1|RTAANTSYNB	172	1e-40	Ruta graveolens anthranilate synthase alpha-subunit mRNA, complete cds	sp|P32068|TRPE_ARATH	173	2e-44	Anthranilate synthase component I-1, chloroplastic OS=Arabidopsis thaliana GN=ASA1 PE=2 SV=1	DR1791	77.4	6e-15	COG0147	Anthranilate/para-aminobenzoate synthases component I	K01657	1e-44	176	pop:POPTR_227100	anthranilate synthase component I [EC:4.1.3.27]	GO:0009414//response to water deprivation;GO:0009697//salicylic acid biosynthetic process;GO:0009738//abscisic acid mediated signaling pathway;GO:0006567//threonine catabolic process;GO:0010363//regulation of plant-type hypersensitive response;GO:0019761//glucosinolate biosynthetic process;GO:0010200//response to chitin;GO:0000103//sulfate assimilation;GO:0009684//indoleacetic acid biosynthetic p…	GO:0004049//anthranilate synthase activity;GO:0004842//ubiquitin-protein ligase activity;GO:0008270//zinc ion binding;GO:0004781//sulfate adenylyltransferase (ATP) activity	GO:0009570//chloroplast stroma;GO:0005829//cytosol;GO:0009506//plasmodesma;GO:0005950//anthranilate synthase complex;GO:0016020//membrane
CL106.Contig2	2135	2404	57.6429	gi|960289|gb|AAA74900.1|	966.5	0	anthranilate synthase alpha subunit [Ruta graveolens]	gi|960288|gb|L34343.1|RTAANTSYNA	1257	0	Ruta graveolens anthranilate synthase alpha-subunit mRNA, complete cds	sp|P32069|TRPX_ARATH	892	0	Anthranilate synthase component I-2, chloroplastic OS=Arabidopsis thaliana GN=ASA2 PE=2 SV=1	slr0738	343	7e-94	COG0147	Anthranilate/para-aminobenzoate synthases component I	K01657	0	936	rcu:RCOM_0611770	anthranilate synthase component I [EC:4.1.3.27]	GO:0006567//threonine catabolic process;GO:0000162//tryptophan biosynthetic process	GO:0004049//anthranilate synthase activity	GO:0005950//anthranilate synthase complex;GO:0009507//chloroplast
CL1060.Contig1	849	26	1.5677	gi|255573995|ref|XP_002527915.1|	404.4	1e-111	anthranilate phosphoribosyltransferase, putative [Ricinus communis] >gi|223532690|gb|EEF34472.1| anthranilate phosphoribosyltransferase, putative [Ricinus communis]	gi|225470590|ref|XM_002274152.1|	476	1e-131	PREDICTED: Vitis vinifera anthranilate phosphoribosyltransferase-like (LOC100256184), mRNA	--	--	--	--	aq_196	64.7	2e-10	COG0547	Anthranilate phosphoribosyltransferase	K00766	2e-07	54.7	olu:OSTLU_32105	anthranilate phosphoribosyltransferase [EC:2.4.2.18]	GO:0006486//protein glycosylation;GO:0000162//tryptophan biosynthetic process	GO:0004048//anthranilate phosphoribosyltransferase activity	GO:0009570//chloroplast stroma
CL1060.Contig2	843	12	0.7287	gi|255573995|ref|XP_002527915.1|	369.8	3e-101	anthranilate phosphoribosyltransferase, putative [Ricinus communis] >gi|223532690|gb|EEF34472.1| anthranilate phosphoribosyltransferase, putative [Ricinus communis]	gi|225470590|ref|XM_002274152.1|	428	1e-117	PREDICTED: Vitis vinifera anthranilate phosphoribosyltransferase-like (LOC100256184), mRNA	--	--	--	--	aq_196	58.9	1e-08	COG0547	Anthranilate phosphoribosyltransferase	K00766	4e-07	53.5	olu:OSTLU_32105	anthranilate phosphoribosyltransferase [EC:2.4.2.18]	GO:0006486//protein glycosylation;GO:0000162//tryptophan biosynthetic process	GO:0004048//anthranilate phosphoribosyltransferase activity	GO:0009570//chloroplast stroma
CL1061.Contig1	1268	92	3.7143	gi|449440620|ref|XP_004138082.1|	211.8	2e-53	PREDICTED: uncharacterized protein LOC101222072 [Cucumis sativus] >gi|449530124|ref|XP_004172046.1| PREDICTED: uncharacterized LOC101222072 [Cucumis sativus]	gi|298289945|gb|HM068790.1|	165	1e-37	Litchi chinensis cultivar Maguili clone MG-AG-370 microsatellite sequence	--	--	--	--	--	--	--	--	--	K10638	5e-06	50.8	rcu:RCOM_1438390	E3 ubiquitin-protein ligase UHRF1 [EC:6.3.2.19]	GO:0010200//response to chitin;GO:0009693//ethylene biosynthetic process	-	-
CL1061.Contig2	1249	63	2.5822	gi|449440620|ref|XP_004138082.1|	211.8	1e-53	PREDICTED: uncharacterized protein LOC101222072 [Cucumis sativus] >gi|449530124|ref|XP_004172046.1| PREDICTED: uncharacterized LOC101222072 [Cucumis sativus]	gi|298289945|gb|HM068790.1|	165	1e-37	Litchi chinensis cultivar Maguili clone MG-AG-370 microsatellite sequence	--	--	--	--	--	--	--	--	--	--	--	--	--	--	GO:0010200//response to chitin;GO:0009693//ethylene biosynthetic process	-	-
CL1061.Contig3	409	166	20.7775	--	--	--	--	gi|298289945|gb|HM068790.1|	184	5e-44	Litchi chinensis cultivar Maguili clone MG-AG-370 microsatellite sequence	--	--	--	--	--	--	--	--	--	K10638	7e-06	47.4	aly:ARALYDRAFT_315436	E3 ubiquitin-protein ligase UHRF1 [EC:6.3.2.19]	-	-	-
CL1062.Contig1	266	22	4.234	gi|255570475|ref|XP_002526196.1|	118.6	3e-26	pentatricopeptide repeat-containing protein, putative [Ricinus communis] >gi|223534500|gb|EEF36200.1| pentatricopeptide repeat-containing protein, putative [Ricinus communis]	gi|225466195|ref|XM_002265384.1|	65.9	2e-08	PREDICTED: Vitis vinifera pentatricopeptide repeat-containing protein At5g66520-like (LOC100258121), mRNA	sp|Q9SJZ3|PP169_ARATH	72.8	4e-14	Pentatricopeptide repeat-containing protein At2g22410, mitochondrial OS=Arabidopsis thaliana GN=PCMP-E28 PE=2 SV=1	--	--	--	--	--	--	--	--	--	--	-	-	GO:0043231//intracellular membrane-bounded organelle;GO:0044444//cytoplasmic part
CL1063.Contig1	238	30	6.4529	--	--	--	--	--	--	--	--	--	--	--	--	--	--	--	--	--	--	--	--	--	--	-	-	-
CL1064.Contig1	396	5	0.6464	--	--	--	--	--	--	--	--	--	--	--	--	--	--	--	--	--	--	--	--	--	--	-	-	-
CL1064.Contig2	729	4	0.2809	gi|462404944|gb|EMJ10408.1|	160.6	2e-38	hypothetical protein PRUPE_ppa006629mg [Prunus persica]	gi|147787464|emb|AM423610.2|	212	4e-52	Vitis vinifera contig VV78X071556.21, whole genome shotgun sequence	--	--	--	--	--	--	--	--	--	--	--	--	--	--	-	-	GO:0005634//nucleus;GO:0005737//cytoplasm
CL1064.Contig3	1657	13	0.4016	gi|255547265|ref|XP_002514690.1|	478.4	1e-133	conserved hypothetical protein [Ricinus communis] >gi|223546294|gb|EEF47796.1| conserved hypothetical protein [Ricinus communis]	gi|147787464|emb|AM423610.2|	210	3e-51	Vitis vinifera contig VV78X071556.21, whole genome shotgun sequence	sp|F4JJP1|Y4759_ARATH	69.3	6e-12	WEB family protein At4g27595, chloroplastic OS=Arabidopsis thaliana GN=At4g27595 PE=2 SV=1	AF1558	73.6	1e-12	COG1196	Chromosome segregation ATPases	K06638	1e-10	66.2	zma:100285392	mitotic spindle assembly checkpoint protein MAD1	-	-	GO:0005634//nucleus;GO:0005737//cytoplasm
CL1064.Contig4	840	6	0.3657	gi|462404944|gb|EMJ10408.1|	165.2	1e-39	hypothetical protein PRUPE_ppa006629mg [Prunus persica]	gi|147787464|emb|AM423610.2|	210	2e-51	Vitis vinifera contig VV78X071556.21, whole genome shotgun sequence	--	--	--	--	--	--	--	--	--	--	--	--	--	--	-	-	GO:0005634//nucleus;GO:0005737//cytoplasm
CL1064.Contig5	1546	5	0.1656	gi|255547265|ref|XP_002514690.1|	469.9	5e-131	conserved hypothetical protein [Ricinus communis] >gi|223546294|gb|EEF47796.1| conserved hypothetical protein [Ricinus communis]	gi|147787464|emb|AM423610.2|	212	8e-52	Vitis vinifera contig VV78X071556.21, whole genome shotgun sequence	sp|F4JJP1|Y4759_ARATH	69.3	6e-12	WEB family protein At4g27595, chloroplastic OS=Arabidopsis thaliana GN=At4g27595 PE=2 SV=1	AF1558	73.6	9e-13	COG1196	Chromosome segregation ATPases	K03254	4e-09	61.2	mtr:MTR_7g099920	translation initiation factor 3 subunit A	-	-	GO:0005634//nucleus;GO:0005737//cytoplasm
CL1064.Contig6	557	4	0.3676	--	--	--	--	--	--	--	--	--	--	--	--	--	--	--	--	--	--	--	--	--	--	-	-	-
CL1065.Contig10	1390	11	0.4051	gi|297381026|gb|ADI39634.1|	302.8	9e-81	plastid jasmonates ZIM-domain protein [Hevea brasiliensis]	gi|349723448|emb|FQ382107.1|	91.7	2e-15	Vitis vinifera clone SS0ABG71YB09	sp|Q9S7M2|TI10B_ARATH	176	4e-44	Protein TIFY 10B OS=Arabidopsis thaliana GN=TIFY10B PE=1 SV=1	--	--	--	--	--	K13464	2e-81	301	pop:POPTR_739192	jasmonate ZIM domain-containing protein	-	-	-
CL1065.Contig11	1450	36	1.271	gi|224068506|ref|XP_002326134.1|	269.2	1e-70	predicted protein [Populus trichocarpa] >gi|222833327|gb|EEE71804.1| predicted protein [Populus trichocarpa]	gi|349723448|emb|FQ382107.1|	91.7	2e-15	Vitis vinifera clone SS0ABG71YB09	sp|Q9S7M2|TI10B_ARATH	158	9e-39	Protein TIFY 10B OS=Arabidopsis thaliana GN=TIFY10B PE=1 SV=1	--	--	--	--	--	K13464	1e-71	269	pop:POPTR_739192	jasmonate ZIM domain-containing protein	-	-	-
CL1065.Contig1	1579	11	0.3566	gi|224068506|ref|XP_002326134.1|	249.2	1e-64	predicted protein [Populus trichocarpa] >gi|222833327|gb|EEE71804.1| predicted protein [Populus trichocarpa]	gi|349723448|emb|FQ382107.1|	91.7	2e-15	Vitis vinifera clone SS0ABG71YB09	sp|Q9S7M2|TI10B_ARATH	136	4e-32	Protein TIFY 10B OS=Arabidopsis thaliana GN=TIFY10B PE=1 SV=1	--	--	--	--	--	K13464	1e-65	249	pop:POPTR_739192	jasmonate ZIM domain-containing protein	-	-	-
CL1065.Contig2	1624	13	0.4098	gi|224068506|ref|XP_002326134.1|	267.3	5e-70	predicted protein [Populus trichocarpa] >gi|222833327|gb|EEE71804.1| predicted protein [Populus trichocarpa]	gi|349723448|emb|FQ382107.1|	91.7	2e-15	Vitis vinifera clone SS0ABG71YB09	sp|Q9LMA8|TI10A_ARATH	140	3e-33	Protein TIFY 10A OS=Arabidopsis thaliana GN=TIFY10A PE=1 SV=1	--	--	--	--	--	K13464	4e-71	267	pop:POPTR_739192	jasmonate ZIM domain-containing protein	-	-	-
CL1065.Contig3	1684	16	0.4864	gi|224068506|ref|XP_002326134.1|	235	3e-60	predicted protein [Populus trichocarpa] >gi|222833327|gb|EEE71804.1| predicted protein [Populus trichocarpa]	gi|349723448|emb|FQ382107.1|	91.7	2e-15	Vitis vinifera clone SS0ABG71YB09	sp|Q9S7M2|TI10B_ARATH	120	2e-27	Protein TIFY 10B OS=Arabidopsis thaliana GN=TIFY10B PE=1 SV=1	--	--	--	--	--	K13464	2e-61	234	pop:POPTR_739192	jasmonate ZIM domain-containing protein	-	-	-
CL1065.Contig4	1555	45	1.4815	gi|224068506|ref|XP_002326134.1|	255	2e-66	predicted protein [Populus trichocarpa] >gi|222833327|gb|EEE71804.1| predicted protein [Populus trichocarpa]	gi|349723448|emb|FQ382107.1|	91.7	2e-15	Vitis vinifera clone SS0ABG71YB09	sp|Q9S7M2|TI10B_ARATH	142	4e-34	Protein TIFY 10B OS=Arabidopsis thaliana GN=TIFY10B PE=1 SV=1	--	--	--	--	--	K13464	2e-67	254	pop:POPTR_739192	jasmonate ZIM domain-containing protein	-	-	-
CL1065.Contig5	1495	15	0.5136	gi|224068506|ref|XP_002326134.1|	287.3	4e-76	predicted protein [Populus trichocarpa] >gi|222833327|gb|EEE71804.1| predicted protein [Populus trichocarpa]	gi|349723448|emb|FQ382107.1|	91.7	2e-15	Vitis vinifera clone SS0ABG71YB09	sp|Q9S7M2|TI10B_ARATH	160	2e-39	Protein TIFY 10B OS=Arabidopsis thaliana GN=TIFY10B PE=1 SV=1	--	--	--	--	--	K13464	4e-77	287	pop:POPTR_739192	jasmonate ZIM domain-containing protein	-	-	-
CL1065.Contig6	1288	5	0.1987	gi|224068506|ref|XP_002326134.1|	214.9	2e-54	predicted protein [Populus trichocarpa] >gi|222833327|gb|EEE71804.1| predicted protein [Populus trichocarpa]	gi|349723448|emb|FQ382107.1|	91.7	2e-15	Vitis vinifera clone SS0ABG71YB09	sp|Q9S7M2|TI10B_ARATH	103	2e-22	Protein TIFY 10B OS=Arabidopsis thaliana GN=TIFY10B PE=1 SV=1	--	--	--	--	--	K13464	2e-55	214	pop:POPTR_739192	jasmonate ZIM domain-containing protein	-	-	-
CL1065.Contig7	1357	5	0.1886	gi|224068506|ref|XP_002326134.1|	227.3	5e-58	predicted protein [Populus trichocarpa] >gi|222833327|gb|EEE71804.1| predicted protein [Populus trichocarpa]	gi|349723448|emb|FQ382107.1|	91.7	2e-15	Vitis vinifera clone SS0ABG71YB09	sp|Q9LMA8|TI10A_ARATH	100	1e-21	Protein TIFY 10A OS=Arabidopsis thaliana GN=TIFY10A PE=1 SV=1	--	--	--	--	--	K13464	4e-59	227	pop:POPTR_739192	jasmonate ZIM domain-containing protein	-	-	-
CL1065.Contig8	1228	5	0.2084	gi|224068506|ref|XP_002326134.1|	247.3	4e-64	predicted protein [Populus trichocarpa] >gi|222833327|gb|EEE71804.1| predicted protein [Populus trichocarpa]	gi|349723448|emb|FQ382107.1|	91.7	2e-15	Vitis vinifera clone SS0ABG71YB09	sp|Q9S7M2|TI10B_ARATH	121	7e-28	Protein TIFY 10B OS=Arabidopsis thaliana GN=TIFY10B PE=1 SV=1	--	--	--	--	--	K13464	3e-65	247	pop:POPTR_739192	jasmonate ZIM domain-containing protein	-	-	-
CL1065.Contig9	1519	11	0.3707	gi|297381026|gb|ADI39634.1|	283.1	8e-75	plastid jasmonates ZIM-domain protein [Hevea brasiliensis]	gi|349723448|emb|FQ382107.1|	91.7	2e-15	Vitis vinifera clone SS0ABG71YB09	sp|Q9LMA8|TI10A_ARATH	152	6e-37	Protein TIFY 10A OS=Arabidopsis thaliana GN=TIFY10A PE=1 SV=1	--	--	--	--	--	K13464	2e-75	281	pop:POPTR_739192	jasmonate ZIM domain-containing protein	-	-	-
CL1066.Contig1	1196	17	0.7277	gi|462407324|gb|EMJ12658.1|	616.7	2e-175	hypothetical protein PRUPE_ppa007365mg [Prunus persica]	gi|359493925|ref|XM_002283127.2|	825	0	PREDICTED: Vitis vinifera mRNA cap guanine-N7 methyltransferase 1-like (LOC100243615), mRNA	sp|Q9LHQ7|MCES1_ARATH	583	5e-167	mRNA cap guanine-N7 methyltransferase 1 OS=Arabidopsis thaliana GN=At3g20650 PE=2 SV=1	YBR236c	177	2e-44	COG0500	SAM-dependent methyltransferases	K00565	2e-173	606	vvi:100243615	mRNA (guanine-N7-)-methyltransferase [EC:2.1.1.56]	GO:0006370//7-methylguanosine mRNA capping;GO:0036265//RNA (guanine-N7)-methylation;GO:0015824//proline transport	GO:0004482//mRNA (guanine-N7-)-methyltransferase activity;GO:0003723//RNA binding	GO:0005634//nucleus
CL1066.Contig2	1204	62	2.6362	gi|462407324|gb|EMJ12658.1|	646.7	0	hypothetical protein PRUPE_ppa007365mg [Prunus persica]	gi|359493925|ref|XM_002283127.2|	856	0	PREDICTED: Vitis vinifera mRNA cap guanine-N7 methyltransferase 1-like (LOC100243615), mRNA	sp|Q9LHQ7|MCES1_ARATH	611	3e-175	mRNA cap guanine-N7 methyltransferase 1 OS=Arabidopsis thaliana GN=At3g20650 PE=2 SV=1	YBR236c	177	2e-44	COG0500	SAM-dependent methyltransferases	K00565	0	636	vvi:100243615	mRNA (guanine-N7-)-methyltransferase [EC:2.1.1.56]	GO:0006370//7-methylguanosine mRNA capping;GO:0036265//RNA (guanine-N7)-methylation;GO:0015824//proline transport	GO:0004482//mRNA (guanine-N7-)-methyltransferase activity;GO:0003723//RNA binding	GO:0005634//nucleus
CL1067.Contig1	1475	51	1.7701	gi|224132386|ref|XP_002328256.1|	636.7	0	predicted protein [Populus trichocarpa] >gi|222837771|gb|EEE76136.1| predicted protein [Populus trichocarpa]	gi|359481593|ref|XM_002282704.2|	690	0	PREDICTED: Vitis vinifera cell division protein ftsZ homolog 2-1, chloroplastic-like (LOC100251032), mRNA	sp|O82533|FTZ21_ARATH	592	2e-169	Cell division protein FtsZ homolog 2-1, chloroplastic OS=Arabidopsis thaliana GN=FTSZ2-1 PE=1 SV=2	alr3858	411	2e-114	COG0206	Cell division GTPase	K03531	0	636	pop:POPTR_679935	cell division protein FtsZ	GO:0010020//chloroplast fission;GO:0051301//cell division;GO:0006184//GTP catabolic process;GO:0051258//protein polymerization	GO:0005198//structural molecule activity;GO:0043621//protein self-association;GO:0005525//GTP binding;GO:0042802//identical protein binding;GO:0003924//GTPase activity	GO:0016020//membrane;GO:0009570//chloroplast stroma;GO:0043234//protein complex;GO:0009534//chloroplast thylakoid
CL1067.Contig2	1444	29	1.0281	gi|224132386|ref|XP_002328256.1|	27.3	0	predicted protein [Populus trichocarpa] >gi|222837771|gb|EEE76136.1| predicted protein [Populus trichocarpa]	gi|359481593|ref|XM_002282704.2|	690	0	PREDICTED: Vitis vinifera cell division protein ftsZ homolog 2-1, chloroplastic-like (LOC100251032), mRNA	sp|O82533|FTZ21_ARATH	592	1e-170	Cell division protein FtsZ homolog 2-1, chloroplastic OS=Arabidopsis thaliana GN=FTSZ2-1 PE=1 SV=2	alr3858	411	2e-114	COG0206	Cell division GTPase	K03531	0	636	pop:POPTR_679935	cell division protein FtsZ	GO:0010020//chloroplast fission;GO:0051301//cell division;GO:0006184//GTP catabolic process;GO:0051258//protein polymerization	GO:0005198//structural molecule activity;GO:0043621//protein self-association;GO:0005525//GTP binding;GO:0042802//identical protein binding;GO:0003924//GTPase activity	GO:0016020//membrane;GO:0009570//chloroplast stroma;GO:0043234//protein complex;GO:0009534//chloroplast thylakoid
CL1067.Contig3	734	531	37.0346	gi|255575683|ref|XP_002528741.1|	461.1	8e-129	Cell division protein ftsZ, putative [Ricinus communis] >gi|223531835|gb|EEF33653.1| Cell division protein ftsZ, putative [Ricinus communis]	gi|359481593|ref|XM_002282704.2|	791	0	PREDICTED: Vitis vinifera cell division protein ftsZ homolog 2-1, chloroplastic-like (LOC100251032), mRNA	sp|Q9LXJ0|FTZ22_ARATH	454	3e-128	Cell division protein FtsZ homolog 2-2, chloroplastic OS=Arabidopsis thaliana GN=FTSZ2-2 PE=1 SV=1	alr3858	347	2e-95	COG0206	Cell division GTPase	K03531	7e-130	461	rcu:RCOM_0516940	cell division protein FtsZ	GO:0006098//pentose-phosphate shunt;GO:0019252//starch biosynthetic process;GO:0009664//plant-type cell wall organization;GO:0010020//chloroplast fission;GO:0010075//regulation of meristem growth;GO:0000023//maltose metabolic process;GO:0051301//cell division;GO:0006184//GTP catabolic process;GO:0051258//protein polymerization;GO:0019344//cysteine biosynthetic process;GO:0000272//polysaccharide c…	GO:0005198//structural molecule activity;GO:0005525//GTP binding;GO:0042802//identical protein binding;GO:0003924//GTPase activity	GO:0042651//thylakoid membrane;GO:0009570//chloroplast stroma;GO:0043234//protein complex;GO:0009534//chloroplast thylakoid
CL1068.Contig1	482	144	15.2941	gi|255546656|ref|XP_002514387.1|	51.2	7e-06	serine/threonine protein kinase, putative [Ricinus communis] >gi|223546484|gb|EEF47983.1| serine/threonine protein kinase, putative [Ricinus communis]	gi|255546655|ref|XM_002514341.1|	58	9e-06	Ricinus communis serine/threonine protein kinase, putative, mRNA	--	--	--	--	--	--	--	--	--	--	--	--	--	--	-	-	-
CL1068.Contig2	231	87	19.2804	--	--	--	--	gi|255546655|ref|XM_002514341.1|	69.9	1e-09	Ricinus communis serine/threonine protein kinase, putative, mRNA	--	--	--	--	--	--	--	--	--	K13648	5e-06	47.4	pop:POPTR_559645	alpha-1,4-galacturonosyltransferase [EC:2.4.1.43]	-	-	-
CL1068.Contig3	851	306	18.4078	gi|224085587|ref|XP_002307628.1|	86.7	5e-16	glycosyltransferase, CAZy family GT8 [Populus trichocarpa] >gi|222857077|gb|EEE94624.1| glycosyltransferase, CAZy family GT8 [Populus trichocarpa]	--	--	--	--	sp|Q9M9Y5|GAUT6_ARATH	55.8	3e-08	Probable galacturonosyltransferase 6 OS=Arabidopsis thaliana GN=GAUT6 PE=2 SV=1	--	--	--	--	--	K13648	4e-17	86.7	pop:POPTR_559645	alpha-1,4-galacturonosyltransferase [EC:2.4.1.43]	-	-	-
CL1068.Contig4	291	104	18.2957	--	--	--	--	--	--	--	--	--	--	--	--	--	--	--	--	--	--	--	--	--	--	-	-	-
CL1068.Contig5	230	26	5.787	--	--	--	--	--	--	--	--	--	--	--	--	--	--	--	--	--	--	--	--	--	--	-	-	-
CL1068.Contig6	215	102	24.2869	--	--	--	--	--	--	--	--	--	--	--	--	--	--	--	--	--	--	--	--	--	--	-	-	-
CL1069.Contig1	1068	1	0.0479	gi|225427218|ref|XP_002280448.1|	483	3e-135	PREDICTED: uncharacterized protein LOC100247252 [Vitis vinifera] >gi|297742104|emb|CBI33891.3| unnamed protein product [Vitis vinifera]	gi|349717862|emb|FQ381065.1|	654	0	Vitis vinifera clone SS0ACG1YI08	--	--	--	--	--	--	--	--	--	--	--	--	--	--	GO:0019761//glucosinolate biosynthetic process;GO:0046777//protein autophosphorylation;GO:0010155//regulation of proton transport	-	GO:0009507//chloroplast;GO:0016020//membrane
CL1069.Contig2	1443	51	1.8093	gi|224138100|ref|XP_002326518.1|	549.7	4e-155	predicted protein [Populus trichocarpa] >gi|222833840|gb|EEE72317.1| predicted protein [Populus trichocarpa]	gi|349717862|emb|FQ381065.1|	680	0	Vitis vinifera clone SS0ACG1YI08	--	--	--	--	--	--	--	--	--	--	--	--	--	--	GO:0019761//glucosinolate biosynthetic process;GO:0046777//protein autophosphorylation;GO:0010155//regulation of proton transport	-	GO:0009507//chloroplast;GO:0016020//membrane
CL1070.Contig1	510	46	4.6174	gi|449487815|ref|XP_004157814.1|	153.7	1e-36	PREDICTED: LOW QUALITY PROTEIN: lysine-specific demethylase REF6-like [Cucumis sativus]	gi|470130289|ref|XM_004300988.1|	119	3e-24	PREDICTED: Fragaria vesca subsp. vesca lysine-specific demethylase REF6-like (LOC101296491), mRNA	sp|Q9STM3|REF6_ARATH	144	3e-35	Lysine-specific demethylase REF6 OS=Arabidopsis thaliana GN=REF6 PE=1 SV=1	--	--	--	--	--	K11446	1e-09	60.8	gmx:100819576	histone demethylase JARID1 [EC:1.14.11.-]	GO:0035067//negative regulation of histone acetylation;GO:0009741//response to brassinosteroid stimulus;GO:0010228//vegetative to reproductive phase transition of meristem;GO:0033169//histone H3-K9 demethylation;GO:0048366//leaf development;GO:0009826//unidimensional cell growth	GO:0008270//zinc ion binding;GO:0003676//nucleic acid binding;GO:0003700//sequence-specific DNA binding transcription factor activity	GO:0005634//nucleus
CL1071.Contig1	552	13	1.2056	gi|224075954|ref|XP_002304845.1|	144.8	7e-34	predicted protein [Populus trichocarpa] >gi|222842277|gb|EEE79824.1| predicted protein [Populus trichocarpa]	gi|359478823|ref|XM_002283748.2|	73.8	2e-10	PREDICTED: Vitis vinifera uncharacterized LOC100257047 (LOC100257047), mRNA	--	--	--	--	--	--	--	--	--	--	--	--	--	--	-	GO:0000166//nucleotide binding	GO:0043234//protein complex;GO:0044430//cytoskeletal part;GO:0005739//mitochondrion;GO:0015630//microtubule cytoskeleton
CL1071.Contig2	502	12	1.2237	gi|224075954|ref|XP_002304845.1|	144.8	5e-34	predicted protein [Populus trichocarpa] >gi|222842277|gb|EEE79824.1| predicted protein [Populus trichocarpa]	gi|359478823|ref|XM_002283748.2|	73.8	2e-10	PREDICTED: Vitis vinifera uncharacterized LOC100257047 (LOC100257047), mRNA	sp|P46875|ATK3_ARATH	46.2	1e-05	Kinesin-3 OS=Arabidopsis thaliana GN=ATK3 PE=2 SV=1	--	--	--	--	--	K10405	9e-06	47.8	ota:Ot10g00670	kinesin family member C1	-	GO:0000166//nucleotide binding	GO:0043234//protein complex;GO:0044430//cytoskeletal part;GO:0005739//mitochondrion;GO:0015630//microtubule cytoskeleton
CL1072.Contig1	531	48	4.6276	gi|224118414|ref|XP_002331476.1|	112.1	4e-24	predicted protein [Populus trichocarpa] >gi|222873554|gb|EEF10685.1| predicted protein [Populus trichocarpa]	gi|255565432|ref|XM_002523661.1|	67.9	1e-08	Ricinus communis Serine carboxypeptidase, putative, mRNA	sp|P32826|SCP49_ARATH	76.3	1e-14	Serine carboxypeptidase-like 49 OS=Arabidopsis thaliana GN=SCPL49 PE=2 SV=2	--	--	--	--	--	K13289	4e-25	112	pop:POPTR_1117480	cathepsin A (carboxypeptidase C) [EC:3.4.16.5]	-	GO:0016787//hydrolase activity	GO:0005829//cytosol;GO:0005773//vacuole
CL1072.Contig2	814	306	19.2445	gi|224118414|ref|XP_002331476.1|	347.4	1e-94	predicted protein [Populus trichocarpa] >gi|222873554|gb|EEF10685.1| predicted protein [Populus trichocarpa]	gi|356543503|ref|XM_003540152.1|	232	5e-58	PREDICTED: Glycine max serine carboxypeptidase-like 48-like (LOC100785987), mRNA	sp|P32826|SCP49_ARATH	291	4e-79	Serine carboxypeptidase-like 49 OS=Arabidopsis thaliana GN=SCPL49 PE=2 SV=2	YBR139w	112	6e-25	COG2939	Carboxypeptidase C (cathepsin A)	K13289	1e-95	347	pop:POPTR_1117480	cathepsin A (carboxypeptidase C) [EC:3.4.16.5]	GO:0006508//proteolysis	GO:0004185//serine-type carboxypeptidase activity	-
CL1073.Contig1	452	953	107.935	gi|147776655|emb|CAN76271.1|	56.6	1e-07	hypothetical protein VITISV_004451 [Vitis vinifera]	--	--	--	--	--	--	--	--	--	--	--	--	--	--	--	--	--	--	-	-	-
CL1073.Contig2	926	1543	85.303	gi|147776655|emb|CAN76271.1|	54.3	3e-06	hypothetical protein VITISV_004451 [Vitis vinifera]	--	--	--	--	--	--	--	--	--	--	--	--	--	--	--	--	--	--	-	-	-
CL1074.Contig1	300	49	8.3615	gi|224132254|ref|XP_002328223.1|	75.1	3e-13	predicted protein [Populus trichocarpa] >gi|222837738|gb|EEE76103.1| predicted protein [Populus trichocarpa]	--	--	--	--	--	--	--	--	--	--	--	--	--	--	--	--	--	--	-	-	-
CL1074.Contig2	530	97	9.3693	gi|359904144|gb|AEV89969.1|	86.7	2e-16	CC-NBS-LRR protein kinase [Solanum bulbocastanum]	--	--	--	--	sp|Q9LRR5|DRL21_ARATH	47	6e-06	Putative disease resistance protein At3g14460 OS=Arabidopsis thaliana GN=At3g14460 PE=3 SV=1	--	--	--	--	--	K03013	3e-06	49.3	vvi:100258335	DNA-directed RNA polymerases I, II, and III subunit RPABC1	-	-	-
CL1076.Contig1	681	16	1.2028	gi|462408242|gb|EMJ13576.1|	198.7	6e-50	hypothetical protein PRUPE_ppa003725mg [Prunus persica]	gi|470116039|ref|XM_004294146.1|	113	2e-22	PREDICTED: Fragaria vesca subsp. vesca uncharacterized LOC101300425 (LOC101300425), mRNA	--	--	--	--	--	--	--	--	--	K09534	3e-28	123	sbi:SORBI_08g021330	DnaJ homolog subfamily C member 14	GO:0006457//protein folding;GO:0035196//production of miRNAs involved in gene silencing by miRNA;GO:0009616//virus induced gene silencing;GO:0010050//vegetative phase change;GO:0010267//production of ta-siRNAs involved in RNA interference	GO:0005515//protein binding	GO:0005737//cytoplasm
CL1076.Contig2	673	55	4.1837	gi|462408242|gb|EMJ13576.1|	198.7	6e-50	hypothetical protein PRUPE_ppa003725mg [Prunus persica]	gi|470116039|ref|XM_004294146.1|	113	2e-22	PREDICTED: Fragaria vesca subsp. vesca uncharacterized LOC101300425 (LOC101300425), mRNA	--	--	--	--	--	--	--	--	--	K09534	3e-28	123	sbi:SORBI_08g021330	DnaJ homolog subfamily C member 14	GO:0006457//protein folding;GO:0035196//production of miRNAs involved in gene silencing by miRNA;GO:0009616//virus induced gene silencing;GO:0010050//vegetative phase change;GO:0010267//production of ta-siRNAs involved in RNA interference	GO:0005515//protein binding	GO:0005737//cytoplasm
CL1077.Contig1	647	14	1.1077	gi|224101219|ref|XP_002312190.1|	251.1	9e-66	predicted protein [Populus trichocarpa] >gi|222852010|gb|EEE89557.1| predicted protein [Populus trichocarpa]	gi|225448587|ref|XM_002273995.1|	176	2e-41	PREDICTED: Vitis vinifera arogenate dehydrogenase 1, chloroplastic-like (LOC100263817), mRNA	sp|Q9LMR3|TYRA2_ARATH	176	8e-45	Arogenate dehydrogenase 2, chloroplastic OS=Arabidopsis thaliana GN=TYRAAT2 PE=1 SV=1	--	--	--	--	--	K15227	1e-46	184	vvi:100241212	arogenate dehydrogenase (NADP+), plant [EC:1.3.1.78]	GO:0006571//tyrosine biosynthetic process;GO:0055114//oxidation-reduction process	GO:0008977//prephenate dehydrogenase activity;GO:0004665//prephenate dehydrogenase (NADP+) activity;GO:0000166//nucleotide binding	GO:0005739//mitochondrion
CL1077.Contig2	1273	250	10.0536	gi|224101219|ref|XP_002312190.1|	417.5	2e-115	predicted protein [Populus trichocarpa] >gi|222852010|gb|EEE89557.1| predicted protein [Populus trichocarpa]	gi|225448587|ref|XM_002273995.1|	176	4e-41	PREDICTED: Vitis vinifera arogenate dehydrogenase 1, chloroplastic-like (LOC100263817), mRNA	sp|Q944B6|TYRA1_ARATH	293	2e-79	Arogenate dehydrogenase 1, chloroplastic OS=Arabidopsis thaliana GN=TYRAAT1 PE=1 SV=1	MJ0612_1	61.6	3e-09	COG0287	Prephenate dehydrogenase	K15227	5e-79	293	ath:AT5G34930	arogenate dehydrogenase (NADP+), plant [EC:1.3.1.78]	GO:0055114//oxidation-reduction process;GO:0006571//tyrosine biosynthetic process;GO:0006567//threonine catabolic process	GO:0004665//prephenate dehydrogenase (NADP+) activity;GO:0008977//prephenate dehydrogenase activity;GO:0000166//nucleotide binding	GO:0005739//mitochondrion
CL1077.Contig3	1643	1316	41.0042	gi|224101219|ref|XP_002312190.1|	417.5	3e-115	predicted protein [Populus trichocarpa] >gi|222852010|gb|EEE89557.1| predicted protein [Populus trichocarpa]	gi|225448587|ref|XM_002273995.1|	176	5e-41	PREDICTED: Vitis vinifera arogenate dehydrogenase 1, chloroplastic-like (LOC100263817), mRNA	sp|Q944B6|TYRA1_ARATH	293	3e-79	Arogenate dehydrogenase 1, chloroplastic OS=Arabidopsis thaliana GN=TYRAAT1 PE=1 SV=1	MJ0612_1	61.6	4e-09	COG0287	Prephenate dehydrogenase	K15227	7e-79	293	ath:AT5G34930	arogenate dehydrogenase (NADP+), plant [EC:1.3.1.78]	GO:0055114//oxidation-reduction process;GO:0006571//tyrosine biosynthetic process;GO:0006567//threonine catabolic process	GO:0004665//prephenate dehydrogenase (NADP+) activity;GO:0008977//prephenate dehydrogenase activity;GO:0000166//nucleotide binding	GO:0005739//mitochondrion
CL1077.Contig4	467	30	3.2886	gi|224101219|ref|XP_002312190.1|	159.5	1e-38	predicted protein [Populus trichocarpa] >gi|222852010|gb|EEE89557.1| predicted protein [Populus trichocarpa]	gi|225448587|ref|XM_002273995.1|	153	2e-34	PREDICTED: Vitis vinifera arogenate dehydrogenase 1, chloroplastic-like (LOC100263817), mRNA	sp|Q9LMR3|TYRA2_ARATH	111	2e-25	Arogenate dehydrogenase 2, chloroplastic OS=Arabidopsis thaliana GN=TYRAAT2 PE=1 SV=1	--	--	--	--	--	K15227	2e-26	116	olu:OSTLU_119548	arogenate dehydrogenase (NADP+), plant [EC:1.3.1.78]	GO:0006571//tyrosine biosynthetic process;GO:0055114//oxidation-reduction process	GO:0008977//prephenate dehydrogenase activity;GO:0004665//prephenate dehydrogenase (NADP+) activity;GO:0000166//nucleotide binding	GO:0009507//chloroplast;GO:0005739//mitochondrion
CL1078.Contig1	916	186	10.3951	gi|225435751|ref|XP_002283606.1|	365.2	8e-100	PREDICTED: peptidyl-tRNA hydrolase, mitochondrial [Vitis vinifera] >gi|297746470|emb|CBI16526.3| unnamed protein product [Vitis vinifera]	gi|359478794|ref|XM_002283570.2|	400	1e-108	PREDICTED: Vitis vinifera peptidyl-tRNA hydrolase, mitochondrial-like (LOC100248426), mRNA	sp|Q6NLS8|PTHM_ARATH	330	7e-91	Peptidyl-tRNA hydrolase, mitochondrial OS=Arabidopsis thaliana GN=At5g19830 PE=2 SV=1	BS_spoVC	145	7e-35	COG0193	Peptidyl-tRNA hydrolase	K01056	1e-94	344	rcu:RCOM_1361090	peptidyl-tRNA hydrolase, PTH1 family [EC:3.1.1.29]	GO:0006783//heme biosynthetic process;GO:0006412//translation	GO:0004045//aminoacyl-tRNA hydrolase activity	GO:0005739//mitochondrion
CL1078.Contig2	591	6	0.5197	gi|449452694|ref|XP_004144094.1|	226.5	2e-58	PREDICTED: peptidyl-tRNA hydrolase, mitochondrial-like [Cucumis sativus]	gi|359478794|ref|XM_002283570.2|	295	3e-77	PREDICTED: Vitis vinifera peptidyl-tRNA hydrolase, mitochondrial-like (LOC100248426), mRNA	sp|Q6NLS8|PTHM_ARATH	216	6e-57	Peptidyl-tRNA hydrolase, mitochondrial OS=Arabidopsis thaliana GN=At5g19830 PE=2 SV=1	BH0068	114	9e-26	COG0193	Peptidyl-tRNA hydrolase	K01056	3e-55	212	rcu:RCOM_1361090	peptidyl-tRNA hydrolase, PTH1 family [EC:3.1.1.29]	GO:0006783//heme biosynthetic process;GO:0006412//translation	GO:0004045//aminoacyl-tRNA hydrolase activity	GO:0005739//mitochondrion
CL108.Contig1	403	9	1.1433	gi|461682228|gb|AGH18693.1|	80.1	1e-14	putative protein phosphatase 2C [Triticum monococcum]	gi|470116654|ref|XM_004294445.1|	107	9e-21	PREDICTED: Fragaria vesca subsp. vesca probable protein phosphatase 2C 4-like, transcript variant 2 (LOC101293175), mRNA	sp|Q84T94|P2C35_ORYSJ	78.2	1e-15	Protein phosphatase 2C 35 OS=Oryza sativa subsp. japonica GN=XB15 PE=1 SV=1	--	--	--	--	--	--	--	--	--	--	GO:0006952//defense response;GO:0008152//metabolic process;GO:0048366//leaf development	GO:0004721//phosphoprotein phosphatase activity;GO:0046872//metal ion binding	GO:0005886//plasma membrane
CL108.Contig2	2264	646	14.6072	gi|359478956|ref|XP_003632194.1|	1037.7	0	PREDICTED: probable protein phosphatase 2C 23-like isoform 2 [Vitis vinifera]	gi|359478955|ref|XM_003632146.1|	381	1e-102	PREDICTED: Vitis vinifera probable protein phosphatase 2C 23-like, transcript variant 2 (LOC100256990), mRNA	sp|Q9LQN6|P2C04_ARATH	890	0	Probable protein phosphatase 2C 4 OS=Arabidopsis thaliana GN=PLL5 PE=1 SV=1	SPAC10F6.17c	67.4	1e-10	COG0631	Serine/threonine protein phosphatase	K14497	6e-07	54.7	aly:ARALYDRAFT_895129	protein phosphatase 2C [EC:3.1.3.16]	GO:0031348//negative regulation of defense response;GO:0006499//N-terminal protein myristoylation;GO:0009867//jasmonic acid mediated signaling pathway;GO:0009862//systemic acquired resistance, salicylic acid mediated signaling pathway;GO:0010363//regulation of plant-type hypersensitive response;GO:0006612//protein targeting to membrane;GO:0050832//defense response to fungus;GO:0043069//negative r…	GO:0004722//protein serine/threonine phosphatase activity	GO:0005886//plasma membrane;GO:0005634//nucleus
CL1082.Contig1	614	26	2.1678	gi|255587317|ref|XP_002534226.1|	227.6	1e-58	conserved hypothetical protein [Ricinus communis] >gi|223525676|gb|EEF28158.1| conserved hypothetical protein [Ricinus communis]	gi|470103450|ref|XM_004288102.1|	208	5e-51	PREDICTED: Fragaria vesca subsp. vesca psbP domain-containing protein 2, chloroplastic-like, transcript variant 1 (LOC101306271), mRNA	sp|Q8VY52|PPD2_ARATH	199	8e-52	PsbP domain-containing protein 2, chloroplastic OS=Arabidopsis thaliana GN=PPD2 PE=1 SV=1	--	--	--	--	--	--	--	--	--	--	GO:0009965//leaf morphogenesis;GO:0030154//cell differentiation;GO:0015979//photosynthesis;GO:0045893//positive regulation of transcription, DNA-dependent	GO:0005509//calcium ion binding	GO:0019898//extrinsic to membrane;GO:0009507//chloroplast;GO:0009654//oxygen evolving complex
CL1082.Contig2	492	2	0.2081	gi|225438398|ref|XP_002274735.1|	146.4	1e-34	PREDICTED: psbP domain-containing protein 2, chloroplastic [Vitis vinifera] >gi|296082589|emb|CBI21594.3| unnamed protein product [Vitis vinifera]	gi|225438397|ref|XM_002274699.1|	153	2e-34	PREDICTED: Vitis vinifera psbP domain-containing protein 2, chloroplastic-like (LOC100245853), mRNA	sp|Q8VY52|PPD2_ARATH	128	2e-30	PsbP domain-containing protein 2, chloroplastic OS=Arabidopsis thaliana GN=PPD2 PE=1 SV=1	--	--	--	--	--	--	--	--	--	--	GO:0009965//leaf morphogenesis;GO:0030154//cell differentiation;GO:0015979//photosynthesis;GO:0045893//positive regulation of transcription, DNA-dependent	GO:0005509//calcium ion binding	GO:0019898//extrinsic to membrane;GO:0009507//chloroplast;GO:0009654//oxygen evolving complex
CL1083.Contig1	393	28	3.6473	gi|462413471|gb|EMJ18520.1|	73.2	1e-12	hypothetical protein PRUPE_ppa019733mg [Prunus persica]	--	--	--	--	--	--	--	--	--	--	--	--	--	--	--	--	--	--	-	-	-
CL1085.Contig1	335	0	0	gi|470114401|ref|XP_004293403.1|	163.3	1e-39	PREDICTED: sister chromatid cohesion protein PDS5 homolog B-like [Fragaria vesca subsp. vesca]	gi|470114400|ref|XM_004293355.1|	157	9e-36	PREDICTED: Fragaria vesca subsp. vesca sister chromatid cohesion protein PDS5 homolog B-like (LOC101301945), mRNA	--	--	--	--	--	--	--	--	--	K11267	8e-39	156	pop:POPTR_254645	sister chromatid cohesion protein PDS5	GO:0007067//mitosis	-	GO:0005829//cytosol;GO:0005739//mitochondrion;GO:0005634//nucleus;GO:0009507//chloroplast
CL1085.Contig2	336	6	0.9142	gi|470114401|ref|XP_004293403.1|	180.6	6e-45	PREDICTED: sister chromatid cohesion protein PDS5 homolog B-like [Fragaria vesca subsp. vesca]	gi|470114400|ref|XM_004293355.1|	170	6e-40	PREDICTED: Fragaria vesca subsp. vesca sister chromatid cohesion protein PDS5 homolog B-like (LOC101301945), mRNA	--	--	--	--	--	--	--	--	--	K11267	1e-43	172	pop:POPTR_254645	sister chromatid cohesion protein PDS5	GO:0007067//mitosis	-	GO:0005829//cytosol;GO:0005739//mitochondrion;GO:0005634//nucleus;GO:0009507//chloroplast
CL1085.Contig3	1549	6	0.1983	gi|147777785|emb|CAN75734.1|	806.6	0	hypothetical protein VITISV_030148 [Vitis vinifera]	gi|470114400|ref|XM_004293355.1|	644	0	PREDICTED: Fragaria vesca subsp. vesca sister chromatid cohesion protein PDS5 homolog B-like (LOC101301945), mRNA	--	--	--	--	--	--	--	--	--	K11267	0	795	rcu:RCOM_1065770	sister chromatid cohesion protein PDS5	GO:0007067//mitosis	-	GO:0005829//cytosol;GO:0005739//mitochondrion;GO:0005634//nucleus;GO:0009507//chloroplast
CL1085.Contig4	1908	2	0.0537	gi|470114401|ref|XP_004293403.1|	951.8	0	PREDICTED: sister chromatid cohesion protein PDS5 homolog B-like [Fragaria vesca subsp. vesca]	gi|470114400|ref|XM_004293355.1|	827	0	PREDICTED: Fragaria vesca subsp. vesca sister chromatid cohesion protein PDS5 homolog B-like (LOC101301945), mRNA	--	--	--	--	--	--	--	--	--	K11267	0	940	rcu:RCOM_1065770	sister chromatid cohesion protein PDS5	GO:0007067//mitosis	-	GO:0005829//cytosol;GO:0005739//mitochondrion;GO:0005634//nucleus;GO:0009507//chloroplast
CL1085.Contig5	1548	5	0.1654	gi|147777785|emb|CAN75734.1|	790.8	0	hypothetical protein VITISV_030148 [Vitis vinifera]	gi|470114400|ref|XM_004293355.1|	630	1e-177	PREDICTED: Fragaria vesca subsp. vesca sister chromatid cohesion protein PDS5 homolog B-like (LOC101301945), mRNA	--	--	--	--	--	--	--	--	--	K11267	0	781	rcu:RCOM_1065770	sister chromatid cohesion protein PDS5	GO:0007067//mitosis	-	GO:0005829//cytosol;GO:0005739//mitochondrion;GO:0005634//nucleus;GO:0009507//chloroplast
CL1085.Contig6	1909	7	0.1877	gi|470114401|ref|XP_004293403.1|	969.1	0	PREDICTED: sister chromatid cohesion protein PDS5 homolog B-like [Fragaria vesca subsp. vesca]	gi|470114400|ref|XM_004293355.1|	841	0	PREDICTED: Fragaria vesca subsp. vesca sister chromatid cohesion protein PDS5 homolog B-like (LOC101301945), mRNA	--	--	--	--	--	--	--	--	--	K11267	0	954	rcu:RCOM_1065770	sister chromatid cohesion protein PDS5	GO:0007067//mitosis	-	GO:0005829//cytosol;GO:0005739//mitochondrion;GO:0005634//nucleus;GO:0009507//chloroplast
CL1086.Contig1	566	93	8.4116	gi|255572771|ref|XP_002527318.1|	288.1	5e-77	Defective in cullin neddylation protein, putative [Ricinus communis] >gi|223533318|gb|EEF35070.1| Defective in cullin neddylation protein, putative [Ricinus communis]	gi|349720496|emb|FQ381743.1|	214	7e-53	Vitis vinifera clone SS0ABG86YA22	--	--	--	--	--	--	--	--	--	--	--	--	--	--	-	GO:0005509//calcium ion binding	GO:0005634//nucleus
CL1086.Contig2	618	114	9.4433	gi|255572771|ref|XP_002527318.1|	288.1	6e-77	Defective in cullin neddylation protein, putative [Ricinus communis] >gi|223533318|gb|EEF35070.1| Defective in cullin neddylation protein, putative [Ricinus communis]	gi|349720496|emb|FQ381743.1|	214	8e-53	Vitis vinifera clone SS0ABG86YA22	--	--	--	--	--	--	--	--	--	--	--	--	--	--	-	GO:0005509//calcium ion binding	GO:0005634//nucleus
CL1086.Contig3	711	131	9.4322	gi|255572771|ref|XP_002527318.1|	277.7	1e-73	Defective in cullin neddylation protein, putative [Ricinus communis] >gi|223533318|gb|EEF35070.1| Defective in cullin neddylation protein, putative [Ricinus communis]	gi|349720496|emb|FQ381743.1|	214	9e-53	Vitis vinifera clone SS0ABG86YA22	--	--	--	--	--	--	--	--	--	--	--	--	--	--	-	GO:0005509//calcium ion binding	GO:0005634//nucleus
CL1086.Contig4	659	93	7.2245	gi|255572771|ref|XP_002527318.1|	277.7	1e-73	Defective in cullin neddylation protein, putative [Ricinus communis] >gi|223533318|gb|EEF35070.1| Defective in cullin neddylation protein, putative [Ricinus communis]	gi|349720496|emb|FQ381743.1|	214	9e-53	Vitis vinifera clone SS0ABG86YA22	--	--	--	--	--	--	--	--	--	--	--	--	--	--	-	GO:0005509//calcium ion binding	GO:0005634//nucleus
CL1087.Contig1	602	3	0.2551	gi|224091615|ref|XP_002309303.1|	141.7	7e-33	predicted protein [Populus trichocarpa] >gi|222855279|gb|EEE92826.1| predicted protein [Populus trichocarpa]	gi|162809362|gb|AC215898.1|	117	1e-23	Populus trichocarpa clone POP041-L02, complete sequence	sp|Q6ZHC8|P2C25_ORYSJ	114	5e-26	Probable protein phosphatase 2C 25 OS=Oryza sativa subsp. japonica GN=Os02g0685600 PE=2 SV=1	--	--	--	--	--	--	--	--	--	--	GO:0006470//protein dephosphorylation	GO:0046872//metal ion binding;GO:0004722//protein serine/threonine phosphatase activity	GO:0005739//mitochondrion
CL1087.Contig2	1245	259	10.6498	gi|225441453|ref|XP_002279599.1|	557	2e-157	PREDICTED: probable protein phosphatase 2C 43 [Vitis vinifera] >gi|297739833|emb|CBI30015.3| unnamed protein product [Vitis vinifera]	gi|359482172|ref|XM_002279563.2|	628	1e-177	PREDICTED: Vitis vinifera probable protein phosphatase 2C 43-like (LOC100258978), mRNA	sp|Q84JD5|P2C68_ARATH	477	5e-135	Probable protein phosphatase 2C 68 OS=Arabidopsis thaliana GN=At5g06750 PE=2 SV=1	SPCC1223.11	73.6	7e-13	COG0631	Serine/threonine protein phosphatase	K01090	8e-24	109	sbi:SORBI_01g038410	protein phosphatase [EC:3.1.3.16]	GO:0006470//protein dephosphorylation	GO:0046872//metal ion binding;GO:0004722//protein serine/threonine phosphatase activity	-
CL1088.Contig1	366	61	8.5321	--	--	--	--	--	--	--	--	--	--	--	--	--	--	--	--	--	--	--	--	--	--	-	-	-
CL1088.Contig2	810	96	6.0673	--	--	--	--	--	--	--	--	--	--	--	--	--	--	--	--	--	--	--	--	--	--	-	-	-
CL1088.Contig3	624	49	4.02	--	--	--	--	--	--	--	--	--	--	--	--	--	--	--	--	--	--	--	--	--	--	-	-	-
CL1088.Contig4	229	52	11.6246	--	--	--	--	--	--	--	--	--	--	--	--	--	--	--	--	--	--	--	--	--	--	-	-	-
CL1089.Contig1	2527	406	8.2249	gi|255545024|ref|XP_002513573.1|	21.6	8e-08	Cyclic nucleotide-gated ion channel, putative [Ricinus communis] >gi|223547481|gb|EEF48976.1| Cyclic nucleotide-gated ion channel, putative [Ricinus communis]	gi|225462732|ref|XM_002268956.1|	680	0	PREDICTED: Vitis vinifera cyclic nucleotide-gated ion channel 1-like (LOC100267297), mRNA	sp|O65717|CNGC1_ARATH	1134	0	Cyclic nucleotide-gated ion channel 1 OS=Arabidopsis thaliana GN=CNGC1 PE=1 SV=1	--	--	--	--	--	K05391	0	1191	rcu:RCOM_1579800	cyclic nucleotide gated channel, other eukaryote	GO:0006816//calcium ion transport;GO:0055085//transmembrane transport;GO:0006813//potassium ion transport;GO:0009620//response to fungus	GO:0030551//cyclic nucleotide binding;GO:0005242//inward rectifier potassium channel activity;GO:0005221//intracellular cyclic nucleotide activated cation channel activity;GO:0005516//calmodulin binding	GO:0005886//plasma membrane;GO:0016021//integral to membrane
CL1089.Contig2	1630	6	0.1884	gi|255545024|ref|XP_002513573.1|	21.6	5e-08	Cyclic nucleotide-gated ion channel, putative [Ricinus communis] >gi|223547481|gb|EEF48976.1| Cyclic nucleotide-gated ion channel, putative [Ricinus communis]	gi|225462732|ref|XM_002268956.1|	680	0	PREDICTED: Vitis vinifera cyclic nucleotide-gated ion channel 1-like (LOC100267297), mRNA	sp|O65717|CNGC1_ARATH	753	0	Cyclic nucleotide-gated ion channel 1 OS=Arabidopsis thaliana GN=CNGC1 PE=1 SV=1	--	--	--	--	--	K05391	0	772	rcu:RCOM_1579800	cyclic nucleotide gated channel, other eukaryote	GO:0006816//calcium ion transport;GO:0055085//transmembrane transport;GO:0006813//potassium ion transport	GO:0030551//cyclic nucleotide binding;GO:0005242//inward rectifier potassium channel activity;GO:0005221//intracellular cyclic nucleotide activated cation channel activity;GO:0005516//calmodulin binding	GO:0005886//plasma membrane;GO:0016021//integral to membrane
CL109.Contig1	2002	14	0.358	gi|449468698|ref|XP_004152058.1|	456.4	8e-127	PREDICTED: uncharacterized protein LOC101220475 [Cucumis sativus]	gi|356510960|ref|XM_003524153.1|	222	1e-54	PREDICTED: Glycine max uncharacterized protein LOC100805437 (LOC100805437), mRNA	--	--	--	--	--	--	--	--	--	K11323	6e-06	51.2	vcn:VOLCADRAFT_121342	histone arginine demethylase JMJD6 [EC:1.14.11.-]	GO:0006355//regulation of transcription, DNA-dependent;GO:0009658//chloroplast organization	-	GO:0042644//chloroplast nucleoid
CL109.Contig2	1984	14	0.3612	gi|449468698|ref|XP_004152058.1|	461.1	3e-128	PREDICTED: uncharacterized protein LOC101220475 [Cucumis sativus]	gi|356510960|ref|XM_003524153.1|	287	2e-74	PREDICTED: Glycine max uncharacterized protein LOC100805437 (LOC100805437), mRNA	--	--	--	--	--	--	--	--	--	K11323	6e-06	51.2	vcn:VOLCADRAFT_121342	histone arginine demethylase JMJD6 [EC:1.14.11.-]	GO:0006355//regulation of transcription, DNA-dependent;GO:0009658//chloroplast organization	-	GO:0042644//chloroplast nucleoid
CL109.Contig3	1289	2	0.0794	gi|449468698|ref|XP_004152058.1|	26.2	4e-115	PREDICTED: uncharacterized protein LOC101220475 [Cucumis sativus]	gi|356510960|ref|XM_003524153.1|	287	1e-74	PREDICTED: Glycine max uncharacterized protein LOC100805437 (LOC100805437), mRNA	--	--	--	--	--	--	--	--	--	K11323	4e-06	51.2	vcn:VOLCADRAFT_121342	histone arginine demethylase JMJD6 [EC:1.14.11.-]	GO:0006355//regulation of transcription, DNA-dependent;GO:0009658//chloroplast organization	-	GO:0042644//chloroplast nucleoid
CL109.Contig4	1307	4	0.1567	gi|449468698|ref|XP_004152058.1|	26.2	1e-113	PREDICTED: uncharacterized protein LOC101220475 [Cucumis sativus]	gi|356510960|ref|XM_003524153.1|	222	7e-55	PREDICTED: Glycine max uncharacterized protein LOC100805437 (LOC100805437), mRNA	--	--	--	--	--	--	--	--	--	K11323	4e-06	51.2	vcn:VOLCADRAFT_121342	histone arginine demethylase JMJD6 [EC:1.14.11.-]	GO:0006355//regulation of transcription, DNA-dependent;GO:0009658//chloroplast organization	-	GO:0042644//chloroplast nucleoid
CL1090.Contig1	1298	322	12.6996	gi|470115247|ref|XP_004293814.1|	543.9	2e-153	PREDICTED: actin-related protein 2/3 complex subunit 2-like [Fragaria vesca subsp. vesca]	gi|225424318|ref|XM_002284734.1|	523	1e-145	PREDICTED: Vitis vinifera actin-related protein 2/3 complex subunit 2-like, transcript variant 1 (LOC100261170), mRNA	--	--	--	--	--	--	--	--	--	K05758	3e-153	539	pop:POPTR_711859	actin related protein 2/3 complex, subunit 2	GO:0030833//regulation of actin filament polymerization;GO:0010090//trichome morphogenesis	GO:0005198//structural molecule activity	GO:0005885//Arp2/3 protein complex
CL1090.Contig2	551	4	0.3716	gi|356559035|ref|XP_003547807.1|	145.2	5e-34	PREDICTED: actin-related protein 2/3 complex subunit 2 [Glycine max]	gi|225424318|ref|XM_002284734.1|	119	3e-24	PREDICTED: Vitis vinifera actin-related protein 2/3 complex subunit 2-like, transcript variant 1 (LOC100261170), mRNA	--	--	--	--	--	--	--	--	--	K05758	1e-34	143	vvi:100261170	actin related protein 2/3 complex, subunit 2	GO:0030833//regulation of actin filament polymerization;GO:0010090//trichome morphogenesis	GO:0005198//structural molecule activity	GO:0005885//Arp2/3 protein complex
CL1091.Contig1	758	27	1.8235	gi|255545972|ref|XP_002514046.1|	273.5	2e-72	conserved hypothetical protein [Ricinus communis] >gi|223547132|gb|EEF48629.1| conserved hypothetical protein [Ricinus communis]	gi|460384597|ref|XM_004237949.1|	178	6e-42	PREDICTED: Solanum lycopersicum uncharacterized LOC101255390 (LOC101255390), mRNA	--	--	--	--	--	--	--	--	--	--	--	--	--	--	-	-	-
CL1091.Contig2	741	61	4.2143	gi|255545972|ref|XP_002514046.1|	273.5	2e-72	conserved hypothetical protein [Ricinus communis] >gi|223547132|gb|EEF48629.1| conserved hypothetical protein [Ricinus communis]	gi|460384597|ref|XM_004237949.1|	178	5e-42	PREDICTED: Solanum lycopersicum uncharacterized LOC101255390 (LOC101255390), mRNA	--	--	--	--	--	--	--	--	--	--	--	--	--	--	-	-	-
CL1092.Contig1	1867	18	0.4936	gi|462396369|gb|EMJ02168.1|	130.2	1e-28	hypothetical protein PRUPE_ppa004443mg [Prunus persica]	gi|359476472|ref|XM_002266642.2|	412	1e-112	PREDICTED: Vitis vinifera auxin response factor 8-like (LOC100258129), mRNA	sp|Q9FGV1|ARFH_ARATH	283	2e-76	Auxin response factor 8 OS=Arabidopsis thaliana GN=ARF8 PE=2 SV=2	BH0579	95.1	4e-19	COG2124	Cytochrome P450	K05280	9e-57	219	rcu:RCOM_1469920	flavonoid 3'-monooxygenase [EC:1.14.13.21]	GO:0006355//regulation of transcription, DNA-dependent;GO:0009908//flower development;GO:0009734//auxin mediated signaling pathway	GO:0003677//DNA binding;GO:0046983//protein dimerization activity	GO:0005634//nucleus
CL1092.Contig2	2329	329	7.2316	gi|388571236|gb|AFK73714.1|	595.5	1e-168	cytochrome P450 [Papaver somniferum]	gi|359476472|ref|XM_002266642.2|	412	1e-112	PREDICTED: Vitis vinifera auxin response factor 8-like (LOC100258129), mRNA	sp|D1MI46|C76BA_SWEMU	362	4e-100	Geraniol 8-hydroxylase OS=Swertia mussotii GN=CYP76B10 PE=1 SV=1	alr4766	105	3e-22	COG2124	Cytochrome P450	K13083	2e-95	348	mtr:MTR_144s0009	cytochrome P450, family 75, subfamily A (flavonoid 3',5'-hydroxylase) [EC:1.14.13.88]	GO:0016099//monoterpenoid biosynthetic process	GO:0016709//oxidoreductase activity, acting on paired donors, with incorporation or reduction of molecular oxygen, NAD(P)H as one donor, and incorporation of one atom of oxygen	GO:0044464//cell part;GO:0016020//membrane
CL1092.Contig3	1361	10	0.3761	gi|462396369|gb|EMJ02168.1|	331.3	2e-89	hypothetical protein PRUPE_ppa004443mg [Prunus persica]	gi|359476472|ref|XM_002266642.2|	412	1e-112	PREDICTED: Vitis vinifera auxin response factor 8-like (LOC100258129), mRNA	sp|Q9FGV1|ARFH_ARATH	283	1e-76	Auxin response factor 8 OS=Arabidopsis thaliana GN=ARF8 PE=2 SV=2	BH0579	95.1	2e-19	COG2124	Cytochrome P450	K05280	3e-58	224	mtr:MTR_3g025230	flavonoid 3'-monooxygenase [EC:1.14.13.21]	GO:0006355//regulation of transcription, DNA-dependent;GO:0009908//flower development;GO:0009734//auxin mediated signaling pathway	GO:0003677//DNA binding;GO:0046983//protein dimerization activity	GO:0005634//nucleus
CL1093.Contig1	269	123	23.4079	--	--	--	--	--	--	--	--	--	--	--	--	--	--	--	--	--	--	--	--	--	--	-	-	-
CL1094.Contig1	534	30	2.876	--	--	--	--	gi|470122327|ref|XM_004297147.1|	58	1e-05	PREDICTED: Fragaria vesca subsp. vesca transcription factor BIM2-like (LOC101298114), mRNA	--	--	--	--	--	--	--	--	--	--	--	--	--	--	-	-	-
CL1094.Contig2	1524	864	29.0227	gi|255547053|ref|XP_002514584.1|	449.9	5e-125	conserved hypothetical protein [Ricinus communis] >gi|223546188|gb|EEF47690.1| conserved hypothetical protein [Ricinus communis]	gi|386307234|gb|JN010436.1|	196	5e-47	Salvia miltiorrhiza bHLH1 protein mRNA, complete cds	sp|Q9CAA4|BIM2_ARATH	319	3e-87	Transcription factor BIM2 OS=Arabidopsis thaliana GN=BIM2 PE=1 SV=1	XF0818	68.6	3e-11	COG2730	Endoglucanase	K01115	6e-13	73.9	vcn:VOLCADRAFT_99471	phospholipase D [EC:3.1.4.4]	-	GO:0003700//sequence-specific DNA binding transcription factor activity;GO:0046983//protein dimerization activity;GO:0003677//DNA binding	GO:0005634//nucleus
CL1094.Contig3	250	82	16.7913	gi|470131594|ref|XP_004301678.1|	50.8	7e-06	PREDICTED: uncharacterized protein LOC101301690 [Fragaria vesca subsp. vesca]	--	--	--	--	sp|Q84ZL0|FH5_ORYSJ	62.4	6e-11	Formin-like protein 5 OS=Oryza sativa subsp. japonica GN=FH5 PE=2 SV=2	XF0818	49.3	2e-06	COG2730	Endoglucanase	K15174	6e-10	60.5	vvi:100254912	RNA polymerase II-associated factor 1	GO:0044763	GO:0008092//cytoskeletal protein binding	GO:0005737//cytoplasm
CL1095.Contig1	209	7	1.7146	gi|255537097|ref|XP_002509615.1|	76.6	1e-13	conserved hypothetical protein [Ricinus communis] >gi|223549514|gb|EEF51002.1| conserved hypothetical protein [Ricinus communis]	--	--	--	--	--	--	--	--	--	--	--	--	--	--	--	--	--	--	-	-	-
CL1095.Contig2	245	16	3.3432	gi|255537097|ref|XP_002509615.1|	30.8	3e-12	conserved hypothetical protein [Ricinus communis] >gi|223549514|gb|EEF51002.1| conserved hypothetical protein [Ricinus communis]	gi|359474312|ref|XM_002267260.2|	60	1e-06	PREDICTED: Vitis vinifera uncharacterized LOC100243132 (LOC100243132), mRNA	--	--	--	--	--	--	--	--	--	--	--	--	--	--	-	-	-
CL1095.Contig3	1724	2791	82.8766	gi|118487731|gb|ABK95689.1|	454.9	2e-126	unknown [Populus trichocarpa]	gi|359474312|ref|XM_002267260.2|	123	7e-25	PREDICTED: Vitis vinifera uncharacterized LOC100243132 (LOC100243132), mRNA	--	--	--	--	--	--	--	--	--	--	--	--	--	--	-	-	GO:0005886//plasma membrane
CL1096.Contig1	270	17	3.2233	gi|470132457|ref|XP_004302098.1|	147.9	4e-35	PREDICTED: diphthine--ammonia ligase-like [Fragaria vesca subsp. vesca]	gi|470132456|ref|XM_004302050.1|	216	9e-54	PREDICTED: Fragaria vesca subsp. vesca diphthine--ammonia ligase-like (LOC101294087), mRNA	--	--	--	--	SPBC577.12_1	82.8	1e-16	COG2102	Predicted ATPases of PP-loop superfamily	K06927	2e-13	72.4	olu:OSTLU_6853		-	GO:0005524//ATP binding;GO:0004521//endoribonuclease activity	-
CL1096.Contig2	515	79	7.8529	gi|470132457|ref|XP_004302098.1|	244.6	5e-64	PREDICTED: diphthine--ammonia ligase-like [Fragaria vesca subsp. vesca]	gi|470132456|ref|XM_004302050.1|	355	3e-95	PREDICTED: Fragaria vesca subsp. vesca diphthine--ammonia ligase-like (LOC101294087), mRNA	--	--	--	--	SPBC577.12_1	145	3e-35	COG2102	Predicted ATPases of PP-loop superfamily	K06927	1e-19	93.6	olu:OSTLU_6853		-	GO:0005524//ATP binding;GO:0004521//endoribonuclease activity	-
CL1097.Contig1	580	46	4.0601	gi|224132254|ref|XP_002328223.1|	38.5	3e-23	predicted protein [Populus trichocarpa] >gi|222837738|gb|EEE76103.1| predicted protein [Populus trichocarpa]	--	--	--	--	sp|Q9LRR5|DRL21_ARATH	44.3	1e-07	Putative disease resistance protein At3g14460 OS=Arabidopsis thaliana GN=At3g14460 PE=3 SV=1	--	--	--	--	--	--	--	--	--	--	-	-	-
CL1098.Contig1	1425	9	0.3233	gi|255577881|ref|XP_002529813.1|	550.1	3e-155	alcohol dehydrogenase, putative [Ricinus communis] >gi|223530690|gb|EEF32562.1| alcohol dehydrogenase, putative [Ricinus communis]	gi|359478222|ref|XM_002279323.2|	301	1e-78	PREDICTED: Vitis vinifera NADP-dependent alkenal double bond reductase P2-like (LOC100256090), mRNA	sp|Q39173|P2_ARATH	498	3e-141	NADP-dependent alkenal double bond reductase P2 OS=Arabidopsis thaliana GN=P2 PE=2 SV=2	SPAPB24D3.08c	243	6e-64	COG2130	Putative NADP-dependent oxidoreductases	K07119	3e-156	550	rcu:RCOM_0605880		GO:0006979//response to oxidative stress;GO:0055114//oxidation-reduction process;GO:0030036//actin cytoskeleton organization;GO:0009860//pollen tube growth;GO:0046686//response to cadmium ion;GO:0030048//actin filament-based movement;GO:0009827//plant-type cell wall modification	GO:0008270//zinc ion binding;GO:0000166//nucleotide binding;GO:0032440//2-alkenal reductase [NAD(P)] activity	GO:0005829//cytosol;GO:0005634//nucleus;GO:0005886//plasma membrane
CL1098.Contig2	1466	108	3.7714	gi|255577881|ref|XP_002529813.1|	532.7	6e-150	alcohol dehydrogenase, putative [Ricinus communis] >gi|223530690|gb|EEF32562.1| alcohol dehydrogenase, putative [Ricinus communis]	gi|225434190|ref|XM_002279390.1|	264	2e-67	PREDICTED: Vitis vinifera NADP-dependent alkenal double bond reductase P2-like (LOC100250942), mRNA	sp|Q39173|P2_ARATH	497	8e-141	NADP-dependent alkenal double bond reductase P2 OS=Arabidopsis thaliana GN=P2 PE=2 SV=2	CC2016	239	7e-63	COG2130	Putative NADP-dependent oxidoreductases	K07119	5e-151	532	rcu:RCOM_0605880		GO:0006979//response to oxidative stress;GO:0046686//response to cadmium ion;GO:0055114//oxidation-reduction process	GO:0032440//2-alkenal reductase [NAD(P)] activity;GO:0008270//zinc ion binding;GO:0000166//nucleotide binding	GO:0005886//plasma membrane;GO:0005634//nucleus;GO:0005829//cytosol
CL1098.Contig3	1084	11	0.5195	gi|224117858|ref|XP_002331649.1|	347.1	3e-94	predicted protein [Populus trichocarpa] >gi|222874045|gb|EEF11176.1| predicted protein [Populus trichocarpa]	gi|225434190|ref|XM_002279390.1|	254	2e-64	PREDICTED: Vitis vinifera NADP-dependent alkenal double bond reductase P2-like (LOC100250942), mRNA	sp|Q39172|P1_ARATH	328	3e-90	NADP-dependent alkenal double bond reductase P1 OS=Arabidopsis thaliana GN=P1 PE=1 SV=1	SPAPB24D3.08c	191	1e-48	COG2130	Putative NADP-dependent oxidoreductases	K07119	2e-95	347	pop:POPTR_673777		GO:0006979//response to oxidative stress;GO:0046686//response to cadmium ion;GO:0055114//oxidation-reduction process	GO:0032440//2-alkenal reductase [NAD(P)] activity;GO:0008270//zinc ion binding;GO:0000166//nucleotide binding	GO:0005886//plasma membrane;GO:0005634//nucleus;GO:0005829//cytosol
CL1098.Contig4	1309	75	2.9331	gi|255577881|ref|XP_002529813.1|	534.3	1e-150	alcohol dehydrogenase, putative [Ricinus communis] >gi|223530690|gb|EEF32562.1| alcohol dehydrogenase, putative [Ricinus communis]	gi|225434190|ref|XM_002279390.1|	280	4e-72	PREDICTED: Vitis vinifera NADP-dependent alkenal double bond reductase P2-like (LOC100250942), mRNA	sp|Q39173|P2_ARATH	482	2e-136	NADP-dependent alkenal double bond reductase P2 OS=Arabidopsis thaliana GN=P2 PE=2 SV=2	SPAPB24D3.08c	244	3e-64	COG2130	Putative NADP-dependent oxidoreductases	K07119	1e-151	534	rcu:RCOM_0605880		GO:0006979//response to oxidative stress;GO:0046686//response to cadmium ion;GO:0055114//oxidation-reduction process	GO:0032440//2-alkenal reductase [NAD(P)] activity;GO:0008270//zinc ion binding;GO:0000166//nucleotide binding	GO:0005886//plasma membrane;GO:0005634//nucleus;GO:0005829//cytosol
CL1098.Contig5	1350	99	3.7541	gi|255577881|ref|XP_002529813.1|	516.9	3e-145	alcohol dehydrogenase, putative [Ricinus communis] >gi|223530690|gb|EEF32562.1| alcohol dehydrogenase, putative [Ricinus communis]	gi|225434190|ref|XM_002279390.1|	272	9e-70	PREDICTED: Vitis vinifera NADP-dependent alkenal double bond reductase P2-like (LOC100250942), mRNA	sp|Q39172|P1_ARATH	482	2e-136	NADP-dependent alkenal double bond reductase P1 OS=Arabidopsis thaliana GN=P1 PE=1 SV=1	SPAPB24D3.08c	237	3e-62	COG2130	Putative NADP-dependent oxidoreductases	K07119	2e-146	516	rcu:RCOM_0605880		GO:0006979//response to oxidative stress;GO:0046686//response to cadmium ion;GO:0055114//oxidation-reduction process	GO:0032440//2-alkenal reductase [NAD(P)] activity;GO:0008270//zinc ion binding;GO:0000166//nucleotide binding	GO:0005886//plasma membrane;GO:0005634//nucleus;GO:0005829//cytosol
CL11.Contig1	835	12	0.7357	gi|255581160|ref|XP_002531393.1|	39.7	1e-20	Auxin-induced protein 5NG4, putative [Ricinus communis] >gi|223528986|gb|EEF30977.1| Auxin-induced protein 5NG4, putative [Ricinus communis]	--	--	--	--	sp|Q9FL08|WTR42_ARATH	63.5	4e-14	WAT1-related protein At5g40240 OS=Arabidopsis thaliana GN=At5g40240 PE=2 SV=1	--	--	--	--	--	--	--	--	--	--	-	-	-
CL11.Contig2	784	12	0.7836	--	--	--	--	--	--	--	--	--	--	--	--	--	--	--	--	--	--	--	--	--	--	-	-	-
CL11.Contig3	1685	27	0.8203	gi|462424274|gb|EMJ28537.1|	39.3	4e-37	hypothetical protein PRUPE_ppa015719mg [Prunus persica]	--	--	--	--	sp|Q9FL08|WTR42_ARATH	67.4	8e-17	WAT1-related protein At5g40240 OS=Arabidopsis thaliana GN=At5g40240 PE=2 SV=1	--	--	--	--	--	--	--	--	--	--	-	-	-
CL11.Contig4	991	12	0.6199	gi|255581160|ref|XP_002531393.1|	38.1	6e-20	Auxin-induced protein 5NG4, putative [Ricinus communis] >gi|223528986|gb|EEF30977.1| Auxin-induced protein 5NG4, putative [Ricinus communis]	--	--	--	--	sp|Q9FL08|WTR42_ARATH	63.5	1e-13	WAT1-related protein At5g40240 OS=Arabidopsis thaliana GN=At5g40240 PE=2 SV=1	--	--	--	--	--	--	--	--	--	--	-	-	-
CL11.Contig5	628	12	0.9782	--	--	--	--	--	--	--	--	--	--	--	--	--	--	--	--	--	--	--	--	--	--	-	-	-
CL11.Contig6	1529	15	0.5022	gi|462424274|gb|EMJ28537.1|	39.3	3e-37	hypothetical protein PRUPE_ppa015719mg [Prunus persica]	--	--	--	--	sp|Q9FL08|WTR42_ARATH	67.4	3e-17	WAT1-related protein At5g40240 OS=Arabidopsis thaliana GN=At5g40240 PE=2 SV=1	--	--	--	--	--	--	--	--	--	--	-	-	-
CL110.Contig1	656	3	0.2341	gi|255552864|ref|XP_002517475.1|	286.2	2e-76	conserved hypothetical protein [Ricinus communis] >gi|223543486|gb|EEF45017.1| conserved hypothetical protein [Ricinus communis]	gi|225452707|ref|XM_002277101.1|	254	1e-64	PREDICTED: Vitis vinifera uncharacterized LOC100249048 (LOC100249048), mRNA	--	--	--	--	--	--	--	--	--	--	--	--	--	--	-	-	GO:0016023//cytoplasmic membrane-bounded vesicle;GO:0005783//endoplasmic reticulum;GO:0005739//mitochondrion
CL110.Contig2	1427	38	1.3632	gi|462411154|gb|EMJ16203.1|	656.4	0	hypothetical protein PRUPE_ppa002412mg [Prunus persica]	gi|377551757|gb|JQ388714.1|	581	1e-163	Corylus avellana clone CA703-72F19, complete sequence	--	--	--	--	--	--	--	--	--	--	--	--	--	--	-	-	GO:0016023//cytoplasmic membrane-bounded vesicle;GO:0005783//endoplasmic reticulum;GO:0005739//mitochondrion
CL110.Contig3	1762	221	6.4209	gi|462411154|gb|EMJ16203.1|	872.5	0	hypothetical protein PRUPE_ppa002412mg [Prunus persica]	gi|104294909|gb|AC184064.2|	607	1e-170	Populus trichocarpa clone Pop1-109C22, complete sequence	--	--	--	--	--	--	--	--	--	--	--	--	--	--	-	-	GO:0016023//cytoplasmic membrane-bounded vesicle;GO:0005783//endoplasmic reticulum;GO:0005739//mitochondrion
CL1100.Contig1	567	493	44.5116	gi|224126567|ref|XP_002329586.1|	200.3	1e-50	predicted protein [Populus trichocarpa] >gi|222870295|gb|EEF07426.1| predicted protein [Populus trichocarpa]	gi|224126566|ref|XM_002329550.1|	97.6	1e-17	Populus trichocarpa predicted protein, mRNA	--	--	--	--	--	--	--	--	--	--	--	--	--	--	-	-	GO:0005802//trans-Golgi network;GO:0005794//Golgi apparatus;GO:0005768//endosome;GO:0009507//chloroplast
CL1101.Contig1	1019	242	12.1577	gi|225448487|ref|XP_002270666.1|	264.2	2e-69	PREDICTED: uncharacterized protein LOC100255332 [Vitis vinifera] >gi|297736584|emb|CBI25455.3| unnamed protein product [Vitis vinifera]	gi|359486391|ref|XM_002270630.2|	153	4e-34	PREDICTED: Vitis vinifera uncharacterized LOC100255332 (LOC100255332), mRNA	--	--	--	--	--	--	--	--	--	--	--	--	--	--	GO:0044249//cellular biosynthetic process;GO:1901576;GO:0019637//organophosphate metabolic process;GO:0044262//cellular carbohydrate metabolic process;GO:0006796//phosphate-containing compound metabolic process;GO:1901135;GO:0044723;GO:0044281//small molecule metabolic process	-	GO:0009535//chloroplast thylakoid membrane
CL1102.Contig1	310	27	4.4587	--	--	--	--	--	--	--	--	--	--	--	--	--	--	--	--	--	--	--	--	--	--	-	-	-
CL1103.Contig1	792	611	39.4935	gi|462401734|gb|EMJ07291.1|	311.2	1e-83	hypothetical protein PRUPE_ppa012934mg [Prunus persica]	gi|470117466|ref|XM_004294831.1|	458	1e-126	PREDICTED: Fragaria vesca subsp. vesca ubiquitin-conjugating enzyme E2-17 kDa-like (LOC101292389), mRNA	sp|P35135|UBC4_SOLLC	301	3e-82	Ubiquitin-conjugating enzyme E2-17 kDa OS=Solanum lycopersicum PE=2 SV=1	SPBC119.02	267	1e-71	COG5078	Ubiquitin-protein ligase	K06689	2e-83	306	pop:POPTR_828132	ubiquitin-conjugating enzyme E2 D/E [EC:6.3.2.19]	GO:0016567//protein ubiquitination;GO:0006511//ubiquitin-dependent protein catabolic process	GO:0005524//ATP binding;GO:0004842//ubiquitin-protein ligase activity	GO:0005737//cytoplasm;GO:0005886//plasma membrane;GO:0005634//nucleus
CL1103.Contig2	807	1341	85.0677	gi|462401734|gb|EMJ07291.1|	311.2	1e-83	hypothetical protein PRUPE_ppa012934mg [Prunus persica]	gi|470117466|ref|XM_004294831.1|	458	1e-126	PREDICTED: Fragaria vesca subsp. vesca ubiquitin-conjugating enzyme E2-17 kDa-like (LOC101292389), mRNA	sp|P35135|UBC4_SOLLC	301	3e-82	Ubiquitin-conjugating enzyme E2-17 kDa OS=Solanum lycopersicum PE=2 SV=1	SPBC119.02	267	1e-71	COG5078	Ubiquitin-protein ligase	K06689	2e-83	306	pop:POPTR_828132	ubiquitin-conjugating enzyme E2 D/E [EC:6.3.2.19]	GO:0016567//protein ubiquitination;GO:0006511//ubiquitin-dependent protein catabolic process	GO:0005524//ATP binding;GO:0004842//ubiquitin-protein ligase activity	GO:0005737//cytoplasm;GO:0005886//plasma membrane;GO:0005634//nucleus
CL1104.Contig1	295	2080	360.953	gi|357112870|ref|XP_003558228.1|	137.1	7e-32	PREDICTED: heat shock cognate 70 kDa protein-like [Brachypodium distachyon]	gi|189011756|gb|AC226052.1|	190	5e-46	Musa balbisiana clone BAC MBP-64B17, complete sequence	sp|P22954|MD37D_ARATH	134	2e-32	Probable mediator of RNA polymerase II transcription subunit 37c OS=Arabidopsis thaliana GN=MED37D PE=1 SV=2	SPAC13G7.02c	105	2e-23	COG0443	Molecular chaperone	K03283	5e-33	137	bdi:100827922	heat shock 70kDa protein 1/8	GO:0006950//response to stress;GO:0055114//oxidation-reduction process	GO:0032440//2-alkenal reductase [NAD(P)] activity;GO:0005524//ATP binding	-
CL1104.Contig2	267	167	32.0195	gi|413956161|gb|AFW88810.1|	136.3	1e-31	hypothetical protein ZEAMMB73_832667 [Zea mays]	gi|297604614|ref|NM_001062289.2|	218	2e-54	Oryza sativa Japonica Group Os05g0460000 (Os05g0460000) mRNA, complete cds	sp|P11143|HSP70_MAIZE	129	3e-31	Heat shock 70 kDa protein OS=Zea mays GN=HSP70 PE=3 SV=2	SPAC13G7.02c	105	2e-23	COG0443	Molecular chaperone	K03283	1e-31	132	sbi:SORBI_01g039390	heat shock 70kDa protein 1/8	GO:0006950//response to stress;GO:0055114//oxidation-reduction process	GO:0032440//2-alkenal reductase [NAD(P)] activity;GO:0005524//ATP binding	-
CL1105.Contig1	368	18	2.504	gi|462420750|gb|EMJ25013.1|	142.9	1e-33	hypothetical protein PRUPE_ppa010722mg [Prunus persica]	gi|460385174|ref|XM_004238232.1|	107	8e-21	PREDICTED: Solanum lycopersicum maf-like protein DDB_G0281937-like, transcript variant 2 (LOC101265919), mRNA	--	--	--	--	VC0418	52.8	2e-07	COG0424	Nucleotide-binding protein implicated in inhibition of septum formation	K06287	5e-34	140	vvi:100242088	septum formation protein	-	-	GO:0005737//cytoplasm
CL1105.Contig2	362	180	25.455	gi|359904139|gb|AEV89967.1|	156.8	1e-37	Maf-like protein [Humulus lupulus]	gi|460385176|ref|XM_004238233.1|	109	2e-21	PREDICTED: Solanum lycopersicum maf-like protein DDB_G0281937-like, transcript variant 3 (LOC101265919), mRNA	--	--	--	--	all3075	52.4	2e-07	COG0424	Nucleotide-binding protein implicated in inhibition of septum formation	K06287	1e-36	149	gmx:100792444	septum formation protein	-	-	GO:0005737//cytoplasm
CL1106.Contig1	2267	4	0.0903	gi|224111392|ref|XP_002315837.1|	957.6	0	sodium proton exchanger [Populus trichocarpa] >gi|222864877|gb|EEF02008.1| sodium proton exchanger [Populus trichocarpa]	gi|359472750|ref|XM_002285212.2|	743	0	PREDICTED: Vitis vinifera salt overly sensitive 1 (SOS1), mRNA	sp|Q9LKW9|NHX7_ARATH	761	0	Sodium/hydrogen exchanger 7 OS=Arabidopsis thaliana GN=NHX7 PE=1 SV=1	--	--	--	--	--	--	--	--	--	--	GO:0006814//sodium ion transport;GO:0010352//lithium ion export;GO:0010163//high-affinity potassium ion import;GO:0009651//response to salt stress;GO:0042542//response to hydrogen peroxide	GO:0010348//lithium:hydrogen antiporter activity	GO:0016021//integral to membrane;GO:0009941//chloroplast envelope;GO:0005886//plasma membrane
CL1106.Contig2	1721	1	0.0297	gi|225424514|ref|XP_002285248.1|	884.4	0	PREDICTED: sodium/hydrogen exchanger 7 [Vitis vinifera] >gi|297737560|emb|CBI26761.3| unnamed protein product [Vitis vinifera]	gi|224111391|ref|XM_002315801.1|	825	0	Populus trichocarpa sodium proton exchanger, mRNA	sp|Q9LKW9|NHX7_ARATH	766	0	Sodium/hydrogen exchanger 7 OS=Arabidopsis thaliana GN=NHX7 PE=1 SV=1	slr1727	181	5e-45	COG0025	NhaP-type Na+/H+ and K+/H+ antiporters	K14724	2e-32	139	smo:SELMODRAFT_144857	solute carrier family 9 (sodium/hydrogen exchanger), member 8	GO:0006814//sodium ion transport;GO:0010352//lithium ion export;GO:0010163//high-affinity potassium ion import;GO:0009651//response to salt stress;GO:0042542//response to hydrogen peroxide	GO:0010348//lithium:hydrogen antiporter activity	GO:0016021//integral to membrane;GO:0009941//chloroplast envelope;GO:0005886//plasma membrane
CL1106.Contig3	366	0	0	gi|261873420|gb|ACY03274.1|	136.7	1e-31	salt overly sensitive 1 [Vitis vinifera]	gi|147794053|emb|AM424167.2|	178	3e-42	Vitis vinifera contig VV78X149897.6, whole genome shotgun sequence	sp|Q9LKW9|NHX7_ARATH	107	2e-24	Sodium/hydrogen exchanger 7 OS=Arabidopsis thaliana GN=NHX7 PE=1 SV=1	--	--	--	--	--	--	--	--	--	--	GO:0006814//sodium ion transport;GO:0010352//lithium ion export;GO:0010163//high-affinity potassium ion import;GO:0009651//response to salt stress;GO:0042542//response to hydrogen peroxide	GO:0010348//lithium:hydrogen antiporter activity	GO:0016021//integral to membrane;GO:0009941//chloroplast envelope;GO:0005886//plasma membrane
CL1106.Contig4	1555	7	0.2305	gi|99029169|gb|ABF60872.1|	775.8	0	Na+/H+ antiporter [Populus euphratica]	gi|359472750|ref|XM_002285212.2|	743	0	PREDICTED: Vitis vinifera salt overly sensitive 1 (SOS1), mRNA	sp|Q9LKW9|NHX7_ARATH	640	0	Sodium/hydrogen exchanger 7 OS=Arabidopsis thaliana GN=NHX7 PE=1 SV=1	--	--	--	--	--	--	--	--	--	--	GO:0006814//sodium ion transport;GO:0010352//lithium ion export;GO:0010163//high-affinity potassium ion import;GO:0009651//response to salt stress;GO:0042542//response to hydrogen peroxide	GO:0010348//lithium:hydrogen antiporter activity	GO:0016021//integral to membrane;GO:0009941//chloroplast envelope;GO:0005886//plasma membrane
CL1107.Contig1	1533	616	20.5707	gi|224098105|ref|XP_002311120.1|	828.5	0	predicted protein [Populus trichocarpa] >gi|222850940|gb|EEE88487.1| predicted protein [Populus trichocarpa]	gi|359486319|ref|XM_002281173.2|	694	0	PREDICTED: Vitis vinifera leukotriene A-4 hydrolase homolog (LOC100243305), mRNA	--	--	--	--	SPCC1322.05c	262	1e-69	COG0308	Aminopeptidase N	K01254	0	828	pop:POPTR_832515	leukotriene-A4 hydrolase [EC:3.3.2.6]	GO:0019370//leukotriene biosynthetic process;GO:0006260//DNA replication;GO:0051567//histone H3-K9 methylation;GO:0006508//proteolysis;GO:0008283//cell proliferation;GO:0006306//DNA methylation	GO:0008270//zinc ion binding;GO:0008237//metallopeptidase activity;GO:0004463//leukotriene-A4 hydrolase activity	GO:0005829//cytosol;GO:0009507//chloroplast
CL1108.Contig1	785	132	8.6082	gi|462420453|gb|EMJ24716.1|	323.9	1e-87	hypothetical protein PRUPE_ppa011918mg [Prunus persica]	gi|359482372|ref|XM_002264980.2|	258	8e-66	PREDICTED: Vitis vinifera adenine phosphoribosyltransferase 2-like (LOC100245840), mRNA	sp|Q42563|APT2_ARATH	285	2e-77	Adenine phosphoribosyltransferase 2 OS=Arabidopsis thaliana GN=APT2 PE=2 SV=1	YPO3123	169	6e-42	COG0503	Adenine/guanine phosphoribosyltransferases and related PRPP-binding proteins	K00759	9e-88	321	vvi:100245840	adenine phosphoribosyltransferase [EC:2.4.2.7]	GO:0009116//nucleoside metabolic process;GO:0006168//adenine salvage	GO:0015114//phosphate ion transmembrane transporter activity;GO:0003999//adenine phosphoribosyltransferase activity	GO:0005829//cytosol;GO:0005794//Golgi apparatus;GO:0005886//plasma membrane
CL1108.Contig2	341	11	1.6514	--	--	--	--	--	--	--	--	--	--	--	--	--	--	--	--	--	--	--	--	--	--	-	-	-
CL1109.Contig1	631	26	2.1094	gi|343887317|dbj|BAK61863.1|	227.6	1e-58	DNAJ heat shock N-terminal domain-containing protein [Citrus unshiu]	gi|359476272|ref|XM_002281191.2|	115	6e-23	PREDICTED: Vitis vinifera uncharacterized LOC100257708 (LOC100257708), mRNA	--	--	--	--	--	--	--	--	--	--	--	--	--	--	-	-	GO:0009535//chloroplast thylakoid membrane
CL1109.Contig2	301	1	0.1701	gi|255550149|ref|XP_002516125.1|	124.8	4e-28	heat shock protein binding protein, putative [Ricinus communis] >gi|223544611|gb|EEF46127.1| heat shock protein binding protein, putative [Ricinus communis]	gi|343887266|dbj|AB573149.1|	97.6	6e-18	Citrus unshiu genomic DNA, polyembryony locus, cultivar: Miyagawa wase	--	--	--	--	--	--	--	--	--	--	--	--	--	--	GO:0006950//response to stress	GO:0031072//heat shock protein binding	GO:0009535//chloroplast thylakoid membrane
CL111.Contig1	1375	324	12.0629	gi|224137328|ref|XP_002322530.1|	370.5	3e-101	predicted protein [Populus trichocarpa] >gi|222867160|gb|EEF04291.1| predicted protein [Populus trichocarpa]	gi|359495545|ref|XM_002278152.2|	276	6e-71	PREDICTED: Vitis vinifera rho GDP-dissociation inhibitor 1-like (LOC100262024), mRNA	sp|Q9SFC6|GDIR_ARATH	340	9e-94	Rho GDP-dissociation inhibitor 1 OS=Arabidopsis thaliana GN=GDI1 PE=1 SV=1	--	--	--	--	--	K12462	3e-102	370	pop:POPTR_824978	Rho GDP-dissociation inhibitor	GO:0007015//actin filament organization;GO:0009932//cell tip growth;GO:0010053//root epidermal cell differentiation	GO:0005094//Rho GDP-dissociation inhibitor activity;GO:0005515//protein binding	GO:0005737//cytoplasm
CL111.Contig2	231	14	3.1026	gi|255583030|ref|XP_002532283.1|	145.2	3e-34	Rho GDP-dissociation inhibitor, putative [Ricinus communis] >gi|223528017|gb|EEF30098.1| Rho GDP-dissociation inhibitor, putative [Ricinus communis]	gi|356553453|ref|XM_003545023.1|	163	9e-38	PREDICTED: Glycine max rho GDP-dissociation inhibitor 1-like (LOC100803512), mRNA	sp|Q9SFC6|GDIR_ARATH	134	9e-33	Rho GDP-dissociation inhibitor 1 OS=Arabidopsis thaliana GN=GDI1 PE=1 SV=1	--	--	--	--	--	K12462	2e-35	145	rcu:RCOM_0549620	Rho GDP-dissociation inhibitor	GO:0009932//cell tip growth;GO:0010053//root epidermal cell differentiation	GO:0005094//Rho GDP-dissociation inhibitor activity	GO:0005737//cytoplasm
CL1110.Contig1	691	119	8.8161	gi|296090185|emb|CBI40004.3|	45.1	1e-75	unnamed protein product [Vitis vinifera]	gi|359489047|ref|XM_002271431.2|	123	3e-25	PREDICTED: Vitis vinifera tRNA (guanine-N(7)-)-methyltransferase-like (LOC100266146), mRNA	--	--	--	--	alr1845	97.8	2e-26	COG0220	Predicted S-adenosylmethionine-dependent methyltransferase	K03439	1e-76	261	vvi:100266146	tRNA (guanine-N7-)-methyltransferase [EC:2.1.1.33]	GO:0006400//tRNA modification;GO:0036265//RNA (guanine-N7)-methylation	GO:0008176//tRNA (guanine-N7-)-methyltransferase activity	GO:0005634//nucleus;GO:0005739//mitochondrion
CL1111.Contig1	305	31	5.2032	--	--	--	--	--	--	--	--	--	--	--	--	--	--	--	--	--	--	--	--	--	--	-	-	-
CL1113.Contig1	651	124	9.751	gi|462418085|gb|EMJ22572.1|	109	6e-23	hypothetical protein PRUPE_ppa017363mg, partial [Prunus persica]	gi|470146243|ref|XM_004308689.1|	77.8	1e-11	PREDICTED: Fragaria vesca subsp. vesca uncharacterized LOC101304047 (LOC101304047), mRNA	--	--	--	--	--	--	--	--	--	--	--	--	--	--	-	-	-
CL1113.Contig2	295	37	6.4208	gi|224136692|ref|XP_002322392.1|	116.3	1e-25	predicted protein [Populus trichocarpa] >gi|222869388|gb|EEF06519.1| predicted protein [Populus trichocarpa]	gi|470136716|ref|XM_004304082.1|	65.9	2e-08	PREDICTED: Fragaria vesca subsp. vesca ankyrin repeat-containing protein At2g01680-like (LOC101314773), mRNA	--	--	--	--	--	--	--	--	--	--	--	--	--	--	-	-	-
CL1114.Contig1	743	110	7.579	gi|297735002|emb|CBI17364.3|	428.7	4e-119	unnamed protein product [Vitis vinifera]	gi|225431111|ref|XM_002265698.1|	248	7e-63	PREDICTED: Vitis vinifera oligopeptide transporter 7-like (LOC100262585), mRNA	sp|O82485|OPT7_ARATH	399	9e-112	Oligopeptide transporter 7 OS=Arabidopsis thaliana GN=OPT7 PE=2 SV=1	--	--	--	--	--	--	--	--	--	--	GO:0006857//oligopeptide transport;GO:0055085//transmembrane transport	-	GO:0005886//plasma membrane
CL1115.Contig1	814	45	2.8301	gi|462417029|gb|EMJ21766.1|	131	2e-29	hypothetical protein PRUPE_ppa000012mg [Prunus persica]	gi|356568296|ref|XR_137520.1|	61.9	1e-06	PREDICTED: Glycine max uncharacterized LOC100782030 (LOC100782030), miscRNA	--	--	--	--	--	--	--	--	--	--	--	--	--	--	-	-	-
CL1115.Contig2	872	27	1.5851	gi|224067818|ref|XP_002302548.1|	208	1e-52	predicted protein [Populus trichocarpa] >gi|222844274|gb|EEE81821.1| predicted protein [Populus trichocarpa]	gi|470145630|ref|XM_004308391.1|	163	4e-37	PREDICTED: Fragaria vesca subsp. vesca uncharacterized LOC101293146 (LOC101293146), mRNA	--	--	--	--	--	--	--	--	--	--	--	--	--	--	-	-	-
CL1115.Contig3	774	33	2.1826	gi|224067818|ref|XP_002302548.1|	131	2e-29	predicted protein [Populus trichocarpa] >gi|222844274|gb|EEE81821.1| predicted protein [Populus trichocarpa]	gi|356568296|ref|XR_137520.1|	61.9	9e-07	PREDICTED: Glycine max uncharacterized LOC100782030 (LOC100782030), miscRNA	--	--	--	--	--	--	--	--	--	--	--	--	--	--	-	-	-
CL1115.Contig4	832	19	1.1691	gi|224067818|ref|XP_002302548.1|	208	1e-52	predicted protein [Populus trichocarpa] >gi|222844274|gb|EEE81821.1| predicted protein [Populus trichocarpa]	gi|470145630|ref|XM_004308391.1|	163	4e-37	PREDICTED: Fragaria vesca subsp. vesca uncharacterized LOC101293146 (LOC101293146), mRNA	--	--	--	--	--	--	--	--	--	--	--	--	--	--	-	-	-
CL1115.Contig5	205	25	6.243	--	--	--	--	--	--	--	--	--	--	--	--	--	--	--	--	--	--	--	--	--	--	-	-	-
CL1117.Contig1	222	22	5.0732	gi|356544082|ref|XP_003540484.1|	58.2	4e-08	PREDICTED: TPR repeat-containing thioredoxin TTL1-like [Glycine max]	--	--	--	--	sp|F4IXE4|TTL2_ARATH	57	2e-09	TPR repeat-containing thioredoxin TTL2 OS=Arabidopsis thaliana GN=TTL2 PE=2 SV=2	--	--	--	--	--	--	--	--	--	--	GO:0009555//pollen development;GO:0006970//response to osmotic stress;GO:0016126//sterol biosynthetic process	-	GO:0005634//nucleus
CL1117.Contig2	759	20	1.349	gi|462410075|gb|EMJ15409.1|	227.6	1e-58	hypothetical protein PRUPE_ppa021003mg [Prunus persica]	gi|449438142|ref|XM_004136801.1|	73.8	2e-10	PREDICTED: Cucumis sativus inactive TPR repeat-containing thioredoxin TTL3-like (LOC101213091), mRNA	sp|Q84JR9|TTL4_ARATH	209	1e-54	TPR repeat-containing thioredoxin TTL4 OS=Arabidopsis thaliana GN=TTL4 PE=2 SV=1	SPAC7D4.07c	57	3e-08	COG0526	Thiol-disulfide isomerase and thioredoxins	K03671	5e-11	66.2	olu:OSTLU_26095	thioredoxin 1	GO:0016049//cell growth;GO:0030243//cellulose metabolic process;GO:0045454//cell redox homeostasis;GO:0010305//leaf vascular tissue pattern formation;GO:0006970//response to osmotic stress;GO:0009742//brassinosteroid mediated signaling pathway;GO:0009832//plant-type cell wall biogenesis;GO:0009734//auxin mediated signaling pathway;GO:0016126//sterol biosynthetic process	GO:0005515//protein binding	GO:0005634//nucleus
CL1117.Contig3	940	59	3.2132	gi|462410075|gb|EMJ15409.1|	361.7	1e-98	hypothetical protein PRUPE_ppa021003mg [Prunus persica]	gi|225446590|ref|XM_002276483.1|	155	1e-34	PREDICTED: Vitis vinifera TPR repeat-containing thioredoxin TTL1-like (LOC100247135), mRNA	sp|Q84JR9|TTL4_ARATH	346	1e-95	TPR repeat-containing thioredoxin TTL4 OS=Arabidopsis thaliana GN=TTL4 PE=2 SV=1	FN1787	63.9	4e-10	COG0457	FOG: TPR repeat	K04460	4e-14	77	gmx:100806083	protein phosphatase 5 [EC:3.1.3.16]	GO:0016049//cell growth;GO:0030243//cellulose metabolic process;GO:0045454//cell redox homeostasis;GO:0010305//leaf vascular tissue pattern formation;GO:0006970//response to osmotic stress;GO:0009742//brassinosteroid mediated signaling pathway;GO:0009832//plant-type cell wall biogenesis;GO:0009734//auxin mediated signaling pathway;GO:0016126//sterol biosynthetic process	GO:0005515//protein binding	GO:0005634//nucleus
CL1118.Contig1	874	145	8.4931	gi|224060129|ref|XP_002300051.1|	276.2	4e-73	predicted protein [Populus trichocarpa] >gi|222847309|gb|EEE84856.1| predicted protein [Populus trichocarpa]	gi|356571306|ref|XM_003553772.1|	287	1e-74	PREDICTED: Glycine max uncharacterized protein LOC100306630 (LOC100306630), mRNA	sp|Q8L8Q3|LBD25_ARATH	211	3e-55	LOB domain-containing protein 25 OS=Arabidopsis thaliana GN=LBD25 PE=2 SV=3	--	--	--	--	--	K01955	8e-33	139	vvi:100262205	carbamoyl-phosphate synthase large subunit [EC:6.3.5.5]	GO:0010199//organ boundary specification between lateral organs and the meristem	-	-
CL1118.Contig2	957	27	1.4443	gi|224060129|ref|XP_002300051.1|	276.2	5e-73	predicted protein [Populus trichocarpa] >gi|222847309|gb|EEE84856.1| predicted protein [Populus trichocarpa]	gi|356571306|ref|XM_003553772.1|	287	1e-74	PREDICTED: Glycine max uncharacterized protein LOC100306630 (LOC100306630), mRNA	sp|Q8L8Q3|LBD25_ARATH	211	4e-55	LOB domain-containing protein 25 OS=Arabidopsis thaliana GN=LBD25 PE=2 SV=3	--	--	--	--	--	K01955	9e-33	139	vvi:100262205	carbamoyl-phosphate synthase large subunit [EC:6.3.5.5]	GO:0010199//organ boundary specification between lateral organs and the meristem	-	-
CL1119.Contig1	1786	277	7.9398	gi|283837097|emb|CBH19893.1|	803.1	0	cell division control 20 [Solanum lycopersicum var. cerasiforme]	gi|359489170|ref|XM_002264360.2|	555	1e-155	PREDICTED: Vitis vinifera anaphase-promoting complex subunit cdc20-like (LOC100250079), mRNA	sp|Q8LPL5|FZR3_ARATH	361	9e-100	Protein FIZZY-RELATED 3 OS=Arabidopsis thaliana GN=FZR3 PE=1 SV=1	SPAC144.13c	318	2e-86	COG2319	FOG: WD40 repeat	K03363	0	800	pop:POPTR_571123	cell division cycle 20, cofactor of APC complex	GO:0007165//signal transduction;GO:0051301//cell division	GO:0004871//signal transducer activity;GO:0005515//protein binding	GO:0005737//cytoplasm;GO:0005834//heterotrimeric G-protein complex;GO:0033597//mitotic checkpoint complex
CL1119.Contig2	244	0	0	--	--	--	--	--	--	--	--	--	--	--	--	--	--	--	--	--	--	--	--	--	--	-	-	-
CL112.Contig1	607	14	1.1807	gi|449439499|ref|XP_004137523.1|	139.4	3e-32	PREDICTED: sufE-like protein, chloroplastic-like [Cucumis sativus]	gi|470127006|ref|XM_004299423.1|	93.7	2e-16	PREDICTED: Fragaria vesca subsp. vesca sufE-like protein, chloroplastic-like (LOC101314088), mRNA	sp|Q84W65|SUFE_ARATH	120	6e-28	SufE-like protein, chloroplastic OS=Arabidopsis thaliana GN=EMB1374 PE=1 SV=2	mlr3565	70.9	2e-12	COG0271	Stress-induced morphogen (activity unknown)	K05527	6e-32	135	sbi:SORBI_04g026980	BolA protein	GO:0016226//iron-sulfur cluster assembly;GO:0019243//methylglyoxal catabolic process to D-lactate;GO:0010027//thylakoid membrane organization;GO:0010228//vegetative to reproductive phase transition of meristem;GO:0048481//ovule development;GO:0009793//embryo development ending in seed dormancy;GO:0009073//aromatic amino acid family biosynthetic process	GO:0008047//enzyme activator activity	GO:0005739//mitochondrion;GO:0009570//chloroplast stroma
CL112.Contig2	697	91	6.6837	gi|449439499|ref|XP_004137523.1|	139	6e-32	PREDICTED: sufE-like protein, chloroplastic-like [Cucumis sativus]	gi|470127006|ref|XM_004299423.1|	95.6	6e-17	PREDICTED: Fragaria vesca subsp. vesca sufE-like protein, chloroplastic-like (LOC101314088), mRNA	sp|Q84W65|SUFE_ARATH	120	1e-27	SufE-like protein, chloroplastic OS=Arabidopsis thaliana GN=EMB1374 PE=1 SV=2	mlr3565	70.9	2e-12	COG0271	Stress-induced morphogen (activity unknown)	K05527	6e-32	135	sbi:SORBI_04g026980	BolA protein	GO:0016226//iron-sulfur cluster assembly;GO:0019243//methylglyoxal catabolic process to D-lactate;GO:0010027//thylakoid membrane organization;GO:0010228//vegetative to reproductive phase transition of meristem;GO:0048481//ovule development;GO:0009793//embryo development ending in seed dormancy;GO:0009073//aromatic amino acid family biosynthetic process	GO:0008047//enzyme activator activity	GO:0005739//mitochondrion;GO:0009570//chloroplast stroma
CL1120.Contig1	834	126	7.7342	gi|359488027|ref|XP_002269288.2|	203	4e-51	PREDICTED: disease resistance protein At4g27190-like [Vitis vinifera]	--	--	--	--	sp|O22727|DRL16_ARATH	82.4	3e-16	Probable disease resistance protein At1g61190 OS=Arabidopsis thaliana GN=At1g61190 PE=3 SV=1	--	--	--	--	--	K13459	2e-21	100	vvi:100254298	disease resistance protein RPS2	-	-	-
CL1121.Contig1	492	1967	204.667	gi|336318889|gb|AEI52901.1|	119.4	2e-26	terpene synthase 1 [Populus trichocarpa]	gi|41058925|gb|AY438099.1|	83.8	2e-13	Populus balsamifera subsp. trichocarpa x Populus deltoides (-)-germacrene D synthase (Tps1) mRNA, complete cds	sp|F6M8H7|SMST_SANMU	112	1e-25	Probable sesquiterpene synthase OS=Santalum murrayanum GN=STPS PE=3 SV=1	--	--	--	--	--	K14181	2e-24	109	vvi:100256880	valencene synthase [EC:4.2.3.73]	GO:0008152//metabolic process	GO:0000287//magnesium ion binding;GO:0010333//terpene synthase activity	-
CL1122.Contig1	2043	116	2.9067	gi|255576205|ref|XP_002528996.1|	656.4	0	conserved hypothetical protein [Ricinus communis] >gi|223531536|gb|EEF33366.1| conserved hypothetical protein [Ricinus communis]	gi|359486163|ref|XM_002263773.2|	248	2e-62	PREDICTED: Vitis vinifera uncharacterized LOC100257857 (LOC100257857), mRNA	sp|Q94CC0|Y5994_ARATH	550	9e-157	Uncharacterized protein At5g49945 OS=Arabidopsis thaliana GN=At5g49945 PE=1 SV=1	SPBC28F2.12	57.4	9e-08	COG0086	DNA-directed RNA polymerase, beta' subunit/160 kD subunit	K01115	1e-13	76.6	vcn:VOLCADRAFT_99471	phospholipase D [EC:3.1.4.4]	GO:0030244//cellulose biosynthetic process;GO:0048193//Golgi vesicle transport	GO:0005488//binding	GO:0016023//cytoplasmic membrane-bounded vesicle;GO:0005576//extracellular region;GO:0005783//endoplasmic reticulum;GO:0005794//Golgi apparatus
CL1122.Contig2	2195	999	23.2992	gi|255576205|ref|XP_002528996.1|	666	0	conserved hypothetical protein [Ricinus communis] >gi|223531536|gb|EEF33366.1| conserved hypothetical protein [Ricinus communis]	gi|359486163|ref|XM_002263773.2|	256	9e-65	PREDICTED: Vitis vinifera uncharacterized LOC100257857 (LOC100257857), mRNA	sp|Q94CC0|Y5994_ARATH	557	8e-159	Uncharacterized protein At5g49945 OS=Arabidopsis thaliana GN=At5g49945 PE=1 SV=1	SPBC28F2.12	55.8	3e-07	COG0086	DNA-directed RNA polymerase, beta' subunit/160 kD subunit	K01115	1e-12	73.6	vcn:VOLCADRAFT_99471	phospholipase D [EC:3.1.4.4]	GO:0030244//cellulose biosynthetic process;GO:0048193//Golgi vesicle transport	GO:0005488//binding	GO:0016023//cytoplasmic membrane-bounded vesicle;GO:0005576//extracellular region;GO:0005783//endoplasmic reticulum;GO:0005794//Golgi apparatus
CL1123.Contig1	473	2	0.2165	gi|297742953|emb|CBI35820.3|	182.2	2e-45	unnamed protein product [Vitis vinifera]	gi|359483012|ref|XM_003632831.1|	137	1e-29	PREDICTED: Vitis vinifera probable complex I intermediate-associated protein 30-like, transcript variant 2 (LOC100256635), mRNA	sp|Q9LQI7|CIA30_ARATH	164	2e-41	Probable complex I intermediate-associated protein 30 OS=Arabidopsis thaliana GN=At1g17350 PE=1 SV=2	--	--	--	--	--	--	--	--	--	--	GO:0009736//cytokinin mediated signaling pathway	-	GO:0005739//mitochondrion
CL1123.Contig2	655	11	0.8597	gi|462412081|gb|EMJ17130.1|	122.9	7e-83	hypothetical protein PRUPE_ppa011064mg [Prunus persica]	gi|225442027|ref|XM_002268870.1|	212	3e-52	PREDICTED: Vitis vinifera probable complex I intermediate-associated protein 30-like, transcript variant 1 (LOC100256635), mRNA	sp|Q9LQI7|CIA30_ARATH	199	3e-78	Probable complex I intermediate-associated protein 30 OS=Arabidopsis thaliana GN=At1g17350 PE=1 SV=2	--	--	--	--	--	--	--	--	--	--	GO:0009736//cytokinin mediated signaling pathway	-	GO:0005739//mitochondrion
CL1123.Contig3	747	37	2.5357	gi|297742953|emb|CBI35820.3|	376.3	2e-103	unnamed protein product [Vitis vinifera]	gi|225442027|ref|XM_002268870.1|	347	1e-92	PREDICTED: Vitis vinifera probable complex I intermediate-associated protein 30-like, transcript variant 1 (LOC100256635), mRNA	sp|Q9LQI7|CIA30_ARATH	357	3e-99	Probable complex I intermediate-associated protein 30 OS=Arabidopsis thaliana GN=At1g17350 PE=1 SV=2	all5026	61.6	1e-09	COG0702	Predicted nucleoside-diphosphate-sugar epimerases	--	--	--	--	--	GO:0009736//cytokinin mediated signaling pathway	-	GO:0005739//mitochondrion
CL1124.Contig1	274	11	2.0552	--	--	--	--	--	--	--	--	--	--	--	--	--	--	--	--	--	--	--	--	--	--	-	-	-
CL1124.Contig2	275	8	1.4892	--	--	--	--	--	--	--	--	--	--	--	--	--	--	--	--	--	--	--	--	--	--	-	-	-
CL1125.Contig1	1195	186	7.9681	gi|357494239|ref|XP_003617408.1|	175.6	1e-42	Ankyrin repeat-containing protein [Medicago truncatula] >gi|355518743|gb|AET00367.1| Ankyrin repeat-containing protein [Medicago truncatula]	--	--	--	--	--	--	--	--	--	--	--	--	--	--	--	--	--	--	-	-	-
CL1125.Contig2	1291	158	6.2653	gi|357494239|ref|XP_003617408.1|	163.3	8e-39	Ankyrin repeat-containing protein [Medicago truncatula] >gi|355518743|gb|AET00367.1| Ankyrin repeat-containing protein [Medicago truncatula]	--	--	--	--	--	--	--	--	--	--	--	--	--	--	--	--	--	--	-	-	-
CL1126.Contig1	1428	19807	710.068	gi|224112569|ref|XP_002332745.1|	629	6e-179	predicted protein [Populus trichocarpa] >gi|222833073|gb|EEE71550.1| predicted protein [Populus trichocarpa]	gi|211906489|gb|FJ415192.1|	979	0	Gossypium hirsutum clone Spotp9 malate dehydrogenase mRNA, complete cds	sp|O48905|MDHC_MEDSA	617	7e-177	Malate dehydrogenase, cytoplasmic OS=Medicago sativa GN=CMDH PE=2 SV=1	DR0325	357	4e-98	COG0039	Malate/lactate dehydrogenases	K00025	5e-180	629	pop:POPTR_747123	malate dehydrogenase [EC:1.1.1.37]	GO:0009651//response to salt stress;GO:0006108//malate metabolic process;GO:0006099//tricarboxylic acid cycle;GO:0044262//cellular carbohydrate metabolic process;GO:0010043//response to zinc ion;GO:0046686//response to cadmium ion	GO:0030060//L-malate dehydrogenase activity;GO:0016746//transferase activity, transferring acyl groups;GO:0000166//nucleotide binding	GO:0009570//chloroplast stroma;GO:0005773//vacuole;GO:0005634//nucleus;GO:0005886//plasma membrane;GO:0048046//apoplast
CL1127.Contig1	991	1457	75.2654	gi|462405392|gb|EMJ10856.1|	356.7	3e-97	hypothetical protein PRUPE_ppa012074mg [Prunus persica]	gi|356562756|ref|XM_003549587.1|	482	1e-133	PREDICTED: Glycine max ubiquitin-conjugating enzyme E2 5-like, transcript variant 2 (LOC100790685), mRNA	sp|P16577|UBC4_WHEAT	295	3e-80	Ubiquitin-conjugating enzyme E2-23 kDa OS=Triticum aestivum GN=UBC4 PE=1 SV=1	YEL012w	217	3e-56	COG5078	Ubiquitin-protein ligase	K10576	5e-94	342	rcu:RCOM_1511840	ubiquitin-conjugating enzyme E2 H [EC:6.3.2.19]	GO:0016567//protein ubiquitination	GO:0004842//ubiquitin-protein ligase activity	-
CL1127.Contig2	298	21	3.6076	gi|462405392|gb|EMJ10856.1|	146.7	1e-34	hypothetical protein PRUPE_ppa012074mg [Prunus persica]	gi|356562756|ref|XM_003549587.1|	143	1e-31	PREDICTED: Glycine max ubiquitin-conjugating enzyme E2 5-like, transcript variant 2 (LOC100790685), mRNA	sp|P42748|UBC4_ARATH	137	1e-33	Ubiquitin-conjugating enzyme E2 4 OS=Arabidopsis thaliana GN=UBC4 PE=2 SV=2	YEL012w	109	1e-24	COG5078	Ubiquitin-protein ligase	K10576	8e-36	146	gmx:100790685	ubiquitin-conjugating enzyme E2 H [EC:6.3.2.19]	GO:0016567//protein ubiquitination	GO:0004842//ubiquitin-protein ligase activity	-
CL1129.Contig1	737	8	0.5557	gi|255571133|ref|XP_002526517.1|	176.4	4e-43	conserved hypothetical protein [Ricinus communis] >gi|223534192|gb|EEF35908.1| conserved hypothetical protein [Ricinus communis]	gi|225453223|ref|XM_002263383.1|	89.7	4e-15	PREDICTED: Vitis vinifera uncharacterized LOC100259890 (LOC100259890), mRNA	--	--	--	--	--	--	--	--	--	--	--	--	--	--	GO:0016567//protein ubiquitination;GO:0006807//nitrogen compound metabolic process	GO:0016151//nickel cation binding;GO:0031072//heat shock protein binding;GO:0004842//ubiquitin-protein ligase activity;GO:0051082//unfolded protein binding	GO:0009536//plastid;GO:0000151//ubiquitin ligase complex
CL1129.Contig2	708	1	0.0723	gi|255571133|ref|XP_002526517.1|	175.3	8e-43	conserved hypothetical protein [Ricinus communis] >gi|223534192|gb|EEF35908.1| conserved hypothetical protein [Ricinus communis]	gi|225453223|ref|XM_002263383.1|	89.7	4e-15	PREDICTED: Vitis vinifera uncharacterized LOC100259890 (LOC100259890), mRNA	--	--	--	--	--	--	--	--	--	--	--	--	--	--	GO:0016567//protein ubiquitination;GO:0006807//nitrogen compound metabolic process	GO:0016151//nickel cation binding;GO:0031072//heat shock protein binding;GO:0004842//ubiquitin-protein ligase activity;GO:0051082//unfolded protein binding	GO:0009536//plastid;GO:0000151//ubiquitin ligase complex
CL1131.Contig1	235	45	9.8029	gi|224098244|ref|XP_002334570.1|	68.2	4e-11	predicted protein [Populus trichocarpa] >gi|222873184|gb|EEF10315.1| predicted protein [Populus trichocarpa]	--	--	--	--	--	--	--	--	--	--	--	--	--	--	--	--	--	--	GO:0006865//amino acid transport	-	GO:0005886//plasma membrane
CL1132.Contig1	916	28	1.5648	gi|359474918|ref|XP_002265772.2|	550.4	1e-155	PREDICTED: xylulose kinase-like [Vitis vinifera]	gi|359474917|ref|XM_002265736.2|	603	1e-169	PREDICTED: Vitis vinifera xylulose kinase-like (LOC100248617), mRNA	--	--	--	--	all4656	352	5e-97	COG1070	Sugar (pentulose and hexulose) kinases	--	--	--	--	--	GO:0005975//carbohydrate metabolic process;GO:0016310//phosphorylation	GO:0004856//xylulokinase activity	GO:0009507//chloroplast
CL1132.Contig2	660	6	0.4654	gi|359474918|ref|XP_002265772.2|	365.5	3e-100	PREDICTED: xylulose kinase-like [Vitis vinifera]	gi|359474917|ref|XM_002265736.2|	387	1e-104	PREDICTED: Vitis vinifera xylulose kinase-like (LOC100248617), mRNA	--	--	--	--	all4656	264	8e-71	COG1070	Sugar (pentulose and hexulose) kinases	--	--	--	--	--	GO:0005975//carbohydrate metabolic process;GO:0016310//phosphorylation	GO:0004856//xylulokinase activity	GO:0009507//chloroplast
CL1133.Contig1	859	7	0.4172	gi|470104386|ref|XP_004288586.1|	26.6	7e-96	PREDICTED: uncharacterized aarF domain-containing protein kinase 1-like [Fragaria vesca subsp. vesca]	gi|225466254|ref|XM_002268317.1|	212	5e-52	PREDICTED: Vitis vinifera uncharacterized LOC100244438 (LOC100244438), mRNA	sp|Q9MA15|Y1796_ARATH	55.5	4e-08	Uncharacterized aarF domain-containing protein kinase At1g79600, chloroplastic OS=Arabidopsis thaliana GN=At1g79600 PE=1 SV=1	SPBC15C4.02	83.6	6e-17	COG0661	Predicted unusual protein kinase	K08869	2e-96	344	vvi:100244438	aarF domain-containing kinase	-	GO:0016772//transferase activity, transferring phosphorus-containing groups	GO:0005576//extracellular region
CL1133.Contig2	836	32	1.9595	gi|297738153|emb|CBI27354.3|	395.6	5e-109	unnamed protein product [Vitis vinifera]	gi|225466254|ref|XM_002268317.1|	212	4e-52	PREDICTED: Vitis vinifera uncharacterized LOC100244438 (LOC100244438), mRNA	sp|Q9MA15|Y1796_ARATH	83.6	1e-16	Uncharacterized aarF domain-containing protein kinase At1g79600, chloroplastic OS=Arabidopsis thaliana GN=At1g79600 PE=1 SV=1	SPBC15C4.02	103	3e-22	COG0661	Predicted unusual protein kinase	K08869	4e-110	395	vvi:100244438	aarF domain-containing kinase	-	GO:0016772//transferase activity, transferring phosphorus-containing groups	GO:0005576//extracellular region
CL1133.Contig3	931	46	2.5294	gi|470104386|ref|XP_004288586.1|	26.6	6e-105	PREDICTED: uncharacterized aarF domain-containing protein kinase 1-like [Fragaria vesca subsp. vesca]	gi|225466254|ref|XM_002268317.1|	212	5e-52	PREDICTED: Vitis vinifera uncharacterized LOC100244438 (LOC100244438), mRNA	sp|Q9MA15|Y1796_ARATH	55.5	4e-08	Uncharacterized aarF domain-containing protein kinase At1g79600, chloroplastic OS=Arabidopsis thaliana GN=At1g79600 PE=1 SV=1	SPBC15C4.02	84	5e-17	COG0661	Predicted unusual protein kinase	K08869	1e-103	368	vvi:100244438	aarF domain-containing kinase	-	GO:0016772//transferase activity, transferring phosphorus-containing groups	GO:0005576//extracellular region
CL1133.Contig4	550	2	0.1862	gi|297738153|emb|CBI27354.3|	230.7	9e-60	unnamed protein product [Vitis vinifera]	gi|470104385|ref|XM_004288538.1|	135	5e-29	PREDICTED: Fragaria vesca subsp. vesca uncharacterized LOC101296808 (LOC101296808), mRNA	sp|O04212|Y2090_ARATH	62	2e-10	Putative ABC1 protein At2g40090 OS=Arabidopsis thaliana GN=At2g40090 PE=2 SV=2	--	--	--	--	--	K08869	9e-61	230	vvi:100244438	aarF domain-containing kinase	-	GO:0016772//transferase activity, transferring phosphorus-containing groups	GO:0005576//extracellular region
CL1134.Contig1	1208	12	0.5085	gi|462401277|gb|EMJ06834.1|	409.1	8e-113	hypothetical protein PRUPE_ppa009220mg [Prunus persica]	gi|227937305|gb|FJ887038.2|	220	3e-54	Carica papaya MYB mRNA, complete cds	sp|Q9FJW5|TRB2_ARATH	318	3e-87	Telomere repeat-binding factor 2 OS=Arabidopsis thaliana GN=TRB2 PE=1 SV=1	--	--	--	--	--	K09422	6e-109	392	rcu:RCOM_0580970	myb proto-oncogene protein, plant	GO:0033993//response to lipid;GO:0009725//response to hormone stimulus;GO:1901700;GO:0006334//nucleosome assembly	GO:0042162//telomeric DNA binding;GO:0003682//chromatin binding;GO:0043566//structure-specific DNA binding	GO:0000786//nucleosome;GO:0005634//nucleus
CL1134.Contig2	1696	34	1.0263	gi|462401277|gb|EMJ06834.1|	409.1	1e-112	hypothetical protein PRUPE_ppa009220mg [Prunus persica]	gi|227937305|gb|FJ887038.2|	220	4e-54	Carica papaya MYB mRNA, complete cds	sp|Q9FJW5|TRB2_ARATH	318	5e-87	Telomere repeat-binding factor 2 OS=Arabidopsis thaliana GN=TRB2 PE=1 SV=1	--	--	--	--	--	K09422	9e-109	392	rcu:RCOM_0580970	myb proto-oncogene protein, plant	GO:0033993//response to lipid;GO:0009725//response to hormone stimulus;GO:1901700;GO:0006334//nucleosome assembly	GO:0042162//telomeric DNA binding;GO:0003682//chromatin binding;GO:0043566//structure-specific DNA binding	GO:0000786//nucleosome;GO:0005634//nucleus
CL1134.Contig3	1534	16	0.534	gi|462401277|gb|EMJ06834.1|	409.1	1e-112	hypothetical protein PRUPE_ppa009220mg [Prunus persica]	gi|227937305|gb|FJ887038.2|	220	3e-54	Carica papaya MYB mRNA, complete cds	sp|Q9FJW5|TRB2_ARATH	318	4e-87	Telomere repeat-binding factor 2 OS=Arabidopsis thaliana GN=TRB2 PE=1 SV=1	--	--	--	--	--	K09422	8e-109	392	rcu:RCOM_0580970	myb proto-oncogene protein, plant	GO:0033993//response to lipid;GO:0009725//response to hormone stimulus;GO:1901700;GO:0006334//nucleosome assembly	GO:0042162//telomeric DNA binding;GO:0003682//chromatin binding;GO:0043566//structure-specific DNA binding	GO:0000786//nucleosome;GO:0005634//nucleus
CL1134.Contig4	1458	22	0.7725	gi|462401277|gb|EMJ06834.1|	409.1	1e-112	hypothetical protein PRUPE_ppa009220mg [Prunus persica]	gi|227937305|gb|FJ887038.2|	220	3e-54	Carica papaya MYB mRNA, complete cds	sp|Q9FJW5|TRB2_ARATH	318	4e-87	Telomere repeat-binding factor 2 OS=Arabidopsis thaliana GN=TRB2 PE=1 SV=1	--	--	--	--	--	K09422	8e-109	392	rcu:RCOM_0580970	myb proto-oncogene protein, plant	GO:0033993//response to lipid;GO:0009725//response to hormone stimulus;GO:1901700;GO:0006334//nucleosome assembly	GO:0042162//telomeric DNA binding;GO:0003682//chromatin binding;GO:0043566//structure-specific DNA binding	GO:0000786//nucleosome;GO:0005634//nucleus
CL1134.Contig5	1633	18	0.5643	gi|462401277|gb|EMJ06834.1|	409.1	1e-112	hypothetical protein PRUPE_ppa009220mg [Prunus persica]	gi|227937305|gb|FJ887038.2|	220	4e-54	Carica papaya MYB mRNA, complete cds	sp|Q9FJW5|TRB2_ARATH	318	4e-87	Telomere repeat-binding factor 2 OS=Arabidopsis thaliana GN=TRB2 PE=1 SV=1	--	--	--	--	--	K09422	9e-109	392	rcu:RCOM_0580970	myb proto-oncogene protein, plant	GO:0033993//response to lipid;GO:0009725//response to hormone stimulus;GO:1901700;GO:0006334//nucleosome assembly	GO:0042162//telomeric DNA binding;GO:0003682//chromatin binding;GO:0043566//structure-specific DNA binding	GO:0000786//nucleosome;GO:0005634//nucleus
CL1135.Contig1	521	0	0	gi|225445266|ref|XP_002284542.1|	219.2	2e-56	PREDICTED: ras-related protein RHN1 isoform 1 [Vitis vinifera] >gi|359484588|ref|XP_003633124.1| PREDICTED: ras-related protein RHN1 isoform 2 [Vitis vinifera] >gi|297738837|emb|CBI28082.3| unnamed protein product [Vitis vinifera]	gi|359484589|ref|XM_002284506.2|	355	3e-95	PREDICTED: Vitis vinifera ras-related protein RHN1-like, transcript variant 1 (LOC100259459), mRNA	sp|P31582|RAF2A_ARATH	186	9e-48	Ras-related protein RABF2a OS=Arabidopsis thaliana GN=RABF2A PE=1 SV=1	SPAC18G6.03	102	5e-22	COG1100	GTPase SAR1 and related small G proteins	K07976	2e-47	186	aly:ARALYDRAFT_494466	Rab family, other	GO:0007264//small GTPase mediated signal transduction;GO:0015031//protein transport	GO:0005525//GTP binding;GO:0016787//hydrolase activity	-
CL1135.Contig2	632	0	0	gi|225445266|ref|XP_002284542.1|	252.7	3e-66	PREDICTED: ras-related protein RHN1 isoform 1 [Vitis vinifera] >gi|359484588|ref|XP_003633124.1| PREDICTED: ras-related protein RHN1 isoform 2 [Vitis vinifera] >gi|297738837|emb|CBI28082.3| unnamed protein product [Vitis vinifera]	gi|359484589|ref|XM_002284506.2|	369	2e-99	PREDICTED: Vitis vinifera ras-related protein RHN1-like, transcript variant 1 (LOC100259459), mRNA	sp|P31583|RHN1_NICPL	211	2e-55	Ras-related protein RHN1 OS=Nicotiana plumbaginifolia GN=RHN1 PE=2 SV=1	SPAC18G6.03	122	4e-28	COG1100	GTPase SAR1 and related small G proteins	K07976	7e-55	211	aly:ARALYDRAFT_494466	Rab family, other	GO:0007264//small GTPase mediated signal transduction;GO:0015031//protein transport	GO:0005525//GTP binding;GO:0016787//hydrolase activity	-
CL1135.Contig3	496	1	0.1032	gi|224070895|ref|XP_002303285.1|	215.3	3e-55	predicted protein [Populus trichocarpa] >gi|222840717|gb|EEE78264.1| predicted protein [Populus trichocarpa]	gi|470134134|ref|XM_004302863.1|	361	4e-97	PREDICTED: Fragaria vesca subsp. vesca ras-related protein RHN1-like (LOC101295537), mRNA	sp|P31583|RHN1_NICPL	171	2e-43	Ras-related protein RHN1 OS=Nicotiana plumbaginifolia GN=RHN1 PE=2 SV=1	SPAC18G6.03	100	2e-21	COG1100	GTPase SAR1 and related small G proteins	K07887	5e-43	171	osa:4333662	Ras-related protein Rab-5A	GO:0007264//small GTPase mediated signal transduction;GO:0015031//protein transport	GO:0005525//GTP binding;GO:0016787//hydrolase activity	GO:0005768//endosome;GO:0005886//plasma membrane
CL1136.Contig1	279	13	2.3853	gi|255557913|ref|XP_002519985.1|	107.1	9e-23	receptor protein kinase, putative [Ricinus communis] >gi|223540749|gb|EEF42309.1| receptor protein kinase, putative [Ricinus communis]	--	--	--	--	sp|Q9LT96|Y5977_ARATH	59.3	5e-10	Probable leucine-rich repeat receptor-like protein kinase At5g49770 OS=Arabidopsis thaliana GN=At5g49770 PE=2 SV=1	--	--	--	--	--	--	--	--	--	--	GO:0045492//xylan biosynthetic process;GO:0007169//transmembrane receptor protein tyrosine kinase signaling pathway;GO:0006468//protein phosphorylation;GO:0000165//MAPK cascade;GO:0010413//glucuronoxylan metabolic process	GO:0016491//oxidoreductase activity;GO:0004674//protein serine/threonine kinase activity;GO:0005524//ATP binding	GO:0016021//integral to membrane;GO:0005576//extracellular region
CL1137.Contig1	1107	116	5.3644	gi|224109740|ref|XP_002315295.1|	456.4	3e-127	predicted protein [Populus trichocarpa] >gi|222864335|gb|EEF01466.1| predicted protein [Populus trichocarpa]	gi|460411435|ref|XR_183283.1|	117	3e-23	PREDICTED: Solanum lycopersicum MLO-like protein 6-like (LOC101253157), misc_RNA	sp|Q94KB7|MLO6_ARATH	427	7e-120	MLO-like protein 6 OS=Arabidopsis thaliana GN=MLO6 PE=2 SV=2	--	--	--	--	--	K08472	3e-120	429	aly:ARALYDRAFT_315221	mlo protein	GO:0031348//negative regulation of defense response;GO:0009595//detection of biotic stimulus;GO:0009867//jasmonic acid mediated signaling pathway;GO:0009697//salicylic acid biosynthetic process;GO:0009862//systemic acquired resistance, salicylic acid mediated signaling pathway;GO:0010363//regulation of plant-type hypersensitive response;GO:0010310//regulation of hydrogen peroxide metabolic proces…	GO:0005516//calmodulin binding	GO:0016021//integral to membrane;GO:0005794//Golgi apparatus;GO:0009506//plasmodesma;GO:0005886//plasma membrane;GO:0005739//mitochondrion
CL1137.Contig2	988	6	0.3109	gi|224109740|ref|XP_002315295.1|	372.9	4e-102	predicted protein [Populus trichocarpa] >gi|222864335|gb|EEF01466.1| predicted protein [Populus trichocarpa]	gi|460411435|ref|XR_183283.1|	117	2e-23	PREDICTED: Solanum lycopersicum MLO-like protein 6-like (LOC101253157), misc_RNA	sp|Q94KB7|MLO6_ARATH	351	3e-97	MLO-like protein 6 OS=Arabidopsis thaliana GN=MLO6 PE=2 SV=2	--	--	--	--	--	K08472	9e-97	351	aly:ARALYDRAFT_315221	mlo protein	GO:0031348//negative regulation of defense response;GO:0009595//detection of biotic stimulus;GO:0009867//jasmonic acid mediated signaling pathway;GO:0009697//salicylic acid biosynthetic process;GO:0009862//systemic acquired resistance, salicylic acid mediated signaling pathway;GO:0010363//regulation of plant-type hypersensitive response;GO:0010310//regulation of hydrogen peroxide metabolic proces…	GO:0005516//calmodulin binding	GO:0016021//integral to membrane;GO:0005794//Golgi apparatus;GO:0009506//plasmodesma;GO:0005886//plasma membrane;GO:0005739//mitochondrion
CL1138.Contig1	665	1	0.077	gi|255543647|ref|XP_002512886.1|	93.2	3e-18	transcription factor, putative [Ricinus communis] >gi|223547897|gb|EEF49389.1| transcription factor, putative [Ricinus communis]	--	--	--	--	sp|Q8H115|NA102_ARATH	53.5	1e-07	NAC domain-containing protein 102 OS=Arabidopsis thaliana GN=NAC102 PE=1 SV=1	--	--	--	--	--	--	--	--	--	--	-	-	-
CL1138.Contig2	672	1	0.0762	gi|255543647|ref|XP_002512886.1|	116.7	3e-25	transcription factor, putative [Ricinus communis] >gi|223547897|gb|EEF49389.1| transcription factor, putative [Ricinus communis]	--	--	--	--	sp|Q9ZNU2|NAC18_ARATH	62	3e-10	NAC domain-containing protein 18 OS=Arabidopsis thaliana GN=NAC018 PE=2 SV=1	--	--	--	--	--	--	--	--	--	--	-	-	-
CL1139.Contig1	251	49	9.9938	--	--	--	--	--	--	--	--	--	--	--	--	--	--	--	--	--	--	--	--	--	--	-	-	-
CL1139.Contig2	210	33	8.0446	--	--	--	--	--	--	--	--	--	--	--	--	--	--	--	--	--	--	--	--	--	--	-	-	-
CL114.Contig1	1797	105	2.9912	gi|255583148|ref|XP_002532340.1|	823.5	0	conserved hypothetical protein [Ricinus communis] >gi|223527957|gb|EEF30042.1| conserved hypothetical protein [Ricinus communis]	gi|470137246|ref|XM_004304333.1|	414	1e-112	PREDICTED: Fragaria vesca subsp. vesca CDK5RAP3-like protein-like (LOC101295930), mRNA	sp|Q9FG23|CK5P3_ARATH	697	0	CDK5RAP3-like protein OS=Arabidopsis thaliana GN=At5g06830 PE=2 SV=2	--	--	--	--	--	--	--	--	--	--	-	-	GO:0005634//nucleus
CL114.Contig2	1852	152	4.2016	gi|255583148|ref|XP_002532340.1|	854.4	0	conserved hypothetical protein [Ricinus communis] >gi|223527957|gb|EEF30042.1| conserved hypothetical protein [Ricinus communis]	gi|470137246|ref|XM_004304333.1|	414	1e-112	PREDICTED: Fragaria vesca subsp. vesca CDK5RAP3-like protein-like (LOC101295930), mRNA	sp|Q9FG23|CK5P3_ARATH	726	0	CDK5RAP3-like protein OS=Arabidopsis thaliana GN=At5g06830 PE=2 SV=2	--	--	--	--	--	--	--	--	--	--	-	-	GO:0005634//nucleus
CL1140.Contig1	1424	790	28.4005	gi|255542402|ref|XP_002512264.1|	545.8	6e-154	map3k delta-1 protein kinase, putative [Ricinus communis] >gi|223548225|gb|EEF49716.1| map3k delta-1 protein kinase, putative [Ricinus communis]	gi|292770907|dbj|AK337682.1|	202	7e-49	Lotus japonicus cDNA, clone: LjFL1-075-DC03, HTC	sp|Q9FPR3|EDR1_ARATH	385	4e-107	Serine/threonine-protein kinase EDR1 OS=Arabidopsis thaliana GN=EDR1 PE=1 SV=1	--	--	--	--	--	K04424	3e-53	207	aly:ARALYDRAFT_909157	sterile alpha motif and leucine zipper containing kinase AZK [EC:2.7.11.25]	GO:0042221//response to chemical stimulus;GO:0051707//response to other organism;GO:0006468//protein phosphorylation;GO:0000165//MAPK cascade	GO:0004871//signal transducer activity;GO:0000166//nucleotide binding;GO:0004674//protein serine/threonine kinase activity	-
CL1140.Contig2	371	70	9.659	gi|359487849|ref|XP_002271755.2|	125.9	1e-28	PREDICTED: serine/threonine-protein kinase CTR1-like [Vitis vinifera]	gi|356535134|ref|XM_003536056.1|	103	1e-19	PREDICTED: Glycine max serine/threonine-protein kinase CTR1-like (LOC100817822), mRNA	sp|Q9FPR3|EDR1_ARATH	67.8	2e-12	Serine/threonine-protein kinase EDR1 OS=Arabidopsis thaliana GN=EDR1 PE=1 SV=1	--	--	--	--	--	--	--	--	--	--	GO:0042221//response to chemical stimulus;GO:0051707//response to other organism;GO:0006468//protein phosphorylation;GO:0000165//MAPK cascade	GO:0004871//signal transducer activity;GO:0000166//nucleotide binding;GO:0004674//protein serine/threonine kinase activity	-
CL1141.Contig1	503	53	5.3941	gi|462419974|gb|EMJ24237.1|	204.9	4e-52	hypothetical protein PRUPE_ppa005374mg [Prunus persica]	gi|460207888|gb|GABL01054681.1|	67.9	9e-09	TSA: Camelina sativa comp56082_c0_seq1 transcribed RNA sequence	--	--	--	--	--	--	--	--	--	--	--	--	--	--	GO:0055114//oxidation-reduction process	GO:0016491//oxidoreductase activity;GO:0010181//FMN binding	-
CL1141.Contig2	439	2	0.2332	gi|462419974|gb|EMJ24237.1|	193.7	7e-49	hypothetical protein PRUPE_ppa005374mg [Prunus persica]	gi|460207888|gb|GABL01054681.1|	67.9	8e-09	TSA: Camelina sativa comp56082_c0_seq1 transcribed RNA sequence	--	--	--	--	--	--	--	--	--	--	--	--	--	--	GO:0055114//oxidation-reduction process	GO:0016491//oxidoreductase activity;GO:0010181//FMN binding	-
CL1142.Contig1	325	24	3.7804	gi|297743998|emb|CBI36968.3|	154.1	6e-37	unnamed protein product [Vitis vinifera]	gi|356572804|ref|XM_003554508.1|	61.9	4e-07	PREDICTED: Glycine max stachyose synthase-like (LOC100815922), mRNA	sp|Q93XK2|STSYN_PEA	115	8e-27	Stachyose synthase OS=Pisum sativum GN=STS1 PE=1 SV=1	--	--	--	--	--	K06611	4e-38	154	vvi:100245269	stachyose synthetase [EC:2.4.1.67]	GO:0080167//response to karrikin;GO:0008152//metabolic process;GO:0006979//response to oxidative stress	GO:0004553//hydrolase activity, hydrolyzing O-glycosyl compounds;GO:0047268//galactinol-raffinose galactosyltransferase activity	GO:0005737//cytoplasm
CL1143.Contig1	1841	39	1.0845	gi|255577383|ref|XP_002529571.1|	744.6	0	Chorismate synthase, chloroplast precursor, putative [Ricinus communis] >gi|223530947|gb|EEF32805.1| Chorismate synthase, chloroplast precursor, putative [Ricinus communis]	gi|224109755|ref|XM_002315265.1|	942	0	Populus trichocarpa chorismate synthase (CS2), mRNA	sp|P57720|AROC_ARATH	719	0	Chorismate synthase, chloroplastic OS=Arabidopsis thaliana GN=EMB1144 PE=2 SV=2	sll1747	511	1e-144	COG0082	Chorismate synthase	K01736	0	744	rcu:RCOM_0228160	chorismate synthase [EC:4.2.3.5]	GO:0009805//coumarin biosynthetic process;GO:0009423//chorismate biosynthetic process;GO:0009611//response to wounding;GO:0006499//N-terminal protein myristoylation;GO:0033587//shikimate biosynthetic process;GO:0009793//embryo development ending in seed dormancy;GO:0009073//aromatic amino acid family biosynthetic process;GO:0006865//amino acid transport	GO:0004107//chorismate synthase activity	GO:0005730//nucleolus;GO:0009570//chloroplast stroma
CL1143.Contig2	1747	30	0.8791	gi|255577383|ref|XP_002529571.1|	744.6	0	Chorismate synthase, chloroplast precursor, putative [Ricinus communis] >gi|223530947|gb|EEF32805.1| Chorismate synthase, chloroplast precursor, putative [Ricinus communis]	gi|224109755|ref|XM_002315265.1|	942	0	Populus trichocarpa chorismate synthase (CS2), mRNA	sp|P57720|AROC_ARATH	719	0	Chorismate synthase, chloroplastic OS=Arabidopsis thaliana GN=EMB1144 PE=2 SV=2	sll1747	511	1e-144	COG0082	Chorismate synthase	K01736	0	744	rcu:RCOM_0228160	chorismate synthase [EC:4.2.3.5]	GO:0009805//coumarin biosynthetic process;GO:0009423//chorismate biosynthetic process;GO:0009611//response to wounding;GO:0006499//N-terminal protein myristoylation;GO:0033587//shikimate biosynthetic process;GO:0009793//embryo development ending in seed dormancy;GO:0009073//aromatic amino acid family biosynthetic process;GO:0006865//amino acid transport	GO:0004107//chorismate synthase activity	GO:0005730//nucleolus;GO:0009570//chloroplast stroma
CL1143.Contig3	1428	15	0.5377	gi|224109756|ref|XP_002315301.1|	627.5	1e-178	chorismate synthase [Populus trichocarpa] >gi|222864341|gb|EEF01472.1| chorismate synthase [Populus trichocarpa]	gi|224109755|ref|XM_002315265.1|	839	0	Populus trichocarpa chorismate synthase (CS2), mRNA	sp|P57720|AROC_ARATH	604	4e-173	Chorismate synthase, chloroplastic OS=Arabidopsis thaliana GN=EMB1144 PE=2 SV=2	sll1747	449	7e-126	COG0082	Chorismate synthase	K01736	1e-179	627	pop:POPTR_724971	chorismate synthase [EC:4.2.3.5]	GO:0009805//coumarin biosynthetic process;GO:0009423//chorismate biosynthetic process;GO:0009611//response to wounding;GO:0006499//N-terminal protein myristoylation;GO:0033587//shikimate biosynthetic process;GO:0009793//embryo development ending in seed dormancy;GO:0009073//aromatic amino acid family biosynthetic process;GO:0006865//amino acid transport	GO:0004107//chorismate synthase activity	GO:0005730//nucleolus;GO:0009570//chloroplast stroma
CL1145.Contig1	1482	4	0.1382	gi|388518695|gb|AFK47409.1|	350.9	3e-95	unknown [Lotus japonicus]	gi|225447833|ref|XM_002270554.1|	377	1e-101	PREDICTED: Vitis vinifera vacuolar protein sorting-associated protein 20 homolog 2-like (LOC100248753), mRNA	sp|Q8GXN6|VP201_ARATH	339	2e-93	Vacuolar protein sorting-associated protein 20 homolog 1 OS=Arabidopsis thaliana GN=VPS20.1 PE=1 SV=1	--	--	--	--	--	K12195	6e-95	346	pop:POPTR_558455	charged multivesicular body protein 6	GO:0010286//heat acclimation;GO:0016192//vesicle-mediated transport;GO:0015031//protein transport	GO:0005515//protein binding	GO:0005886//plasma membrane;GO:0000815//ESCRT III complex
CL1145.Contig2	1385	2	0.0739	gi|388518695|gb|AFK47409.1|	350.9	3e-95	unknown [Lotus japonicus]	gi|225447833|ref|XM_002270554.1|	377	1e-101	PREDICTED: Vitis vinifera vacuolar protein sorting-associated protein 20 homolog 2-like (LOC100248753), mRNA	sp|Q8GXN6|VP201_ARATH	339	2e-93	Vacuolar protein sorting-associated protein 20 homolog 1 OS=Arabidopsis thaliana GN=VPS20.1 PE=1 SV=1	--	--	--	--	--	K12195	6e-95	346	pop:POPTR_558455	charged multivesicular body protein 6	GO:0010286//heat acclimation;GO:0016192//vesicle-mediated transport;GO:0015031//protein transport	GO:0005515//protein binding	GO:0005886//plasma membrane;GO:0000815//ESCRT III complex
CL1145.Contig3	1200	2	0.0853	gi|388518695|gb|AFK47409.1|	350.9	2e-95	unknown [Lotus japonicus]	gi|225447833|ref|XM_002270554.1|	377	1e-101	PREDICTED: Vitis vinifera vacuolar protein sorting-associated protein 20 homolog 2-like (LOC100248753), mRNA	sp|Q8GXN6|VP201_ARATH	339	2e-93	Vacuolar protein sorting-associated protein 20 homolog 1 OS=Arabidopsis thaliana GN=VPS20.1 PE=1 SV=1	--	--	--	--	--	K12195	5e-95	346	pop:POPTR_558455	charged multivesicular body protein 6	GO:0010286//heat acclimation;GO:0016192//vesicle-mediated transport;GO:0015031//protein transport	GO:0005515//protein binding	GO:0005886//plasma membrane;GO:0000815//ESCRT III complex
CL1145.Contig4	1297	12	0.4736	gi|388518695|gb|AFK47409.1|	350.9	2e-95	unknown [Lotus japonicus]	gi|225447833|ref|XM_002270554.1|	377	1e-101	PREDICTED: Vitis vinifera vacuolar protein sorting-associated protein 20 homolog 2-like (LOC100248753), mRNA	sp|Q8GXN6|VP201_ARATH	339	2e-93	Vacuolar protein sorting-associated protein 20 homolog 1 OS=Arabidopsis thaliana GN=VPS20.1 PE=1 SV=1	--	--	--	--	--	K12195	5e-95	346	pop:POPTR_558455	charged multivesicular body protein 6	GO:0010286//heat acclimation;GO:0016192//vesicle-mediated transport;GO:0015031//protein transport	GO:0005515//protein binding	GO:0005886//plasma membrane;GO:0000815//ESCRT III complex
CL1146.Contig1	521	617	60.6257	gi|225448385|ref|XP_002269465.1|	144.1	1e-33	PREDICTED: clathrin light chain 2-like [Vitis vinifera]	gi|349731168|emb|FQ389376.1|	170	9e-40	Vitis vinifera clone SS0AEB20YA15	sp|O04209|CLC2_ARATH	113	5e-26	Clathrin light chain 2 OS=Arabidopsis thaliana GN=CLC2 PE=1 SV=1	--	--	--	--	--	--	--	--	--	--	GO:0016192//vesicle-mediated transport;GO:0006886//intracellular protein transport	GO:0005198//structural molecule activity	GO:0030132//clathrin coat of coated pit;GO:0030130//clathrin coat of trans-Golgi network vesicle;GO:0009941//chloroplast envelope
CL1147.Contig1	323	29	4.5963	gi|462408751|gb|EMJ14085.1|	116.3	1e-25	hypothetical protein PRUPE_ppa021750mg, partial [Prunus persica]	gi|147840965|emb|AM486556.2|	61.9	4e-07	Vitis vinifera contig VV78X015674.3, whole genome shotgun sequence	--	--	--	--	--	--	--	--	--	K13148	3e-11	64.7	vvi:100261060	integrator complex subunit 11 [EC:3.1.27.-]	-	-	-
CL1148.Contig1	2900	691	12.198	gi|255556418|ref|XP_002519243.1|	1386.7	0	conserved hypothetical protein [Ricinus communis] >gi|223541558|gb|EEF43107.1| conserved hypothetical protein [Ricinus communis]	gi|359477211|ref|XM_002273130.2|	1265	0	PREDICTED: Vitis vinifera uncharacterized LOC100258488 (LOC100258488), mRNA	--	--	--	--	--	--	--	--	--	--	--	--	--	--	-	-	GO:0005783//endoplasmic reticulum;GO:0005886//plasma membrane
CL1148.Contig2	1010	8	0.4055	gi|255556418|ref|XP_002519243.1|	298.5	1e-79	conserved hypothetical protein [Ricinus communis] >gi|223541558|gb|EEF43107.1| conserved hypothetical protein [Ricinus communis]	gi|359477211|ref|XM_002273130.2|	167	3e-38	PREDICTED: Vitis vinifera uncharacterized LOC100258488 (LOC100258488), mRNA	--	--	--	--	--	--	--	--	--	--	--	--	--	--	-	-	GO:0016023//cytoplasmic membrane-bounded vesicle;GO:0005783//endoplasmic reticulum;GO:0005886//plasma membrane
CL1149.Contig1	1086	6792	320.168	gi|225448367|ref|XP_002268645.1|	498.4	8e-140	PREDICTED: 60S acidic ribosomal protein P0 [Vitis vinifera]	gi|349723822|emb|FQ388056.1|	567	1e-159	Vitis vinifera clone SS0AEB24YG13	sp|O04204|RLA01_ARATH	483	6e-137	60S acidic ribosomal protein P0-1 OS=Arabidopsis thaliana GN=RPP0A PE=1 SV=1	SPCC18.14c	282	8e-76	COG0244	Ribosomal protein L10	K02941	7e-141	498	vvi:100250067	large subunit ribosomal protein LP0	GO:0001510//RNA methylation;GO:0009651//response to salt stress;GO:0009409//response to cold;GO:0006414//translational elongation;GO:0042254//ribosome biogenesis;GO:0010043//response to zinc ion;GO:0046686//response to cadmium ion	GO:0005507//copper ion binding;GO:0003735//structural constituent of ribosome;GO:0003906//DNA-(apurinic or apyrimidinic site) lyase activity;GO:0005515//protein binding	GO:0005730//nucleolus;GO:0009507//chloroplast;GO:0022626//cytosolic ribosome;GO:0005794//Golgi apparatus;GO:0005886//plasma membrane
CL1149.Contig2	1088	5283	248.577	gi|225448367|ref|XP_002268645.1|	501.9	7e-141	PREDICTED: 60S acidic ribosomal protein P0 [Vitis vinifera]	gi|313586450|gb|HM363439.1|	591	1e-166	Hevea brasiliensis 60S acidic ribosomal protein P0B (RPP0B) mRNA, complete cds	sp|Q42112|RLA02_ARATH	484	5e-137	60S acidic ribosomal protein P0-2 OS=Arabidopsis thaliana GN=RPP0B PE=1 SV=2	SPCC18.14c	281	2e-75	COG0244	Ribosomal protein L10	K02941	6e-142	501	vvi:100250067	large subunit ribosomal protein LP0	GO:0001510//RNA methylation;GO:0009651//response to salt stress;GO:0009409//response to cold;GO:0006414//translational elongation;GO:0042545//cell wall modification;GO:0042254//ribosome biogenesis;GO:0010043//response to zinc ion;GO:0009664//plant-type cell wall organization;GO:0046686//response to cadmium ion	GO:0005507//copper ion binding;GO:0003735//structural constituent of ribosome;GO:0003906//DNA-(apurinic or apyrimidinic site) lyase activity	GO:0005730//nucleolus;GO:0009506//plasmodesma;GO:0009507//chloroplast;GO:0022626//cytosolic ribosome;GO:0005794//Golgi apparatus;GO:0005886//plasma membrane;GO:0048046//apoplast
CL115.Contig1	1493	172	5.8976	gi|224128774|ref|XP_002328963.1|	897.9	0	predicted protein [Populus trichocarpa] >gi|222839197|gb|EEE77548.1| predicted protein [Populus trichocarpa]	gi|359472576|ref|XM_002281505.2|	1146	0	PREDICTED: Vitis vinifera THO complex subunit 2-like (LOC100254201), mRNA	--	--	--	--	--	--	--	--	--	K12879	0	896	rcu:RCOM_1148800	THO complex subunit 2	GO:0023014//signal transduction by phosphorylation;GO:0000160//two-component signal transduction system (phosphorelay)	GO:0000155//phosphorelay sensor kinase activity	GO:0016020//membrane;GO:0005634//nucleus
CL115.Contig2	409	0	0	gi|255573214|ref|XP_002527536.1|	243	1e-63	tho2 protein, putative [Ricinus communis] >gi|223533086|gb|EEF34845.1| tho2 protein, putative [Ricinus communis]	gi|359472576|ref|XM_002281505.2|	434	1e-119	PREDICTED: Vitis vinifera THO complex subunit 2-like (LOC100254201), mRNA	--	--	--	--	--	--	--	--	--	K12879	9e-65	243	rcu:RCOM_1148800	THO complex subunit 2	GO:0023014//signal transduction by phosphorylation;GO:0000160//two-component signal transduction system (phosphorelay)	GO:0000155//phosphorelay sensor kinase activity	GO:0016020//membrane;GO:0005634//nucleus
CL1150.Contig1	1445	267	9.4592	gi|224125168|ref|XP_002329910.1|	616.7	3e-175	predicted protein [Populus trichocarpa] >gi|222871147|gb|EEF08278.1| predicted protein [Populus trichocarpa]	gi|470125330|ref|XM_004298608.1|	198	1e-47	PREDICTED: Fragaria vesca subsp. vesca flavin-containing monooxygenase FMO GS-OX-like 3-like (LOC101313799), mRNA	sp|Q94BV5|GSXL4_ARATH	558	2e-159	Flavin-containing monooxygenase FMO GS-OX-like 4 OS=Arabidopsis thaliana GN=At1g62600 PE=2 SV=1	SPBP16F5.08c	138	3e-32	COG2072	Predicted flavoprotein involved in K+ transport	K00485	3e-156	550	ath:AT1G12200	dimethylaniline monooxygenase (N-oxide forming) [EC:1.14.13.8]	GO:0055114//oxidation-reduction process;GO:0033506//glucosinolate biosynthetic process from homomethionine;GO:0050832//defense response to fungus	GO:0080106//7-methylthiopropyl glucosinolate S-oxygenase activity;GO:0080104//5-methylthiopropyl glucosinolate S-oxygenase activity;GO:0080107//8-methylthiopropyl glucosinolate S-oxygenase activity;GO:0080102//3-methylthiopropyl glucosinolate S-oxygenase activity;GO:0080105//6-methylthiopropyl glucosinolate S-oxygenase activity;GO:0050660//flavin adenine dinucleotide binding;GO:0050661//NADP bind…	GO:0005773//vacuole;GO:0005634//nucleus
CL1150.Contig2	644	2	0.159	gi|470125331|ref|XP_004298656.1|	189.1	4e-47	PREDICTED: flavin-containing monooxygenase FMO GS-OX-like 3-like [Fragaria vesca subsp. vesca]	gi|470125329|ref|XR_184601.1|	93.7	2e-16	PREDICTED: Fragaria vesca subsp. vesca flavin-containing monooxygenase FMO GS-OX-like 3-like (LOC101313509), misc_RNA	sp|Q94BV5|GSXL4_ARATH	159	1e-39	Flavin-containing monooxygenase FMO GS-OX-like 4 OS=Arabidopsis thaliana GN=At1g62600 PE=2 SV=1	--	--	--	--	--	K00485	4e-36	149	ath:AT1G12200	dimethylaniline monooxygenase (N-oxide forming) [EC:1.14.13.8]	GO:0055114//oxidation-reduction process;GO:0033506//glucosinolate biosynthetic process from homomethionine	GO:0080106//7-methylthiopropyl glucosinolate S-oxygenase activity;GO:0080104//5-methylthiopropyl glucosinolate S-oxygenase activity;GO:0080107//8-methylthiopropyl glucosinolate S-oxygenase activity;GO:0080102//3-methylthiopropyl glucosinolate S-oxygenase activity;GO:0080105//6-methylthiopropyl glucosinolate S-oxygenase activity;GO:0050660//flavin adenine dinucleotide binding;GO:0050661//NADP bind…	GO:0009536//plastid;GO:0005773//vacuole
CL1151.Contig1	946	3	0.1623	gi|462419052|gb|EMJ23315.1|	151.8	1e-35	hypothetical protein PRUPE_ppa005695mg [Prunus persica]	gi|359492174|ref|XM_002285895.2|	432	1e-118	PREDICTED: Vitis vinifera uncharacterized LOC100252277 (LOC100252277), mRNA	--	--	--	--	--	--	--	--	--	--	--	--	--	--	-	-	-
CL1151.Contig2	1085	22	1.038	gi|462419052|gb|EMJ23315.1|	343.6	3e-93	hypothetical protein PRUPE_ppa005695mg [Prunus persica]	gi|359492174|ref|XM_002285895.2|	432	1e-118	PREDICTED: Vitis vinifera uncharacterized LOC100252277 (LOC100252277), mRNA	--	--	--	--	--	--	--	--	--	--	--	--	--	--	-	-	-
CL1151.Contig3	1867	60	1.6452	gi|225459860|ref|XP_002285931.1|	785.4	0	PREDICTED: uncharacterized protein LOC100252277 [Vitis vinifera]	gi|359492174|ref|XM_002285895.2|	999	0	PREDICTED: Vitis vinifera uncharacterized LOC100252277 (LOC100252277), mRNA	--	--	--	--	--	--	--	--	--	--	--	--	--	--	-	-	-
CL1151.Contig4	2047	14	0.3501	gi|225459860|ref|XP_002285931.1|	706.1	0	PREDICTED: uncharacterized protein LOC100252277 [Vitis vinifera]	gi|359492174|ref|XM_002285895.2|	837	0	PREDICTED: Vitis vinifera uncharacterized LOC100252277 (LOC100252277), mRNA	--	--	--	--	--	--	--	--	--	--	--	--	--	--	-	-	-
CL1151.Contig5	1908	16	0.4293	gi|462419052|gb|EMJ23315.1|	151.8	4e-35	hypothetical protein PRUPE_ppa005695mg [Prunus persica]	gi|359492174|ref|XM_002285895.2|	837	0	PREDICTED: Vitis vinifera uncharacterized LOC100252277 (LOC100252277), mRNA	--	--	--	--	--	--	--	--	--	--	--	--	--	--	-	-	-
CL1151.Contig6	905	5	0.2828	gi|462419052|gb|EMJ23315.1|	424.5	1e-117	hypothetical protein PRUPE_ppa005695mg [Prunus persica]	gi|359492174|ref|XM_002285895.2|	595	1e-167	PREDICTED: Vitis vinifera uncharacterized LOC100252277 (LOC100252277), mRNA	--	--	--	--	--	--	--	--	--	--	--	--	--	--	-	-	-
CL1151.Contig7	526	3	0.292	gi|462419052|gb|EMJ23315.1|	34.7	3e-69	hypothetical protein PRUPE_ppa005695mg [Prunus persica]	gi|359492174|ref|XM_002285895.2|	387	1e-105	PREDICTED: Vitis vinifera uncharacterized LOC100252277 (LOC100252277), mRNA	--	--	--	--	--	--	--	--	--	--	--	--	--	--	-	-	-
CL1151.Contig8	1488	14	0.4817	gi|462419052|gb|EMJ23315.1|	34.7	2e-176	hypothetical protein PRUPE_ppa005695mg [Prunus persica]	gi|359492174|ref|XM_002285895.2|	791	0	PREDICTED: Vitis vinifera uncharacterized LOC100252277 (LOC100252277), mRNA	--	--	--	--	--	--	--	--	--	--	--	--	--	--	-	-	-
CL1152.Contig1	533	16	1.5367	gi|255570799|ref|XP_002526352.1|	159.5	2e-38	conserved hypothetical protein [Ricinus communis] >gi|223534311|gb|EEF36023.1| conserved hypothetical protein [Ricinus communis]	gi|356539113|ref|XM_003537997.1|	71.9	6e-10	PREDICTED: Glycine max probable exonuclease V-like (LOC100792136), mRNA	sp|Q9FKK6|EXO5_ARATH	142	9e-35	Exonuclease V, chloroplastic OS=Arabidopsis thaliana GN=At5g60370 PE=2 SV=1	--	--	--	--	--	--	--	--	--	--	-	-	GO:0005634//nucleus
CL1152.Contig2	500	2	0.2048	gi|356539114|ref|XP_003538045.1|	148.3	4e-35	PREDICTED: probable exonuclease V-like [Glycine max]	gi|356539113|ref|XM_003537997.1|	71.9	6e-10	PREDICTED: Glycine max probable exonuclease V-like (LOC100792136), mRNA	sp|Q9FKK6|EXO5_ARATH	125	1e-29	Exonuclease V, chloroplastic OS=Arabidopsis thaliana GN=At5g60370 PE=2 SV=1	--	--	--	--	--	--	--	--	--	--	-	-	GO:0005634//nucleus
CL1153.Contig1	1233	213	8.8435	gi|359495248|ref|XP_002271456.2|	318.5	1e-85	PREDICTED: histidyl-tRNA synthetase-like [Vitis vinifera]	--	--	--	--	sp|P93422|SYH_ORYSJ	99.8	3e-21	Histidine--tRNA ligase OS=Oryza sativa subsp. japonica GN=Os05g0150900 PE=2 SV=2	--	--	--	--	--	K01892	1e-86	318	vvi:100241489	histidyl-tRNA synthetase [EC:6.1.1.21]	GO:0006412//translation;GO:0048481//ovule development	GO:0016874//ligase activity	GO:0005829//cytosol
CL1153.Contig2	3023	151	2.5571	gi|359495248|ref|XP_002271456.2|	1125.2	0	PREDICTED: histidyl-tRNA synthetase-like [Vitis vinifera]	gi|470107822|ref|XM_004290191.1|	533	1e-148	PREDICTED: Fragaria vesca subsp. vesca histidine--tRNA ligase-like (LOC101304051), mRNA	sp|P93422|SYH_ORYSJ	786	0	Histidine--tRNA ligase OS=Oryza sativa subsp. japonica GN=Os05g0150900 PE=2 SV=2	SPBC2G2.12	419	2e-116	COG0124	Histidyl-tRNA synthetase	K01892	0	1068	rcu:RCOM_0741740	histidyl-tRNA synthetase [EC:6.1.1.21]	GO:0006427//histidyl-tRNA aminoacylation;GO:0048481//ovule development	GO:0005524//ATP binding;GO:0004821//histidine-tRNA ligase activity	GO:0005829//cytosol;GO:0009536//plastid
CL1153.Contig3	2906	55	0.9689	gi|359495248|ref|XP_002271456.2|	1128.6	0	PREDICTED: histidyl-tRNA synthetase-like [Vitis vinifera]	gi|470107822|ref|XM_004290191.1|	533	1e-148	PREDICTED: Fragaria vesca subsp. vesca histidine--tRNA ligase-like (LOC101304051), mRNA	sp|P93422|SYH_ORYSJ	786	0	Histidine--tRNA ligase OS=Oryza sativa subsp. japonica GN=Os05g0150900 PE=2 SV=2	SPBC2G2.12	419	2e-116	COG0124	Histidyl-tRNA synthetase	K01892	0	1071	rcu:RCOM_0741740	histidyl-tRNA synthetase [EC:6.1.1.21]	GO:0006427//histidyl-tRNA aminoacylation;GO:0048481//ovule development	GO:0005524//ATP binding;GO:0004821//histidine-tRNA ligase activity	GO:0005829//cytosol;GO:0009536//plastid
CL1154.Contig1	1214	208	8.7711	gi|224087327|ref|XP_002308122.1|	530.4	2e-149	predicted protein [Populus trichocarpa] >gi|222854098|gb|EEE91645.1| predicted protein [Populus trichocarpa]	gi|470123766|ref|XM_004297844.1|	281	8e-73	PREDICTED: Fragaria vesca subsp. vesca uncharacterized LOC101298310 (LOC101298310), mRNA	--	--	--	--	--	--	--	--	--	--	--	--	--	--	GO:0006346//methylation-dependent chromatin silencing;GO:0031048//chromatin silencing by small RNA;GO:0007267//cell-cell signaling;GO:0051567//histone H3-K9 methylation;GO:0048453//sepal formation;GO:0048507//meristem development;GO:0006306//DNA methylation;GO:0048451//petal formation;GO:0035196//production of miRNAs involved in gene silencing by miRNA;GO:0010267//production of ta-siRNAs involved…	-	GO:0005634//nucleus
CL1155.Contig1	226	27	6.116	gi|255580704|ref|XP_002531174.1|	91.7	3e-18	Disease resistance response protein, putative [Ricinus communis] >gi|223529244|gb|EEF31217.1| Disease resistance response protein, putative [Ricinus communis]	gi|156713527|gb|AC209271.1|	75.8	2e-11	Populus trichocarpa clone POP054-F16, complete sequence	--	--	--	--	--	--	--	--	--	--	--	--	--	--	-	-	-
CL1156.Contig1	1215	331	13.9464	gi|224135981|ref|XP_002322209.1|	454.1	2e-126	predicted protein [Populus trichocarpa] >gi|222869205|gb|EEF06336.1| predicted protein [Populus trichocarpa]	gi|359491014|ref|XM_002276491.2|	444	1e-121	PREDICTED: Vitis vinifera uncharacterized LOC100243259 (LOC100243259), mRNA	sp|Q0WWT7|STR11_ARATH	405	2e-113	Rhodanese-like domain-containing protein 11, chloroplastic OS=Arabidopsis thaliana GN=STR11 PE=2 SV=1	MA2500	53.1	9e-07	COG0607	Rhodanese-related sulfurtransferase	--	--	--	--	--	GO:0006364//rRNA processing;GO:0019288//isopentenyl diphosphate biosynthetic process, mevalonate-independent pathway;GO:0009658//chloroplast organization;GO:0006399//tRNA metabolic process;GO:0045036//protein targeting to chloroplast	-	GO:0009507//chloroplast
CL1157.Contig1	353	51	7.3961	gi|392522146|gb|AFM77942.1|	151.8	3e-36	NBS-LRR disease resistance protein NBS11, partial [Dimocarpus longan]	gi|392522157|gb|JQ900210.1|	400	1e-109	Dimocarpus longan NBS-LRR disease resistance protein NBS21 mRNA, partial cds	sp|Q38834|R13L4_ARATH	76.6	3e-15	Disease resistance RPP13-like protein 4 OS=Arabidopsis thaliana GN=RPP13L4 PE=2 SV=2	--	--	--	--	--	K13457	1e-20	96.3	vvi:100252764	disease resistance protein RPM1	-	-	-
CL1158.Contig1	425	135	16.2613	gi|224058629|ref|XP_002299574.1|	77.8	5e-14	predicted protein [Populus trichocarpa] >gi|222846832|gb|EEE84379.1| predicted protein [Populus trichocarpa]	--	--	--	--	sp|Q9LE33|HPR3_ARATH	68.6	1e-12	Glyoxylate/hydroxypyruvate reductase HPR3 OS=Arabidopsis thaliana GN=HPR3 PE=2 SV=1	--	--	--	--	--	K15919	3e-07	52	gmx:100779450	hydroxypyruvate reductase 2	GO:0009853//photorespiration;GO:0055114//oxidation-reduction process	GO:0016618//hydroxypyruvate reductase activity;GO:0000166//nucleotide binding;GO:0030267//glyoxylate reductase (NADP) activity;GO:0048037//cofactor binding	-
CL1158.Contig2	2042	330	8.2731	gi|255537211|ref|XP_002509672.1|	422.9	1e-116	glycerate dehydrogenase, putative [Ricinus communis] >gi|223549571|gb|EEF51059.1| glycerate dehydrogenase, putative [Ricinus communis]	gi|349714357|emb|FQ391753.1|	109	1e-20	Vitis vinifera clone SS0AFA9YL10	sp|Q9LE33|HPR3_ARATH	367	1e-101	Glyoxylate/hydroxypyruvate reductase HPR3 OS=Arabidopsis thaliana GN=HPR3 PE=2 SV=1	AGl379	220	8e-57	COG1052	Lactate dehydrogenase and related dehydrogenases	K15919	3e-73	275	sbi:SORBI_03g000950	hydroxypyruvate reductase 2	GO:0009853//photorespiration;GO:0055114//oxidation-reduction process	GO:0016618//hydroxypyruvate reductase activity;GO:0051287//NAD binding;GO:0030267//glyoxylate reductase (NADP) activity;GO:0047964//glyoxylate reductase activity	GO:0005737//cytoplasm
CL1158.Contig3	1029	47	2.3383	gi|462405277|gb|EMJ10741.1|	229.9	5e-59	hypothetical protein PRUPE_ppa010761mg [Prunus persica]	gi|359474047|ref|XM_002275459.2|	93.7	3e-16	PREDICTED: Vitis vinifera uncharacterized LOC100265102 (LOC100265102), mRNA	--	--	--	--	--	--	--	--	--	--	--	--	--	--	-	-	-
CL1159.Contig1	1448	22	0.7778	gi|359495424|ref|XP_003634990.1|	587.8	1e-166	PREDICTED: uncharacterized protein LOC100852824 [Vitis vinifera] >gi|296088838|emb|CBI38296.3| unnamed protein product [Vitis vinifera]	gi|359495423|ref|XM_003634942.1|	220	3e-54	PREDICTED: Vitis vinifera uncharacterized LOC100852824 (LOC100852824), mRNA	--	--	--	--	--	--	--	--	--	--	--	--	--	--	-	-	-
CL1159.Contig2	803	21	1.3388	gi|359495424|ref|XP_003634990.1|	272.3	6e-72	PREDICTED: uncharacterized protein LOC100852824 [Vitis vinifera] >gi|296088838|emb|CBI38296.3| unnamed protein product [Vitis vinifera]	gi|186530379|ref|NM_124209.6|	71.9	1e-09	Arabidopsis thaliana uncharacterized protein (AT5G48340) mRNA, complete cds	--	--	--	--	--	--	--	--	--	--	--	--	--	--	-	-	-
CL116.Contig1	1182	559	24.2105	gi|413939054|gb|AFW73605.1|	70.1	8e-11	hypothetical protein ZEAMMB73_117146 [Zea mays]	gi|209170354|gb|EU721537.1|	2008	0	Nephelium lappaceum voucher Edwards KE222 trnS-trnG intergenic spacer and tRNA-Gly (trnG) gene, partial sequence; chloroplast	--	--	--	--	--	--	--	--	--	--	--	--	--	--	-	-	-
CL1160.Contig1	1589	435	14.0144	gi|460406010|ref|XP_004248467.1|	165.2	2e-39	PREDICTED: F-box protein At3g07870-like [Solanum lycopersicum]	--	--	--	--	sp|Q8GXC7|FBK50_ARATH	124	1e-28	F-box/kelch-repeat protein At3g06240 OS=Arabidopsis thaliana GN=At3g06240 PE=2 SV=1	--	--	--	--	--	--	--	--	--	--	-	-	-
CL1160.Contig2	425	9	1.0841	gi|462421177|gb|EMJ25440.1|	63.5	1e-09	hypothetical protein PRUPE_ppa018335mg [Prunus persica]	--	--	--	--	sp|Q9LNF6|FB48_ARATH	47.8	2e-06	F-box protein At1g48060 OS=Arabidopsis thaliana GN=At1g48060 PE=2 SV=3	--	--	--	--	--	--	--	--	--	--	-	-	-
CL1161.Contig1	759	36	2.4281	gi|462409562|gb|EMJ14896.1|	266.5	3e-70	hypothetical protein PRUPE_ppa000789mg [Prunus persica]	gi|359494644|ref|XM_002263142.2|	238	7e-60	PREDICTED: Vitis vinifera ATP-dependent zinc metalloprotease FTSH 12, chloroplastic-like (LOC100244978), mRNA	sp|Q9SAJ3|FTSHC_ARATH	234	5e-62	ATP-dependent zinc metalloprotease FTSH 12, chloroplastic OS=Arabidopsis thaliana GN=FTSH12 PE=2 SV=2	alr1261	50.4	3e-06	COG0465	ATP-dependent Zn proteases	K03798	2e-70	263	vvi:100244978	cell division protease FtsH [EC:3.4.24.-]	GO:0010304//PSII associated light-harvesting complex II catabolic process;GO:0009658//chloroplast organization;GO:0048481//ovule development;GO:0009793//embryo development ending in seed dormancy	GO:0004176//ATP-dependent peptidase activity;GO:0008237//metallopeptidase activity;GO:0000166//nucleotide binding	GO:0005739//mitochondrion;GO:0009941//chloroplast envelope;GO:0005886//plasma membrane
CL1161.Contig2	949	92	4.9628	gi|462409562|gb|EMJ14896.1|	350.9	1e-95	hypothetical protein PRUPE_ppa000789mg [Prunus persica]	gi|359494644|ref|XM_002263142.2|	458	1e-126	PREDICTED: Vitis vinifera ATP-dependent zinc metalloprotease FTSH 12, chloroplastic-like (LOC100244978), mRNA	sp|Q9SAJ3|FTSHC_ARATH	311	3e-85	ATP-dependent zinc metalloprotease FTSH 12, chloroplastic OS=Arabidopsis thaliana GN=FTSH12 PE=2 SV=2	alr1261	63.5	5e-10	COG0465	ATP-dependent Zn proteases	K03798	7e-96	348	vvi:100244978	cell division protease FtsH [EC:3.4.24.-]	GO:0010304//PSII associated light-harvesting complex II catabolic process;GO:0051301//cell division;GO:0006508//proteolysis;GO:0009658//chloroplast organization;GO:0048481//ovule development;GO:0009793//embryo development ending in seed dormancy	GO:0004176//ATP-dependent peptidase activity;GO:0004222//metalloendopeptidase activity;GO:0005524//ATP binding;GO:0008568//microtubule-severing ATPase activity	GO:0005739//mitochondrion;GO:0009941//chloroplast envelope;GO:0005886//plasma membrane
CL1162.Contig1	1039	48	2.365	gi|225454404|ref|XP_002276365.1|	450.7	1e-125	PREDICTED: acidic endochitinase-like [Vitis vinifera]	gi|359489828|ref|XM_003633934.1|	131	2e-27	PREDICTED: Vitis vinifera acidic endochitinase-like (LOC100267119), mRNA	sp|P29060|CHIA_TOBAC	421	5e-118	Acidic endochitinase OS=Nicotiana tabacum PE=1 SV=1	lin1996	58.2	2e-08	COG3469	Chitinase	K01183	8e-109	391	gmx:100796155	chitinase [EC:3.2.1.14]	GO:0005975//carbohydrate metabolic process	GO:0003796//lysozyme activity	-
CL1162.Contig2	792	7	0.4525	gi|225454404|ref|XP_002276365.1|	293.9	1e-78	PREDICTED: acidic endochitinase-like [Vitis vinifera]	gi|147777554|emb|AM432660.2|	125	8e-26	Vitis vinifera contig VV78X129281.4, whole genome shotgun sequence	sp|P29060|CHIA_TOBAC	271	4e-73	Acidic endochitinase OS=Nicotiana tabacum PE=1 SV=1	--	--	--	--	--	K01183	7e-65	245	vvi:100233088	chitinase [EC:3.2.1.14]	GO:0005975//carbohydrate metabolic process	GO:0004553//hydrolase activity, hydrolyzing O-glycosyl compounds	-
CL1162.Contig3	259	25	4.9414	gi|116332|sp|P29060.1|CHIA_TOBAC	138.7	2e-32	RecName: Full=Acidic endochitinase; Flags: Precursor >gi|19775|emb|CAA77656.1| acidic chitinase III [Nicotiana tabacum]	gi|357512378|ref|XM_003626430.1|	81.8	3e-13	Medicago truncatula Class III acidic chitinase (MTR_7g116350) mRNA, complete cds	sp|P29060|CHIA_TOBAC	138	6e-34	Acidic endochitinase OS=Nicotiana tabacum PE=1 SV=1	--	--	--	--	--	K01183	2e-26	115	sbi:SORBI_02g009370	chitinase [EC:3.2.1.14]	GO:0005975//carbohydrate metabolic process	GO:0004553//hydrolase activity, hydrolyzing O-glycosyl compounds	GO:0016023//cytoplasmic membrane-bounded vesicle
CL1163.Contig1	386	87	11.5383	gi|356522638|ref|XP_003529953.1|	221.5	3e-57	PREDICTED: uncharacterized protein LOC100790647 [Glycine max]	gi|470145524|ref|XR_185332.1|	281	3e-73	PREDICTED: Fragaria vesca subsp. vesca uncharacterized LOC101299041 (LOC101299041), misc_RNA	--	--	--	--	--	--	--	--	--	--	--	--	--	--	-	-	GO:0005634//nucleus
CL1164.Contig1	228	13	2.9189	gi|462409224|gb|EMJ14558.1|	80.1	1e-14	hypothetical protein PRUPE_ppa026938mg, partial [Prunus persica]	--	--	--	--	sp|Q9C9H7|RLP12_ARATH	50.1	3e-07	Receptor-like protein 12 OS=Arabidopsis thaliana GN=RLP12 PE=2 SV=2	--	--	--	--	--	K13420	7e-06	47	ath:AT5G46330	LRR receptor-like serine/threonine-protein kinase FLS2 [EC:2.7.11.1]	-	-	-
CL1165.Contig1	421	52	6.3231	gi|470139702|ref|XP_004305585.1|	135.6	2e-31	PREDICTED: mediator of RNA polymerase II transcription subunit 27-like [Fragaria vesca subsp. vesca]	gi|470139701|ref|XM_004305537.1|	87.7	8e-15	PREDICTED: Fragaria vesca subsp. vesca mediator of RNA polymerase II transcription subunit 27-like (LOC101303055), mRNA	sp|Q8RWM3|MED27_ARATH	108	1e-24	Mediator of RNA polymerase II transcription subunit 27 OS=Arabidopsis thaliana GN=MED27 PE=1 SV=1	--	--	--	--	--	K15170	1e-31	132	vvi:100258667	mediator of RNA polymerase II transcription subunit 27	GO:0046482//para-aminobenzoic acid metabolic process	-	GO:0016592//mediator complex
CL1165.Contig2	371	14	1.9318	gi|470139702|ref|XP_004305585.1|	135.6	2e-31	PREDICTED: mediator of RNA polymerase II transcription subunit 27-like [Fragaria vesca subsp. vesca]	gi|470139701|ref|XM_004305537.1|	87.7	7e-15	PREDICTED: Fragaria vesca subsp. vesca mediator of RNA polymerase II transcription subunit 27-like (LOC101303055), mRNA	sp|Q8RWM3|MED27_ARATH	108	1e-24	Mediator of RNA polymerase II transcription subunit 27 OS=Arabidopsis thaliana GN=MED27 PE=1 SV=1	--	--	--	--	--	K15170	9e-32	132	vvi:100258667	mediator of RNA polymerase II transcription subunit 27	GO:0046482//para-aminobenzoic acid metabolic process	-	GO:0016592//mediator complex
CL1166.Contig1	1258	47	1.9126	gi|224102931|ref|XP_002312858.1|	565.8	5e-160	predicted protein [Populus trichocarpa] >gi|222849266|gb|EEE86813.1| predicted protein [Populus trichocarpa]	gi|470110530|ref|XM_004291486.1|	359	5e-96	PREDICTED: Fragaria vesca subsp. vesca molybdopterin biosynthesis protein CNX1-like (LOC101310284), mRNA	sp|Q39054|CNX1_ARATH	540	5e-154	Molybdopterin biosynthesis protein CNX1 OS=Arabidopsis thaliana GN=CNX1 PE=1 SV=2	CAC2022	113	8e-25	COG0521	Molybdopterin biosynthesis enzymes	K15376	4e-161	565	pop:POPTR_556880	gephyrin [EC:2.10.1.1 2.7.7.75]	GO:0031348//negative regulation of defense response;GO:0006777//Mo-molybdopterin cofactor biosynthetic process;GO:0009867//jasmonic acid mediated signaling pathway;GO:0009862//systemic acquired resistance, salicylic acid mediated signaling pathway;GO:0010363//regulation of plant-type hypersensitive response;GO:0009734//auxin mediated signaling pathway;GO:0006612//protein targeting to membrane;GO:…	GO:0030151//molybdenum ion binding	GO:0016023//cytoplasmic membrane-bounded vesicle;GO:0005829//cytosol
CL1166.Contig2	1159	70	3.0919	gi|224102931|ref|XP_002312858.1|	579.7	3e-164	predicted protein [Populus trichocarpa] >gi|222849266|gb|EEE86813.1| predicted protein [Populus trichocarpa]	gi|470110530|ref|XM_004291486.1|	359	4e-96	PREDICTED: Fragaria vesca subsp. vesca molybdopterin biosynthesis protein CNX1-like (LOC101310284), mRNA	sp|Q39054|CNX1_ARATH	551	2e-157	Molybdopterin biosynthesis protein CNX1 OS=Arabidopsis thaliana GN=CNX1 PE=1 SV=2	CAC2022	113	7e-25	COG0521	Molybdopterin biosynthesis enzymes	K15376	3e-165	579	pop:POPTR_556880	gephyrin [EC:2.10.1.1 2.7.7.75]	GO:0031348//negative regulation of defense response;GO:0006777//Mo-molybdopterin cofactor biosynthetic process;GO:0009867//jasmonic acid mediated signaling pathway;GO:0009862//systemic acquired resistance, salicylic acid mediated signaling pathway;GO:0010363//regulation of plant-type hypersensitive response;GO:0009734//auxin mediated signaling pathway;GO:0006612//protein targeting to membrane;GO:…	GO:0030151//molybdenum ion binding	GO:0016023//cytoplasmic membrane-bounded vesicle;GO:0005829//cytosol
CL1167.Contig1	1487	388	13.3577	gi|462400896|gb|EMJ06453.1|	389.8	6e-107	hypothetical protein PRUPE_ppa006260mg [Prunus persica]	gi|359476538|ref|XM_003631807.1|	63.9	5e-07	PREDICTED: Vitis vinifera uncharacterized LOC100252715 (LOC100252715), mRNA	--	--	--	--	--	--	--	--	--	--	--	--	--	--	-	-	-
CL1168.Contig1	1655	182	5.6297	gi|359489211|ref|XP_002272562.2|	503.8	3e-141	PREDICTED: uncharacterized protein LOC100259885 [Vitis vinifera]	gi|359489210|ref|XM_002272526.2|	262	1e-66	PREDICTED: Vitis vinifera uncharacterized LOC100259885 (LOC100259885), mRNA	sp|Q9T0K5|LRX3_ARATH	71.6	1e-12	Leucine-rich repeat extensin-like protein 3 OS=Arabidopsis thaliana GN=LRX3 PE=1 SV=1	slr1403_2	60.8	7e-09	COG2931	RTX toxins and related Ca2+-binding proteins	K13199	3e-142	503	vvi:100259885	plasminogen activator inhibitor 1 RNA-binding protein	-	-	GO:0005737//cytoplasm;GO:0043231//intracellular membrane-bounded organelle
CL1168.Contig2	1581	227	7.3503	gi|359489211|ref|XP_002272562.2|	503.8	3e-141	PREDICTED: uncharacterized protein LOC100259885 [Vitis vinifera]	gi|359489210|ref|XM_002272526.2|	262	1e-66	PREDICTED: Vitis vinifera uncharacterized LOC100259885 (LOC100259885), mRNA	sp|Q9T0K5|LRX3_ARATH	71.6	1e-12	Leucine-rich repeat extensin-like protein 3 OS=Arabidopsis thaliana GN=LRX3 PE=1 SV=1	slr1403_2	60.8	6e-09	COG2931	RTX toxins and related Ca2+-binding proteins	K13199	3e-142	503	vvi:100259885	plasminogen activator inhibitor 1 RNA-binding protein	-	-	GO:0005737//cytoplasm;GO:0043231//intracellular membrane-bounded organelle
CL1169.Contig1	1354	5853	221.294	gi|297741557|emb|CBI32689.3|	295.4	1e-78	unnamed protein product [Vitis vinifera]	gi|160953985|emb|CU229980.1|	511	1e-142	Populus EST from mild drought-stressed leaves	sp|P46297|RS23_FRAAN	279	3e-75	40S ribosomal protein S23 OS=Fragaria ananassa GN=RPS23 PE=2 SV=1	YPR132w	228	2e-59	COG0048	Ribosomal protein S12	K02973	5e-77	286	zma:100192600	small subunit ribosomal protein S23e	GO:0006412//translation	GO:0003735//structural constituent of ribosome	GO:0005730//nucleolus;GO:0022627//cytosolic small ribosomal subunit
CL1169.Contig2	310	634	104.698	gi|462414960|gb|EMJ19697.1|	208	3e-53	hypothetical protein PRUPE_ppa012246mg [Prunus persica]	gi|470127874|ref|XM_004299836.1|	317	4e-84	PREDICTED: Fragaria vesca subsp. vesca 40S ribosomal protein S23-like (LOC101294077), mRNA	sp|P46297|RS23_FRAAN	207	9e-55	40S ribosomal protein S23 OS=Fragaria ananassa GN=RPS23 PE=2 SV=1	YPR132w	181	3e-46	COG0048	Ribosomal protein S12	K02973	2e-54	207	gmx:100796694	small subunit ribosomal protein S23e	GO:0006412//translation	GO:0003735//structural constituent of ribosome	GO:0005730//nucleolus;GO:0022627//cytosolic small ribosomal subunit
CL117.Contig1	417	5	0.6138	gi|462423031|gb|EMJ27294.1|	138.3	3e-32	hypothetical protein PRUPE_ppa013233mg [Prunus persica]	gi|402793930|ref|NM_001250127.2|	117	9e-24	Glycine max uncharacterized LOC100306069 (LOC100306069), mRNA	--	--	--	--	--	--	--	--	--	--	--	--	--	--	GO:0010207//photosystem II assembly	-	GO:0005739//mitochondrion;GO:0009507//chloroplast
CL117.Contig2	640	125	9.9986	gi|302141837|emb|CBI19040.3|	176	3e-43	unnamed protein product [Vitis vinifera]	gi|470109120|ref|XM_004290802.1|	121	9e-25	PREDICTED: Fragaria vesca subsp. vesca uncharacterized LOC101300688 (LOC101300688), mRNA	--	--	--	--	--	--	--	--	--	--	--	--	--	--	GO:0010207//photosystem II assembly	-	GO:0005739//mitochondrion;GO:0009507//chloroplast
CL1170.Contig1	237	5	1.08	--	--	--	--	--	--	--	--	--	--	--	--	--	--	--	--	--	--	--	--	--	--	-	-	-
CL1170.Contig2	385	5	0.6648	--	--	--	--	--	--	--	--	--	--	--	--	--	--	--	--	--	--	--	--	--	--	-	-	-
CL1170.Contig3	358	5	0.715	--	--	--	--	--	--	--	--	--	--	--	--	--	--	--	--	--	--	--	--	--	--	-	-	-
CL1172.Contig1	257	10	1.9919	gi|255558128|ref|XP_002520092.1|	111.7	3e-24	mads box protein, putative [Ricinus communis] >gi|223540720|gb|EEF42281.1| mads box protein, putative [Ricinus communis]	gi|356537891|ref|XM_003537392.1|	67.9	5e-09	PREDICTED: Glycine max agamous-like MADS-box protein AGL80-like (LOC100816084), mRNA	sp|Q9FJK3|AGL80_ARATH	84	2e-17	Agamous-like MADS-box protein AGL80 OS=Arabidopsis thaliana GN=AGL80 PE=1 SV=1	--	--	--	--	--	--	--	--	--	--	GO:0006355//regulation of transcription, DNA-dependent;GO:0019722//calcium-mediated signaling;GO:0009612//response to mechanical stimulus	GO:0003677//DNA binding;GO:0046983//protein dimerization activity;GO:0003700//sequence-specific DNA binding transcription factor activity	GO:0043078//polar nucleus
CL1174.Contig10	1267	4	0.1616	gi|255540071|ref|XP_002511100.1|	209.9	7e-53	Auxin response factor, putative [Ricinus communis] >gi|223550215|gb|EEF51702.1| Auxin response factor, putative [Ricinus communis]	gi|470115865|ref|XM_004294064.1|	172	6e-40	PREDICTED: Fragaria vesca subsp. vesca probable sugar phosphate/phosphate translocator At3g14410-like (LOC101297517), mRNA	sp|Q94JM3|ARFB_ARATH	197	1e-50	Auxin response factor 2 OS=Arabidopsis thaliana GN=ARF2 PE=1 SV=2	--	--	--	--	--	K14486	5e-48	190	mtr:MTR_2g005240	auxin response factor	GO:0010047//fruit dehiscence;GO:0006355//regulation of transcription, DNA-dependent;GO:0009911//positive regulation of flower development;GO:0008285//negative regulation of cell proliferation;GO:0048481//ovule development;GO:0010227//floral organ abscission;GO:0010150//leaf senescence;GO:0009734//auxin mediated signaling pathway	GO:0003677//DNA binding;GO:0046983//protein dimerization activity	GO:0005634//nucleus
CL1174.Contig1	4143	9	0.1112	gi|225425242|ref|XP_002268849.1|	815.5	0	PREDICTED: auxin response factor 2-like [Vitis vinifera]	gi|470115865|ref|XM_004294064.1|	615	1e-172	PREDICTED: Fragaria vesca subsp. vesca probable sugar phosphate/phosphate translocator At3g14410-like (LOC101297517), mRNA	sp|Q6YVY0|ARFG_ORYSJ	566	3e-161	Auxin response factor 7 OS=Oryza sativa subsp. japonica GN=ARF7 PE=2 SV=1	ECU06g1290	82.4	6e-15	COG0697	Permeases of the drug/metabolite transporter (DMT) superfamily	K14486	7e-161	566	osa:4329672	auxin response factor	GO:0010047//fruit dehiscence;GO:0006355//regulation of transcription, DNA-dependent;GO:0009911//positive regulation of flower development;GO:0008285//negative regulation of cell proliferation;GO:0048481//ovule development;GO:0010227//floral organ abscission;GO:0010150//leaf senescence;GO:0009734//auxin mediated signaling pathway	GO:0003677//DNA binding;GO:0046983//protein dimerization activity	GO:0005634//nucleus
CL1174.Contig2	2156	6	0.1425	gi|470115866|ref|XP_004294112.1|	551.2	2e-155	PREDICTED: probable sugar phosphate/phosphate translocator At3g14410-like [Fragaria vesca subsp. vesca]	gi|470115865|ref|XM_004294064.1|	615	1e-173	PREDICTED: Fragaria vesca subsp. vesca probable sugar phosphate/phosphate translocator At3g14410-like (LOC101297517), mRNA	sp|Q94EI9|PT314_ARATH	535	4e-152	Probable sugar phosphate/phosphate translocator At3g14410 OS=Arabidopsis thaliana GN=At3g14410 PE=2 SV=1	ECU06g1290	82.4	3e-15	COG0697	Permeases of the drug/metabolite transporter (DMT) superfamily	K14486	9e-48	190	mtr:MTR_2g005240	auxin response factor	GO:0006863//purine nucleobase transport	GO:0008514//organic anion transmembrane transporter activity	GO:0022626//cytosolic ribosome;GO:0005886//plasma membrane;GO:0016021//integral to membrane
CL1174.Contig3	1747	4	0.1172	gi|359386136|gb|AEV43357.1|	511.9	1e-143	auxin-response factor [Citrus sinensis]	gi|359473771|ref|XM_002268813.2|	416	1e-113	PREDICTED: Vitis vinifera auxin response factor 2-like (LOC100250592), mRNA	sp|Q94JM3|ARFB_ARATH	497	7e-141	Auxin response factor 2 OS=Arabidopsis thaliana GN=ARF2 PE=1 SV=2	--	--	--	--	--	K14486	6e-125	446	mtr:MTR_2g005240	auxin response factor	GO:0042744//hydrogen peroxide catabolic process;GO:0010227//floral organ abscission;GO:0009734//auxin mediated signaling pathway;GO:0009911//positive regulation of flower development;GO:0045892//negative regulation of transcription, DNA-dependent;GO:0008285//negative regulation of cell proliferation;GO:0010150//leaf senescence;GO:0009737//response to abscisic acid stimulus;GO:0010047//fruit dehis…	GO:0046983//protein dimerization activity;GO:0043565//sequence-specific DNA binding;GO:0003700//sequence-specific DNA binding transcription factor activity	GO:0005634//nucleus
CL1174.Contig4	3174	17	0.2742	gi|225425242|ref|XP_002268849.1|	815.5	0	PREDICTED: auxin response factor 2-like [Vitis vinifera]	gi|359473771|ref|XM_002268813.2|	440	1e-120	PREDICTED: Vitis vinifera auxin response factor 2-like (LOC100250592), mRNA	sp|Q6YVY0|ARFG_ORYSJ	566	2e-161	Auxin response factor 7 OS=Oryza sativa subsp. japonica GN=ARF7 PE=2 SV=1	--	--	--	--	--	K14486	6e-161	566	osa:4329672	auxin response factor	GO:0010047//fruit dehiscence;GO:0006355//regulation of transcription, DNA-dependent;GO:0009911//positive regulation of flower development;GO:0008285//negative regulation of cell proliferation;GO:0048481//ovule development;GO:0010227//floral organ abscission;GO:0010150//leaf senescence;GO:0009734//auxin mediated signaling pathway	GO:0003677//DNA binding;GO:0046983//protein dimerization activity	GO:0005634//nucleus
CL1174.Contig5	2716	47	0.8859	gi|470115866|ref|XP_004294112.1|	551.2	3e-155	PREDICTED: probable sugar phosphate/phosphate translocator At3g14410-like [Fragaria vesca subsp. vesca]	gi|470115865|ref|XM_004294064.1|	615	1e-172	PREDICTED: Fragaria vesca subsp. vesca probable sugar phosphate/phosphate translocator At3g14410-like (LOC101297517), mRNA	sp|Q94EI9|PT314_ARATH	535	5e-152	Probable sugar phosphate/phosphate translocator At3g14410 OS=Arabidopsis thaliana GN=At3g14410 PE=2 SV=1	ECU06g1290	82.4	4e-15	COG0697	Permeases of the drug/metabolite transporter (DMT) superfamily	K14486	9e-125	446	mtr:MTR_2g005240	auxin response factor	GO:0010227//floral organ abscission;GO:0009734//auxin mediated signaling pathway;GO:0009911//positive regulation of flower development;GO:0006355//regulation of transcription, DNA-dependent;GO:0006863//purine nucleobase transport;GO:0008285//negative regulation of cell proliferation;GO:0010150//leaf senescence;GO:0010047//fruit dehiscence;GO:0048481//ovule development	GO:0046983//protein dimerization activity;GO:0003677//DNA binding;GO:0008514//organic anion transmembrane transporter activity	GO:0022626//cytosolic ribosome;GO:0016021//integral to membrane;GO:0005886//plasma membrane;GO:0005634//nucleus
CL1174.Contig6	4223	9	0.1091	gi|225425242|ref|XP_002268849.1|	815.5	0	PREDICTED: auxin response factor 2-like [Vitis vinifera]	gi|359489736|ref|XM_002263442.2|	462	1e-126	PREDICTED: Vitis vinifera probable sugar phosphate/phosphate translocator At3g14410-like (LOC100265671), mRNA	sp|Q6YVY0|ARFG_ORYSJ	566	3e-161	Auxin response factor 7 OS=Oryza sativa subsp. japonica GN=ARF7 PE=2 SV=1	ECU06g1290	70.5	2e-11	COG0697	Permeases of the drug/metabolite transporter (DMT) superfamily	K14486	8e-161	566	osa:4329672	auxin response factor	GO:0010047//fruit dehiscence;GO:0006355//regulation of transcription, DNA-dependent;GO:0009911//positive regulation of flower development;GO:0008285//negative regulation of cell proliferation;GO:0048481//ovule development;GO:0010227//floral organ abscission;GO:0010150//leaf senescence;GO:0009734//auxin mediated signaling pathway	GO:0003677//DNA binding;GO:0046983//protein dimerization activity	GO:0005634//nucleus
CL1174.Contig7	3254	7	0.1101	gi|225425242|ref|XP_002268849.1|	815.5	0	PREDICTED: auxin response factor 2-like [Vitis vinifera]	gi|359473771|ref|XM_002268813.2|	440	1e-120	PREDICTED: Vitis vinifera auxin response factor 2-like (LOC100250592), mRNA	sp|Q6YVY0|ARFG_ORYSJ	566	2e-161	Auxin response factor 7 OS=Oryza sativa subsp. japonica GN=ARF7 PE=2 SV=1	--	--	--	--	--	K14486	6e-161	566	osa:4329672	auxin response factor	GO:0010047//fruit dehiscence;GO:0006355//regulation of transcription, DNA-dependent;GO:0009911//positive regulation of flower development;GO:0008285//negative regulation of cell proliferation;GO:0048481//ovule development;GO:0010227//floral organ abscission;GO:0010150//leaf senescence;GO:0009734//auxin mediated signaling pathway	GO:0003677//DNA binding;GO:0046983//protein dimerization activity	GO:0005634//nucleus
CL1174.Contig8	1187	4	0.1725	gi|470115866|ref|XP_004294112.1|	30	3e-53	PREDICTED: probable sugar phosphate/phosphate translocator At3g14410-like [Fragaria vesca subsp. vesca]	gi|470115865|ref|XM_004294064.1|	291	8e-76	PREDICTED: Fragaria vesca subsp. vesca probable sugar phosphate/phosphate translocator At3g14410-like (LOC101297517), mRNA	sp|Q94EI9|PT314_ARATH	196	5e-53	Probable sugar phosphate/phosphate translocator At3g14410 OS=Arabidopsis thaliana GN=At3g14410 PE=2 SV=1	--	--	--	--	--	K14486	4e-48	190	mtr:MTR_2g005240	auxin response factor	GO:0010227//floral organ abscission;GO:0009734//auxin mediated signaling pathway;GO:0009911//positive regulation of flower development;GO:0006355//regulation of transcription, DNA-dependent;GO:0006863//purine nucleobase transport;GO:0008285//negative regulation of cell proliferation;GO:0010150//leaf senescence;GO:0010047//fruit dehiscence;GO:0048481//ovule development	GO:0046983//protein dimerization activity;GO:0003677//DNA binding;GO:0008514//organic anion transmembrane transporter activity	GO:0022626//cytosolic ribosome;GO:0016021//integral to membrane;GO:0005886//plasma membrane;GO:0005634//nucleus
CL1174.Contig9	1827	4	0.1121	gi|359386136|gb|AEV43357.1|	511.9	1e-143	auxin-response factor [Citrus sinensis]	gi|359473771|ref|XM_002268813.2|	416	1e-113	PREDICTED: Vitis vinifera auxin response factor 2-like (LOC100250592), mRNA	sp|Q94JM3|ARFB_ARATH	497	8e-141	Auxin response factor 2 OS=Arabidopsis thaliana GN=ARF2 PE=1 SV=2	--	--	--	--	--	K14486	6e-125	446	mtr:MTR_2g005240	auxin response factor	GO:0042744//hydrogen peroxide catabolic process;GO:0010227//floral organ abscission;GO:0009734//auxin mediated signaling pathway;GO:0009911//positive regulation of flower development;GO:0045892//negative regulation of transcription, DNA-dependent;GO:0008285//negative regulation of cell proliferation;GO:0010150//leaf senescence;GO:0009737//response to abscisic acid stimulus;GO:0010047//fruit dehis…	GO:0046983//protein dimerization activity;GO:0043565//sequence-specific DNA binding;GO:0003700//sequence-specific DNA binding transcription factor activity	GO:0005634//nucleus
CL1175.Contig1	357	16	2.2944	gi|470137065|ref|XP_004304298.1|	93.6	1e-18	PREDICTED: uncharacterized protein LOC101290973 [Fragaria vesca subsp. vesca]	gi|298290001|gb|HM068846.1|	65.9	3e-08	Dimocarpus longan cultivar Shixia clone SX-AC-446 microsatellite sequence	--	--	--	--	--	--	--	--	--	--	--	--	--	--	-	-	-
CL1175.Contig2	415	73	9.005	gi|470137065|ref|XP_004304298.1|	95.9	2e-19	PREDICTED: uncharacterized protein LOC101290973 [Fragaria vesca subsp. vesca]	gi|298290001|gb|HM068846.1|	65.9	3e-08	Dimocarpus longan cultivar Shixia clone SX-AC-446 microsatellite sequence	--	--	--	--	--	--	--	--	--	--	--	--	--	--	-	-	-
CL1177.Contig1	816	242	15.1822	gi|15222395|ref|NP_172220.1|	103.2	5e-21	class I heat shock protein [Arabidopsis thaliana] >gi|75311415|sp|Q9LNW0.1|HS178_ARATH RecName: Full=17.8 kDa class I heat shock protein; AltName: Full=17.8 kDa heat shock protein; Short=AtHsp17.8 >gi|8778561|gb|AAF79569.1|AC022464_27 F22G5.25 [Arabidopsis thaliana] >gi|332189999|gb|AEE28120.1| class I heat shock protein [Arabidopsis thaliana]	gi|212276211|ref|NM_001136982.1|	89.7	4e-15	Zea mays class I heat shock protein 3 (LOC100191552), mRNA >gi|195622791|gb|EU961108.1| Zea mays clone 232773 17.4 kDa class I heat shock protein 3 mRNA, complete cds	sp|Q9LNW0|HS178_ARATH	103	2e-22	17.8 kDa class I heat shock protein OS=Arabidopsis thaliana GN=HSP17.8 PE=2 SV=1	--	--	--	--	--	K13993	4e-22	103	ath:AT1G07400	HSP20 family protein	GO:0006457//protein folding;GO:0009644//response to high light intensity;GO:0034976//response to endoplasmic reticulum stress;GO:0010286//heat acclimation;GO:0042542//response to hydrogen peroxide;GO:0051259//protein oligomerization;GO:0009651//response to salt stress	-	GO:0005737//cytoplasm
CL1177.Contig2	390	685	89.9157	gi|15222395|ref|NP_172220.1|	103.2	1e-21	class I heat shock protein [Arabidopsis thaliana] >gi|75311415|sp|Q9LNW0.1|HS178_ARATH RecName: Full=17.8 kDa class I heat shock protein; AltName: Full=17.8 kDa heat shock protein; Short=AtHsp17.8 >gi|8778561|gb|AAF79569.1|AC022464_27 F22G5.25 [Arabidopsis thaliana] >gi|332189999|gb|AEE28120.1| class I heat shock protein [Arabidopsis thaliana]	gi|212276211|ref|NM_001136982.1|	89.7	2e-15	Zea mays class I heat shock protein 3 (LOC100191552), mRNA >gi|195622791|gb|EU961108.1| Zea mays clone 232773 17.4 kDa class I heat shock protein 3 mRNA, complete cds	sp|Q9LNW0|HS178_ARATH	103	4e-23	17.8 kDa class I heat shock protein OS=Arabidopsis thaliana GN=HSP17.8 PE=2 SV=1	--	--	--	--	--	K13993	9e-23	103	ath:AT1G07400	HSP20 family protein	GO:0006457//protein folding;GO:0009644//response to high light intensity;GO:0034976//response to endoplasmic reticulum stress;GO:0010286//heat acclimation;GO:0042542//response to hydrogen peroxide;GO:0051259//protein oligomerization;GO:0009651//response to salt stress	-	GO:0005737//cytoplasm
CL1178.Contig1	299	45	7.7046	gi|224075738|ref|XP_002304744.1|	54.7	5e-07	predicted protein [Populus trichocarpa] >gi|222842176|gb|EEE79723.1| predicted protein [Populus trichocarpa]	--	--	--	--	--	--	--	--	--	--	--	--	--	--	--	--	--	--	-	-	-
CL1178.Contig2	289	112	19.8395	gi|224075738|ref|XP_002304744.1|	53.1	1e-06	predicted protein [Populus trichocarpa] >gi|222842176|gb|EEE79723.1| predicted protein [Populus trichocarpa]	--	--	--	--	--	--	--	--	--	--	--	--	--	--	--	--	--	--	-	-	-
CL1179.Contig1	206	46	11.4314	gi|449510499|ref|XP_004163683.1|	136.3	1e-31	PREDICTED: uncharacterized LOC101213211 [Cucumis sativus]	gi|359495742|ref|XM_003635030.1|	168	1e-39	PREDICTED: Vitis vinifera probable methyltransferase TARBP1-like (LOC100852415), mRNA	--	--	--	--	YDL112w_2	65.1	3e-11	COG0566	rRNA methylases	--	--	--	--	--	GO:0006396//RNA processing;GO:0001510//RNA methylation	GO:0003723//RNA binding;GO:0008173//RNA methyltransferase activity	-
CL1180.Contig1	358	31	4.4329	--	--	--	--	--	--	--	--	--	--	--	--	--	--	--	--	--	--	--	--	--	--	-	-	-
CL1181.Contig1	3423	3433	51.3424	gi|225460010|ref|XP_002271285.1|	1559.3	0	PREDICTED: dynamin-2B [Vitis vinifera] >gi|297734796|emb|CBI17030.3| unnamed protein product [Vitis vinifera]	gi|225460009|ref|XM_002271249.1|	1536	0	PREDICTED: Vitis vinifera dynamin-2B-like (LOC100255051), mRNA	sp|Q9LQ55|DRP2B_ARATH	1426	0	Dynamin-2B OS=Arabidopsis thaliana GN=DRP2B PE=1 SV=2	YLL001w	126	3e-28	COG0699	Predicted GTPases (dynamin-related)	K01528	6e-23	108	smo:SELMODRAFT_119205	dynamin GTPase [EC:3.6.5.5]	GO:0006184//GTP catabolic process;GO:0006896//Golgi to vacuole transport;GO:0009737//response to abscisic acid stimulus;GO:0072583//clathrin-mediated endocytosis;GO:0048488//synaptic vesicle endocytosis	GO:0005525//GTP binding;GO:0005543//phospholipid binding;GO:0030276//clathrin binding;GO:0003924//GTPase activity	GO:0005773//vacuole;GO:0005794//Golgi apparatus;GO:0005829//cytosol;GO:0009506//plasmodesma;GO:0009504//cell plate;GO:0005886//plasma membrane;GO:0045334//clathrin-coated endocytic vesicle
CL1182.Contig1	696	27	1.9859	gi|296086606|emb|CBI32241.3|	288.1	8e-77	unnamed protein product [Vitis vinifera]	gi|359479742|ref|XM_002269334.2|	137	2e-29	PREDICTED: Vitis vinifera peroxisome biogenesis protein 6-like (LOC100259587), mRNA	sp|Q8RY16|PEX6_ARATH	224	3e-59	Peroxisome biogenesis protein 6 OS=Arabidopsis thaliana GN=PEX6 PE=1 SV=1	MTH1639	52	9e-07	COG0464	ATPases of the AAA+ class	K13339	7e-78	288	vvi:100259587	peroxin-6	GO:0016558//protein import into peroxisome matrix;GO:0006635//fatty acid beta-oxidation	GO:0016887//ATPase activity;GO:0005515//protein binding;GO:0000166//nucleotide binding	-
CL1182.Contig2	356	24	3.4512	gi|359479743|ref|XP_002269370.2|	155.6	2e-37	PREDICTED: peroxisome biogenesis protein 6-like [Vitis vinifera]	gi|359479742|ref|XM_002269334.2|	137	9e-30	PREDICTED: Vitis vinifera peroxisome biogenesis protein 6-like (LOC100259587), mRNA	sp|Q8RY16|PEX6_ARATH	115	8e-27	Peroxisome biogenesis protein 6 OS=Arabidopsis thaliana GN=PEX6 PE=1 SV=1	--	--	--	--	--	K13339	4e-38	154	pop:POPTR_245912	peroxin-6	GO:0016558//protein import into peroxisome matrix;GO:0006635//fatty acid beta-oxidation	GO:0005524//ATP binding;GO:0016887//ATPase activity;GO:0005515//protein binding	-
CL1182.Contig3	1578	195	6.3261	gi|296086606|emb|CBI32241.3|	718.8	0	unnamed protein product [Vitis vinifera]	gi|359479742|ref|XM_002269334.2|	242	9e-61	PREDICTED: Vitis vinifera peroxisome biogenesis protein 6-like (LOC100259587), mRNA	sp|Q8RY16|PEX6_ARATH	589	2e-168	Peroxisome biogenesis protein 6 OS=Arabidopsis thaliana GN=PEX6 PE=1 SV=1	MTH1639	64.3	6e-10	COG0464	ATPases of the AAA+ class	K13339	0	718	vvi:100259587	peroxin-6	GO:0016558//protein import into peroxisome matrix;GO:0006635//fatty acid beta-oxidation	GO:0005524//ATP binding;GO:0008568//microtubule-severing ATPase activity;GO:0005515//protein binding	GO:0009507//chloroplast
CL1183.Contig1	427	37	4.4359	gi|462403192|gb|EMJ08749.1|	89.4	1e-17	hypothetical protein PRUPE_ppa017666mg, partial [Prunus persica]	--	--	--	--	--	--	--	--	--	--	--	--	--	--	--	--	--	--	-	-	-
CL1184.Contig1	1733	2	0.0591	gi|70609690|gb|AAZ05070.1|	450.7	0	glutamate decarboxylase [Citrus sinensis]	gi|70609689|gb|DQ001727.1|	654	0	Citrus sinensis glutamate decarboxylase mRNA, complete cds	sp|Q9ZPS3|DCE4_ARATH	441	0	Glutamate decarboxylase 4 OS=Arabidopsis thaliana GN=GAD4 PE=2 SV=1	sll1641	244	3e-129	COG0076	Glutamate decarboxylase and related PLP-dependent proteins	K01580	0	455	vvi:100266215	glutamate decarboxylase [EC:4.1.1.15]	GO:0006536//glutamate metabolic process;GO:0046686//response to cadmium ion	GO:0030170//pyridoxal phosphate binding;GO:0004351//glutamate decarboxylase activity;GO:0005516//calmodulin binding	GO:0005634//nucleus;GO:0005829//cytosol
CL1184.Contig2	1848	9	0.2493	gi|70609690|gb|AAZ05070.1|	185.3	0	glutamate decarboxylase [Citrus sinensis]	gi|70609689|gb|DQ001727.1|	458	1e-125	Citrus sinensis glutamate decarboxylase mRNA, complete cds	sp|Q9ZPS3|DCE4_ARATH	441	0	Glutamate decarboxylase 4 OS=Arabidopsis thaliana GN=GAD4 PE=2 SV=1	sll1641	244	3e-124	COG0076	Glutamate decarboxylase and related PLP-dependent proteins	K01580	0	452	vvi:100266215	glutamate decarboxylase [EC:4.1.1.15]	GO:0006536//glutamate metabolic process;GO:0046686//response to cadmium ion	GO:0030170//pyridoxal phosphate binding;GO:0004351//glutamate decarboxylase activity;GO:0005516//calmodulin binding	GO:0005634//nucleus;GO:0005829//cytosol
CL1184.Contig3	1630	28	0.8794	gi|70609690|gb|AAZ05070.1|	933.7	0	glutamate decarboxylase [Citrus sinensis]	gi|70609689|gb|DQ001727.1|	1108	0	Citrus sinensis glutamate decarboxylase mRNA, complete cds	sp|Q9ZPS3|DCE4_ARATH	872	0	Glutamate decarboxylase 4 OS=Arabidopsis thaliana GN=GAD4 PE=2 SV=1	sll1641	477	3e-134	COG0076	Glutamate decarboxylase and related PLP-dependent proteins	K01580	0	903	vvi:100266215	glutamate decarboxylase [EC:4.1.1.15]	GO:0006536//glutamate metabolic process;GO:0046686//response to cadmium ion	GO:0030170//pyridoxal phosphate binding;GO:0004351//glutamate decarboxylase activity;GO:0005516//calmodulin binding	GO:0005634//nucleus;GO:0005829//cytosol
CL1184.Contig4	1745	2	0.0587	gi|70609690|gb|AAZ05070.1|	185.3	0	glutamate decarboxylase [Citrus sinensis]	gi|70609689|gb|DQ001727.1|	835	0	Citrus sinensis glutamate decarboxylase mRNA, complete cds	sp|Q9ZPS3|DCE4_ARATH	692	0	Glutamate decarboxylase 4 OS=Arabidopsis thaliana GN=GAD4 PE=2 SV=1	sll1641	389	5e-129	COG0076	Glutamate decarboxylase and related PLP-dependent proteins	K01580	0	719	vvi:100266215	glutamate decarboxylase [EC:4.1.1.15]	GO:0006536//glutamate metabolic process;GO:0046686//response to cadmium ion	GO:0030170//pyridoxal phosphate binding;GO:0004351//glutamate decarboxylase activity;GO:0005516//calmodulin binding	GO:0005634//nucleus;GO:0005829//cytosol
CL1185.Contig1	1098	4034	188.08	gi|462410612|gb|EMJ15946.1|	387.1	2e-106	hypothetical protein PRUPE_ppa025066mg [Prunus persica]	gi|359494296|ref|XM_002264012.2|	101	2e-18	PREDICTED: Vitis vinifera cytochrome P450 71D11-like (LOC100251436), mRNA	sp|O48923|C71DA_SOYBN	325	3e-89	Cytochrome P450 71D10 OS=Glycine max GN=CYP71D10 PE=2 SV=1	all1361	105	1e-22	COG2124	Cytochrome P450	K13267	2e-83	307	gmx:100814284	cytochrome P450, family 71, subfamily D, polypeptide 9 (flavonoid 6-hydroxylase) [EC:1.14.13.-]	GO:0055114//oxidation-reduction process	GO:0020037//heme binding;GO:0016705//oxidoreductase activity, acting on paired donors, with incorporation or reduction of molecular oxygen;GO:0004497//monooxygenase activity;GO:0005506//iron ion binding;GO:0009055//electron carrier activity	-
CL1186.Contig10	1397	7	0.2565	gi|462415191|gb|EMJ19928.1|	508.4	1e-142	hypothetical protein PRUPE_ppa009074mg [Prunus persica]	gi|359486309|ref|XM_002281720.2|	379	1e-102	PREDICTED: Vitis vinifera uncharacterized LOC100251921 (LOC100251921), mRNA	sp|Q8VYA5|RSZ33_ARATH	349	2e-96	Serine/arginine-rich splicing factor RS2Z33 OS=Arabidopsis thaliana GN=RS2Z33 PE=1 SV=1	SPAC16.02c	80.5	6e-15	COG0724	RNA-binding proteins (RRM domain)	K12896	6e-142	502	vvi:100251921	splicing factor, arginine/serine-rich 7	-	GO:0046872//metal ion binding;GO:0097159//organic cyclic compound binding;GO:1901363	GO:0005739//mitochondrion
CL1186.Contig11	657	1	0.0779	gi|27476067|gb|AAO16998.1|	147.1	2e-34	Unknown protein [Oryza sativa Japonica Group]	gi|147834472|emb|AM445752.2|	198	5e-48	Vitis vinifera contig VV78X190217.15, whole genome shotgun sequence	sp|Q9FYB7|RSZ32_ARATH	80.9	6e-16	Serine/arginine-rich splicing factor RS2Z32 OS=Arabidopsis thaliana GN=RS2Z32 PE=1 SV=1	--	--	--	--	--	K12896	2e-18	90.9	vvi:100251921	splicing factor, arginine/serine-rich 7	-	GO:0008270//zinc ion binding;GO:0003676//nucleic acid binding;GO:0000166//nucleotide binding	-
CL1186.Contig12	1559	12	0.394	gi|462415191|gb|EMJ19928.1|	67.8	6e-10	hypothetical protein PRUPE_ppa009074mg [Prunus persica]	gi|359486309|ref|XM_002281720.2|	323	3e-85	PREDICTED: Vitis vinifera uncharacterized LOC100251921 (LOC100251921), mRNA	sp|Q8VYA5|RSZ33_ARATH	288	6e-78	Serine/arginine-rich splicing factor RS2Z33 OS=Arabidopsis thaliana GN=RS2Z33 PE=1 SV=1	SPAC16.02c	58.2	4e-08	COG0724	RNA-binding proteins (RRM domain)	K12896	1e-122	438	vvi:100251921	splicing factor, arginine/serine-rich 7	-	GO:0046872//metal ion binding;GO:0097159//organic cyclic compound binding;GO:1901363	GO:0005739//mitochondrion
CL1186.Contig13	719	1	0.0712	gi|27476067|gb|AAO16998.1|	147.1	2e-34	Unknown protein [Oryza sativa Japonica Group]	gi|147834472|emb|AM445752.2|	198	6e-48	Vitis vinifera contig VV78X190217.15, whole genome shotgun sequence	sp|Q9FYB7|RSZ32_ARATH	80.9	7e-16	Serine/arginine-rich splicing factor RS2Z32 OS=Arabidopsis thaliana GN=RS2Z32 PE=1 SV=1	--	--	--	--	--	K12896	2e-18	90.9	vvi:100251921	splicing factor, arginine/serine-rich 7	-	GO:0008270//zinc ion binding;GO:0003676//nucleic acid binding;GO:0000166//nucleotide binding	-
CL1186.Contig14	495	1	0.1034	gi|460388198|ref|XP_004239756.1|	159.5	2e-38	PREDICTED: serine/arginine-rich splicing factor RS2Z32-like isoform 1 [Solanum lycopersicum]	gi|359481566|ref|XM_002277069.2|	174	6e-41	PREDICTED: Vitis vinifera uncharacterized LOC100258584 (LOC100258584), mRNA	sp|Q9FYB7|RSZ32_ARATH	142	1e-34	Serine/arginine-rich splicing factor RS2Z32 OS=Arabidopsis thaliana GN=RS2Z32 PE=1 SV=1	SPAC16.02c	63.2	2e-10	COG0724	RNA-binding proteins (RRM domain)	K12896	6e-38	154	vvi:100251921	splicing factor, arginine/serine-rich 7	-	GO:0003676//nucleic acid binding;GO:0000166//nucleotide binding;GO:0008270//zinc ion binding	GO:0005739//mitochondrion
CL1186.Contig15	682	2	0.1501	gi|297741518|emb|CBI32650.3|	102.8	4e-21	unnamed protein product [Vitis vinifera]	gi|147834472|emb|AM445752.2|	206	2e-50	Vitis vinifera contig VV78X190217.15, whole genome shotgun sequence	sp|Q8VYA5|RSZ33_ARATH	67.8	5e-12	Serine/arginine-rich splicing factor RS2Z33 OS=Arabidopsis thaliana GN=RS2Z33 PE=1 SV=1	--	--	--	--	--	K12896	3e-12	70.1	vvi:100251921	splicing factor, arginine/serine-rich 7	-	GO:0008270//zinc ion binding;GO:0003676//nucleic acid binding;GO:0000166//nucleotide binding	-
CL1186.Contig16	699	1	0.0732	gi|27476067|gb|AAO16998.1|	147.1	2e-34	Unknown protein [Oryza sativa Japonica Group]	gi|147834472|emb|AM445752.2|	198	5e-48	Vitis vinifera contig VV78X190217.15, whole genome shotgun sequence	sp|Q9FYB7|RSZ32_ARATH	80.9	6e-16	Serine/arginine-rich splicing factor RS2Z32 OS=Arabidopsis thaliana GN=RS2Z32 PE=1 SV=1	--	--	--	--	--	K12896	2e-18	90.9	vvi:100251921	splicing factor, arginine/serine-rich 7	-	GO:0008270//zinc ion binding;GO:0003676//nucleic acid binding;GO:0000166//nucleotide binding	-
CL1186.Contig17	1417	41	1.4812	gi|462415191|gb|EMJ19928.1|	508.4	1e-142	hypothetical protein PRUPE_ppa009074mg [Prunus persica]	gi|359486309|ref|XM_002281720.2|	379	1e-102	PREDICTED: Vitis vinifera uncharacterized LOC100251921 (LOC100251921), mRNA	sp|Q8VYA5|RSZ33_ARATH	349	2e-96	Serine/arginine-rich splicing factor RS2Z33 OS=Arabidopsis thaliana GN=RS2Z33 PE=1 SV=1	SPAC16.02c	80.5	7e-15	COG0724	RNA-binding proteins (RRM domain)	K12896	7e-142	502	vvi:100251921	splicing factor, arginine/serine-rich 7	-	GO:0046872//metal ion binding;GO:0097159//organic cyclic compound binding;GO:1901363	GO:0005739//mitochondrion
CL1186.Contig1	1621	7	0.2211	gi|462415191|gb|EMJ19928.1|	67.8	6e-10	hypothetical protein PRUPE_ppa009074mg [Prunus persica]	gi|359486309|ref|XM_002281720.2|	323	3e-85	PREDICTED: Vitis vinifera uncharacterized LOC100251921 (LOC100251921), mRNA	sp|Q8VYA5|RSZ33_ARATH	288	6e-78	Serine/arginine-rich splicing factor RS2Z33 OS=Arabidopsis thaliana GN=RS2Z33 PE=1 SV=1	SPAC16.02c	58.2	4e-08	COG0724	RNA-binding proteins (RRM domain)	K12896	1e-122	438	vvi:100251921	splicing factor, arginine/serine-rich 7	-	GO:0046872//metal ion binding;GO:0097159//organic cyclic compound binding;GO:1901363	GO:0005739//mitochondrion
CL1186.Contig2	1513	7	0.2368	gi|462415191|gb|EMJ19928.1|	67.8	5e-10	hypothetical protein PRUPE_ppa009074mg [Prunus persica]	gi|359486309|ref|XM_002281720.2|	323	3e-85	PREDICTED: Vitis vinifera uncharacterized LOC100251921 (LOC100251921), mRNA	sp|Q8VYA5|RSZ33_ARATH	288	6e-78	Serine/arginine-rich splicing factor RS2Z33 OS=Arabidopsis thaliana GN=RS2Z33 PE=1 SV=1	SPAC16.02c	58.2	4e-08	COG0724	RNA-binding proteins (RRM domain)	K12896	1e-122	438	vvi:100251921	splicing factor, arginine/serine-rich 7	-	GO:0046872//metal ion binding;GO:0097159//organic cyclic compound binding;GO:1901363	GO:0005739//mitochondrion
CL1186.Contig3	407	1	0.1258	gi|460388198|ref|XP_004239756.1|	159.5	1e-38	PREDICTED: serine/arginine-rich splicing factor RS2Z32-like isoform 1 [Solanum lycopersicum]	gi|359481566|ref|XM_002277069.2|	174	5e-41	PREDICTED: Vitis vinifera uncharacterized LOC100258584 (LOC100258584), mRNA	sp|Q9FYB7|RSZ32_ARATH	142	8e-35	Serine/arginine-rich splicing factor RS2Z32 OS=Arabidopsis thaliana GN=RS2Z32 PE=1 SV=1	SPAC16.02c	63.2	1e-10	COG0724	RNA-binding proteins (RRM domain)	K12896	4e-38	154	vvi:100251921	splicing factor, arginine/serine-rich 7	-	GO:0003676//nucleic acid binding;GO:0000166//nucleotide binding;GO:0008270//zinc ion binding	GO:0005739//mitochondrion
CL1186.Contig4	1355	7	0.2645	gi|462415191|gb|EMJ19928.1|	508.4	1e-142	hypothetical protein PRUPE_ppa009074mg [Prunus persica]	gi|359486309|ref|XM_002281720.2|	379	1e-102	PREDICTED: Vitis vinifera uncharacterized LOC100251921 (LOC100251921), mRNA	sp|Q8VYA5|RSZ33_ARATH	349	2e-96	Serine/arginine-rich splicing factor RS2Z33 OS=Arabidopsis thaliana GN=RS2Z33 PE=1 SV=1	SPAC16.02c	80.5	6e-15	COG0724	RNA-binding proteins (RRM domain)	K12896	6e-142	502	vvi:100251921	splicing factor, arginine/serine-rich 7	-	GO:0046872//metal ion binding;GO:0097159//organic cyclic compound binding;GO:1901363	GO:0005739//mitochondrion
CL1186.Contig5	611	1	0.0838	gi|27476067|gb|AAO16998.1|	147.1	1e-34	Unknown protein [Oryza sativa Japonica Group]	gi|147834472|emb|AM445752.2|	198	5e-48	Vitis vinifera contig VV78X190217.15, whole genome shotgun sequence	sp|Q9FYB7|RSZ32_ARATH	80.9	5e-16	Serine/arginine-rich splicing factor RS2Z32 OS=Arabidopsis thaliana GN=RS2Z32 PE=1 SV=1	--	--	--	--	--	K12896	1e-18	90.9	vvi:100251921	splicing factor, arginine/serine-rich 7	-	GO:0008270//zinc ion binding;GO:0003676//nucleic acid binding;GO:0000166//nucleotide binding	-
CL1186.Contig6	515	1	0.0994	gi|460388198|ref|XP_004239756.1|	159.5	2e-38	PREDICTED: serine/arginine-rich splicing factor RS2Z32-like isoform 1 [Solanum lycopersicum]	gi|359481566|ref|XM_002277069.2|	174	6e-41	PREDICTED: Vitis vinifera uncharacterized LOC100258584 (LOC100258584), mRNA	sp|Q9FYB7|RSZ32_ARATH	142	1e-34	Serine/arginine-rich splicing factor RS2Z32 OS=Arabidopsis thaliana GN=RS2Z32 PE=1 SV=1	SPAC16.02c	63.2	2e-10	COG0724	RNA-binding proteins (RRM domain)	K12896	7e-38	154	vvi:100251921	splicing factor, arginine/serine-rich 7	-	GO:0003676//nucleic acid binding;GO:0000166//nucleotide binding;GO:0008270//zinc ion binding	GO:0005739//mitochondrion
CL1186.Contig7	453	1	0.113	gi|460388198|ref|XP_004239756.1|	159.5	1e-38	PREDICTED: serine/arginine-rich splicing factor RS2Z32-like isoform 1 [Solanum lycopersicum]	gi|359481566|ref|XM_002277069.2|	174	5e-41	PREDICTED: Vitis vinifera uncharacterized LOC100258584 (LOC100258584), mRNA	sp|Q9FYB7|RSZ32_ARATH	142	1e-34	Serine/arginine-rich splicing factor RS2Z32 OS=Arabidopsis thaliana GN=RS2Z32 PE=1 SV=1	SPAC16.02c	63.2	2e-10	COG0724	RNA-binding proteins (RRM domain)	K12896	5e-38	154	vvi:100251921	splicing factor, arginine/serine-rich 7	-	GO:0003676//nucleic acid binding;GO:0000166//nucleotide binding;GO:0008270//zinc ion binding	GO:0005739//mitochondrion
CL1186.Contig8	1601	7	0.2238	gi|462415191|gb|EMJ19928.1|	67.8	6e-10	hypothetical protein PRUPE_ppa009074mg [Prunus persica]	gi|359486309|ref|XM_002281720.2|	323	3e-85	PREDICTED: Vitis vinifera uncharacterized LOC100251921 (LOC100251921), mRNA	sp|Q8VYA5|RSZ33_ARATH	288	6e-78	Serine/arginine-rich splicing factor RS2Z33 OS=Arabidopsis thaliana GN=RS2Z33 PE=1 SV=1	SPAC16.02c	58.2	4e-08	COG0724	RNA-binding proteins (RRM domain)	K12896	1e-122	438	vvi:100251921	splicing factor, arginine/serine-rich 7	-	GO:0046872//metal ion binding;GO:0097159//organic cyclic compound binding;GO:1901363	GO:0005739//mitochondrion
CL1186.Contig9	1309	8	0.3129	gi|462415191|gb|EMJ19928.1|	508.4	1e-142	hypothetical protein PRUPE_ppa009074mg [Prunus persica]	gi|359486309|ref|XM_002281720.2|	379	1e-102	PREDICTED: Vitis vinifera uncharacterized LOC100251921 (LOC100251921), mRNA	sp|Q8VYA5|RSZ33_ARATH	349	2e-96	Serine/arginine-rich splicing factor RS2Z33 OS=Arabidopsis thaliana GN=RS2Z33 PE=1 SV=1	SPAC16.02c	80.5	6e-15	COG0724	RNA-binding proteins (RRM domain)	K12896	6e-142	502	vvi:100251921	splicing factor, arginine/serine-rich 7	-	GO:0046872//metal ion binding;GO:0097159//organic cyclic compound binding;GO:1901363	GO:0005739//mitochondrion
CL1187.Contig1	856	241	14.4129	gi|224084185|ref|XP_002307231.1|	259.2	6e-68	predicted protein [Populus trichocarpa] >gi|222856680|gb|EEE94227.1| predicted protein [Populus trichocarpa]	gi|157743416|gb|AC211300.1|	65.9	6e-08	Populus trichocarpa clone ACSB1009-A24, complete sequence	sp|Q41495|ST14_SOLTU	214	4e-56	STS14 protein OS=Solanum tuberosum GN=STS14 PE=2 SV=1	YJL078c_1	72.8	7e-13	COG2340	Uncharacterized protein with SCP/PR1 domains	K13449	2e-26	117	rcu:RCOM_1381930	pathogenesis-related protein 1	-	-	GO:0005576//extracellular region
CL1188.Contig1	1337	2	0.0766	gi|224082712|ref|XP_002306808.1|	516.5	4e-145	predicted protein [Populus trichocarpa] >gi|222856257|gb|EEE93804.1| predicted protein [Populus trichocarpa]	gi|225437181|ref|XM_002280880.1|	93.7	5e-16	PREDICTED: Vitis vinifera uncharacterized LOC100245954, transcript variant 1 (LOC100245954), mRNA	--	--	--	--	--	--	--	--	--	--	--	--	--	--	-	-	-
CL1188.Contig2	1456	4	0.1406	gi|224082712|ref|XP_002306808.1|	240	2e-140	predicted protein [Populus trichocarpa] >gi|222856257|gb|EEE93804.1| predicted protein [Populus trichocarpa]	gi|225437181|ref|XM_002280880.1|	81.8	2e-12	PREDICTED: Vitis vinifera uncharacterized LOC100245954, transcript variant 1 (LOC100245954), mRNA	--	--	--	--	--	--	--	--	--	--	--	--	--	--	-	-	-
CL1188.Contig3	991	1	0.0517	gi|224082712|ref|XP_002306808.1|	104.4	1e-86	predicted protein [Populus trichocarpa] >gi|222856257|gb|EEE93804.1| predicted protein [Populus trichocarpa]	gi|225437181|ref|XM_002280880.1|	81.8	1e-12	PREDICTED: Vitis vinifera uncharacterized LOC100245954, transcript variant 1 (LOC100245954), mRNA	--	--	--	--	--	--	--	--	--	--	--	--	--	--	-	-	-
CL1188.Contig4	872	2	0.1174	gi|224082712|ref|XP_002306808.1|	337	2e-91	predicted protein [Populus trichocarpa] >gi|222856257|gb|EEE93804.1| predicted protein [Populus trichocarpa]	gi|225437181|ref|XM_002280880.1|	93.7	3e-16	PREDICTED: Vitis vinifera uncharacterized LOC100245954, transcript variant 1 (LOC100245954), mRNA	--	--	--	--	--	--	--	--	--	--	--	--	--	--	-	-	-
CL1189.Contig1	207	77	19.0428	gi|359497077|ref|XP_003635418.1|	144.8	3e-34	PREDICTED: probable xyloglucan glycosyltransferase 6-like [Vitis vinifera]	gi|359497076|ref|XM_003635370.1|	232	1e-58	PREDICTED: Vitis vinifera probable xyloglucan glycosyltransferase 6-like (LOC100250441), mRNA	sp|Q9SRT3|CSLC6_ARATH	135	4e-33	Probable xyloglucan glycosyltransferase 6 OS=Arabidopsis thaliana GN=CSLC6 PE=1 SV=1	--	--	--	--	--	K13680	5e-20	94	gmx:100802752	beta-mannan synthase [EC:2.4.1.32]	GO:0048868//pollen tube development	GO:0016740//transferase activity	GO:0005794//Golgi apparatus
CL119.Contig1	353	42	6.0909	gi|359481989|ref|XP_002277172.2|	226.9	7e-59	PREDICTED: pleiotropic drug resistance protein 2 [Vitis vinifera]	gi|359481988|ref|XM_002277136.2|	383	1e-104	PREDICTED: Vitis vinifera pleiotropic drug resistance protein 2-like (LOC100264776), mRNA	sp|Q7PC87|AB34G_ARATH	211	6e-56	ABC transporter G family member 34 OS=Arabidopsis thaliana GN=ABCG34 PE=2 SV=1	--	--	--	--	--	--	--	--	--	--	GO:0006200//ATP catabolic process	GO:0015416//organic phosphonate transmembrane-transporting ATPase activity;GO:0005524//ATP binding	GO:0016020//membrane
CL1190.Contig1	1499	1521	51.9442	gi|205326621|gb|ACI03400.1|	646	0	peroxidase 2 [Litchi chinensis]	gi|205326620|gb|FJ157350.1|	2083	0	Litchi chinensis peroxidase 2 mRNA, complete cds	sp|Q9LEH3|PER15_IPOBA	432	2e-121	Peroxidase 15 OS=Ipomoea batatas GN=pod PE=1 SV=1	--	--	--	--	--	K00430	7e-129	459	pop:POPTR_817692	peroxidase [EC:1.11.1.7]	GO:0006979//response to oxidative stress;GO:0045926//negative regulation of growth;GO:0055114//oxidation-reduction process;GO:0009651//response to salt stress;GO:0042742//defense response to bacterium;GO:0009416//response to light stimulus;GO:0010043//response to zinc ion;GO:0009826//unidimensional cell growth;GO:0050832//defense response to fungus	GO:0046872//metal ion binding;GO:0004601//peroxidase activity;GO:0020037//heme binding	GO:0009505//plant-type cell wall;GO:0005773//vacuole;GO:0005886//plasma membrane;GO:0048046//apoplast
CL1190.Contig2	1465	11	0.3844	gi|205326621|gb|ACI03400.1|	589.3	5e-167	peroxidase 2 [Litchi chinensis]	gi|205326620|gb|FJ157350.1|	1501	0	Litchi chinensis peroxidase 2 mRNA, complete cds	sp|Q9FG34|PER54_ARATH	420	9e-118	Peroxidase 54 OS=Arabidopsis thaliana GN=PER54 PE=2 SV=1	--	--	--	--	--	K00430	1e-124	444	pop:POPTR_817692	peroxidase [EC:1.11.1.7]	GO:0006952//defense response;GO:0051707//response to other organism;GO:0009628//response to abiotic stimulus;GO:0040007//growth	GO:0005488//binding;GO:0016491//oxidoreductase activity	GO:0005618//cell wall;GO:0016020//membrane
CL1190.Contig3	1514	493	16.6698	gi|205326621|gb|ACI03400.1|	589.3	5e-167	peroxidase 2 [Litchi chinensis]	gi|205326620|gb|FJ157350.1|	1501	0	Litchi chinensis peroxidase 2 mRNA, complete cds	sp|Q9FG34|PER54_ARATH	420	1e-117	Peroxidase 54 OS=Arabidopsis thaliana GN=PER54 PE=2 SV=1	--	--	--	--	--	K00430	1e-124	444	pop:POPTR_817692	peroxidase [EC:1.11.1.7]	GO:0006952//defense response;GO:0051707//response to other organism;GO:0009628//response to abiotic stimulus;GO:0040007//growth	GO:0005488//binding;GO:0016491//oxidoreductase activity	GO:0005618//cell wall;GO:0016020//membrane
CL1191.Contig1	421	17	2.0672	--	--	--	--	--	--	--	--	--	--	--	--	--	--	--	--	--	--	--	--	--	--	-	-	-
CL1192.Contig1	2369	1559	33.6892	gi|255546293|ref|XP_002514206.1|	1019.2	0	arginyl-tRNA synthetase, putative [Ricinus communis] >gi|223546662|gb|EEF48160.1| arginyl-tRNA synthetase, putative [Ricinus communis]	gi|225445066|ref|XM_002280263.1|	942	0	PREDICTED: Vitis vinifera arginyl-tRNA synthetase-like (LOC100261143), mRNA	--	--	--	--	all3717	501	3e-141	COG0018	Arginyl-tRNA synthetase	K01887	0	1019	rcu:RCOM_1049090	arginyl-tRNA synthetase [EC:6.1.1.19]	GO:0010162//seed dormancy process;GO:0006420//arginyl-tRNA aminoacylation;GO:0010564//regulation of cell cycle process;GO:0006164//purine nucleotide biosynthetic process;GO:0048366//leaf development;GO:0048825//cotyledon development	GO:0005524//ATP binding;GO:0004814//arginine-tRNA ligase activity	GO:0005829//cytosol;GO:0005739//mitochondrion;GO:0009570//chloroplast stroma
CL1192.Contig2	574	17	1.5162	gi|449435790|ref|XP_004135677.1|	39.7	3e-24	PREDICTED: arginine--tRNA ligase, cytoplasmic-like [Cucumis sativus] >gi|449489808|ref|XP_004158422.1| PREDICTED: arginine--tRNA ligase, cytoplasmic-like [Cucumis sativus]	gi|225445066|ref|XM_002280263.1|	115	5e-23	PREDICTED: Vitis vinifera arginyl-tRNA synthetase-like (LOC100261143), mRNA	--	--	--	--	sll0502	41.2	5e-06	COG0018	Arginyl-tRNA synthetase	K01887	6e-25	95.1	ath:AT4G26300	arginyl-tRNA synthetase [EC:6.1.1.19]	GO:0010162//seed dormancy process;GO:0006420//arginyl-tRNA aminoacylation;GO:0010564//regulation of cell cycle process;GO:0006164//purine nucleotide biosynthetic process;GO:0048366//leaf development;GO:0048825//cotyledon development	GO:0005524//ATP binding;GO:0004814//arginine-tRNA ligase activity	GO:0005829//cytosol;GO:0005739//mitochondrion;GO:0009570//chloroplast stroma
CL1193.Contig1	288	20	3.5551	gi|325112793|gb|ADY80558.1|	137.9	4e-32	adenylate isopentenyltransferase [Malus x domestica]	--	--	--	--	sp|Q93WC9|IPT3_ARATH	101	1e-22	Adenylate isopentenyltransferase 3, chloroplastic OS=Arabidopsis thaliana GN=IPT3 PE=1 SV=1	--	--	--	--	--	K10760	1e-30	129	pop:POPTR_246143	adenylate isopentenyltransferase (cytokinin synthase)	GO:0008033//tRNA processing	GO:0005524//ATP binding;GO:0016740//transferase activity	GO:0043231//intracellular membrane-bounded organelle
CL1194.Contig1	1241	575	23.7195	gi|147782883|emb|CAN67863.1|	504.6	1e-141	hypothetical protein VITISV_020704 [Vitis vinifera]	gi|449531208|ref|XM_004172532.1|	83.8	4e-13	PREDICTED: Cucumis sativus uncharacterized LOC101232489 (LOC101232489), partial mRNA	--	--	--	--	--	--	--	--	--	K10949	3e-52	204	vvi:100259001	ER lumen protein retaining receptor	-	-	-
CL1195.Contig1	204	62	15.5586	gi|356511742|ref|XP_003524582.1|	116.3	1e-25	PREDICTED: peptidyl-prolyl cis-trans isomerase CYP40-like [Glycine max]	gi|449517542|ref|XM_004165757.1|	79.8	1e-12	PREDICTED: Cucumis sativus peptidyl-prolyl cis-trans isomerase CYP40-like (LOC101223723), mRNA	sp|Q9C566|CYP40_ARATH	112	7e-26	Peptidyl-prolyl cis-trans isomerase CYP40 OS=Arabidopsis thaliana GN=CYP40 PE=2 SV=1	--	--	--	--	--	K05864	9e-27	116	gmx:100803839	peptidyl-prolyl isomerase D [EC:5.2.1.8]	GO:0006457//protein folding;GO:0010582//floral meristem determinacy;GO:0000413//protein peptidyl-prolyl isomerization;GO:0010050//vegetative phase change	GO:0003755//peptidyl-prolyl cis-trans isomerase activity	GO:0005829//cytosol
CL1195.Contig2	228	2	0.4491	--	--	--	--	--	--	--	--	--	--	--	--	--	--	--	--	--	--	--	--	--	--	-	-	-
CL1195.Contig3	1198	378	16.1527	gi|255561673|ref|XP_002521846.1|	541.6	1e-152	peptidyl-prolyl cis-trans isomerase d, ppid, putative [Ricinus communis] >gi|223538884|gb|EEF40482.1| peptidyl-prolyl cis-trans isomerase d, ppid, putative [Ricinus communis]	gi|225428706|ref|XM_002284944.1|	579	1e-162	PREDICTED: Vitis vinifera peptidyl-prolyl cis-trans isomerase CYP40-like (LOC100262316), mRNA	sp|Q9C566|CYP40_ARATH	497	6e-141	Peptidyl-prolyl cis-trans isomerase CYP40 OS=Arabidopsis thaliana GN=CYP40 PE=2 SV=1	SPAC1B3.03c_1	160	5e-39	COG0652	Peptidyl-prolyl cis-trans isomerase (rotamase) - cyclophilin family	K05864	8e-154	541	rcu:RCOM_0774220	peptidyl-prolyl isomerase D [EC:5.2.1.8]	GO:0006457//protein folding;GO:0010582//floral meristem determinacy;GO:0000413//protein peptidyl-prolyl isomerization;GO:0010050//vegetative phase change	GO:0003755//peptidyl-prolyl cis-trans isomerase activity	GO:0005829//cytosol
CL1196.Contig1	898	181	10.3184	gi|255556207|ref|XP_002519138.1|	85.9	9e-16	hypothetical protein RCOM_0939100 [Ricinus communis] >gi|223541801|gb|EEF43349.1| hypothetical protein RCOM_0939100 [Ricinus communis]	--	--	--	--	sp|Q8L3W1|VRN1_ARATH	87.8	8e-18	B3 domain-containing transcription factor VRN1 OS=Arabidopsis thaliana GN=VRN1 PE=1 SV=1	--	--	--	--	--	--	--	--	--	--	-	-	-
CL1197.Contig1	267	76	14.5718	gi|24461866|gb|AAN62353.1|AF506028_20	107.1	9e-23	NBS-LRR type disease resistance protein [Citrus trifoliata]	--	--	--	--	sp|P60838|DRL1_ARATH	82	7e-17	Probable disease resistance protein At1g12280 OS=Arabidopsis thaliana GN=At1g12280 PE=3 SV=1	--	--	--	--	--	K13460	2e-15	78.6	ath:AT1G12220	disease resistance protein RPS5	-	GO:0016787//hydrolase activity;GO:0043168;GO:0032559;GO:0032550	-
CL1198.Contig1	620	130	10.734	--	--	--	--	--	--	--	--	--	--	--	--	--	--	--	--	--	--	--	--	--	--	-	-	-
CL1198.Contig2	507	24	2.4233	--	--	--	--	--	--	--	--	--	--	--	--	--	--	--	--	--	--	--	--	--	--	-	-	-
CL1199.Contig1	1870	445	12.1823	gi|225445466|ref|XP_002285124.1|	494.6	2e-138	PREDICTED: chaperone protein dnaJ 49 isoform 1 [Vitis vinifera] >gi|359484662|ref|XP_003633140.1| PREDICTED: chaperone protein dnaJ 49 isoform 2 [Vitis vinifera] >gi|359484664|ref|XP_003633141.1| PREDICTED: chaperone protein dnaJ 49 isoform 3 [Vitis vinifera]	gi|372477825|gb|JN941589.1|	77.8	4e-11	Malus x domestica DNAJ heat shock protein (DHSP) mRNA, partial cds	sp|Q9FH28|DNJ49_ARATH	263	3e-70	Chaperone protein dnaJ 49 OS=Arabidopsis thaliana GN=ATJ49 PE=2 SV=2	SA1408	90.5	9e-18	COG0484	DnaJ-class molecular chaperone with C-terminal Zn finger domain	K09518	2e-139	494	vvi:100262992	DnaJ homolog subfamily B member 12	GO:0006457//protein folding	GO:0005515//protein binding	GO:0005634//nucleus;GO:0005886//plasma membrane
CL1199.Contig2	1426	69	2.4771	gi|225445466|ref|XP_002285124.1|	494.6	1e-138	PREDICTED: chaperone protein dnaJ 49 isoform 1 [Vitis vinifera] >gi|359484662|ref|XP_003633140.1| PREDICTED: chaperone protein dnaJ 49 isoform 2 [Vitis vinifera] >gi|359484664|ref|XP_003633141.1| PREDICTED: chaperone protein dnaJ 49 isoform 3 [Vitis vinifera]	gi|372477825|gb|JN941589.1|	77.8	3e-11	Malus x domestica DNAJ heat shock protein (DHSP) mRNA, partial cds	sp|Q9FH28|DNJ49_ARATH	263	2e-70	Chaperone protein dnaJ 49 OS=Arabidopsis thaliana GN=ATJ49 PE=2 SV=2	SA1408	90.5	6e-18	COG0484	DnaJ-class molecular chaperone with C-terminal Zn finger domain	K09518	1e-139	494	vvi:100262992	DnaJ homolog subfamily B member 12	GO:0006457//protein folding	GO:0005515//protein binding	GO:0005634//nucleus;GO:0005886//plasma membrane
CL12.Contig1	392	8	1.0448	gi|462406111|gb|EMJ11575.1|	70.1	1e-11	hypothetical protein PRUPE_ppa001217mg [Prunus persica]	--	--	--	--	sp|Q5BQ05|Y1838_ARATH	56.2	5e-09	Uncharacterized protein At1g18380 OS=Arabidopsis thaliana GN=At1g18380 PE=2 SV=1	--	--	--	--	--	--	--	--	--	--	-	GO:0016772//transferase activity, transferring phosphorus-containing groups	-
CL12.Contig2	610	40	3.3569	gi|297734240|emb|CBI15487.3|	67.4	1e-10	unnamed protein product [Vitis vinifera]	gi|359491458|ref|XR_139870.1|	65.9	5e-08	PREDICTED: Vitis vinifera uncharacterized LOC100266453 (LOC100266453), miscRNA	sp|P0C5E2|Y1839_ARATH	105	3e-23	Probable serine/threonine-protein kinase At1g18390 OS=Arabidopsis thaliana GN=At1g18390 PE=1 SV=2	--	--	--	--	--	--	--	--	--	--	GO:0044710;GO:0044237//cellular metabolic process;GO:0051716//cellular response to stimulus;GO:0006950//response to stress;GO:0010033//response to organic substance	GO:0016301//kinase activity	GO:0005886//plasma membrane
CL120.Contig1	475	37	3.9877	gi|225459415|ref|XP_002285820.1|	77.8	7e-14	PREDICTED: transcription factor TGA4 [Vitis vinifera] >gi|302141896|emb|CBI19099.3| unnamed protein product [Vitis vinifera]	--	--	--	--	sp|Q93ZE2|TGA7_ARATH	58.9	1e-09	Transcription factor TGA7 OS=Arabidopsis thaliana GN=TGA7 PE=1 SV=1	--	--	--	--	--	K14431	7e-15	77.8	vvi:100255706	transcription factor TGA	GO:0042742//defense response to bacterium;GO:0009410//response to xenobiotic stimulus;GO:0030968//endoplasmic reticulum unfolded protein response	GO:0005516//calmodulin binding;GO:0003677//DNA binding;GO:0003700//sequence-specific DNA binding transcription factor activity	GO:0005634//nucleus
CL120.Contig2	408	23	2.8859	gi|225459415|ref|XP_002285820.1|	77.8	5e-14	PREDICTED: transcription factor TGA4 [Vitis vinifera] >gi|302141896|emb|CBI19099.3| unnamed protein product [Vitis vinifera]	--	--	--	--	sp|Q93ZE2|TGA7_ARATH	58.9	9e-10	Transcription factor TGA7 OS=Arabidopsis thaliana GN=TGA7 PE=1 SV=1	--	--	--	--	--	K14431	5e-15	77.8	vvi:100255706	transcription factor TGA	GO:0042742//defense response to bacterium;GO:0009410//response to xenobiotic stimulus;GO:0030968//endoplasmic reticulum unfolded protein response	GO:0005516//calmodulin binding;GO:0003677//DNA binding;GO:0003700//sequence-specific DNA binding transcription factor activity	GO:0005634//nucleus
CL1200.Contig1	1129	242	10.9731	gi|24461865|gb|AAN62352.1|AF506028_19	284.3	2e-75	NBS-LRR type disease resistance protein [Citrus trifoliata]	gi|160693209|gb|EU254171.1|	65.9	9e-08	Fortunella margarita cultivar Nagami Kumquat NBS-LRR type disease resistance protein (CTV.4) gene, partial cds	sp|Q8RXS5|DRL40_ARATH	153	2e-37	Probable disease resistance protein At5g63020 OS=Arabidopsis thaliana GN=At5g63020 PE=2 SV=2	--	--	--	--	--	K13460	1e-31	135	ath:AT1G12220	disease resistance protein RPS5	-	-	-
CL1201.Contig1	615	83	6.909	gi|462408565|gb|EMJ13899.1|	327	1e-88	hypothetical protein PRUPE_ppa018599mg [Prunus persica]	gi|357516098|ref|XM_003628290.1|	186	2e-44	Medicago truncatula S-receptor kinase-like protein (MTR_8g052570) mRNA, complete cds	sp|Q9M0X5|CRK25_ARATH	281	2e-76	Cysteine-rich receptor-like protein kinase 25 OS=Arabidopsis thaliana GN=CRK25 PE=2 SV=1	BS_yloP_1	90.1	2e-18	COG0515	Serine/threonine protein kinase	K04733	2e-40	163	smo:SELMODRAFT_230241	interleukin-1 receptor-associated kinase 4 [EC:2.7.11.1]	GO:0006468//protein phosphorylation	GO:0004715//non-membrane spanning protein tyrosine kinase activity;GO:0005524//ATP binding;GO:0004674//protein serine/threonine kinase activity	-
CL1201.Contig2	343	103	15.3728	gi|462404239|gb|EMJ09796.1|	176.4	1e-43	hypothetical protein PRUPE_ppa022413mg [Prunus persica]	gi|356546691|ref|XM_003541709.1|	121	5e-25	PREDICTED: Glycine max receptor-like serine/threonine-protein kinase SD1-8-like (LOC100802437), mRNA	sp|Q9ZR08|Y4230_ARATH	145	5e-36	G-type lectin S-receptor-like serine/threonine-protein kinase At4g03230 OS=Arabidopsis thaliana GN=At4g03230 PE=3 SV=3	BH2504_1	49.7	1e-06	COG0515	Serine/threonine protein kinase	K04733	1e-14	76.3	smo:SELMODRAFT_33807	interleukin-1 receptor-associated kinase 4 [EC:2.7.11.1]	GO:0006468//protein phosphorylation	GO:0005524//ATP binding;GO:0004674//protein serine/threonine kinase activity	-
CL1201.Contig3	260	2	0.3938	gi|147840284|emb|CAN63987.1|	115.2	3e-25	hypothetical protein VITISV_016155 [Vitis vinifera]	gi|356546691|ref|XM_003541709.1|	121	4e-25	PREDICTED: Glycine max receptor-like serine/threonine-protein kinase SD1-8-like (LOC100802437), mRNA	sp|Q39086|SD17_ARATH	105	8e-24	Receptor-like serine/threonine-protein kinase SD1-7 OS=Arabidopsis thaliana GN=SD17 PE=1 SV=1	BH2504_1	49.7	1e-06	COG0515	Serine/threonine protein kinase	K13430	4e-11	64.3	zma:100283091	serine/threonine-protein kinase PBS1 [EC:2.7.11.1]	GO:0006468//protein phosphorylation	GO:0005524//ATP binding;GO:0004674//protein serine/threonine kinase activity	-
CL1202.Contig1	467	26	2.8501	gi|359487182|ref|XP_003633528.1|	150.2	1e-35	PREDICTED: putative disease resistance protein At3g14460-like [Vitis vinifera]	gi|224059583|ref|XM_002299883.1|	71.9	6e-10	Populus trichocarpa cc-nbs-lrr resistance protein, mRNA	sp|Q7XBQ9|RGA2_SOLBU	103	4e-23	Disease resistance protein RGA2 OS=Solanum bulbocastanum GN=RGA2 PE=1 SV=1	--	--	--	--	--	K03013	1e-27	120	vvi:100258335	DNA-directed RNA polymerases I, II, and III subunit RPABC1	-	-	-
CL1204.Contig1	2265	2683	60.6404	gi|462422195|gb|EMJ26458.1|	1320.8	0	hypothetical protein PRUPE_ppa001556mg [Prunus persica]	gi|359472584|ref|XM_002284936.2|	1536	0	PREDICTED: Vitis vinifera alpha,alpha-trehalose-phosphate synthase [UDP-forming] 6-like (LOC100252552), mRNA	sp|Q94AH8|TPS6_ARATH	1270	0	Alpha,alpha-trehalose-phosphate synthase [UDP-forming] 6 OS=Arabidopsis thaliana GN=TPS6 PE=1 SV=2	YBR126c	315	2e-85	COG0380	Trehalose-6-phosphate synthase	K16055	0	1310	vvi:100252552	trehalose 6-phosphate synthase/phosphatase [EC:2.4.1.15 3.1.3.12]	GO:0005992//trehalose biosynthetic process	GO:0003825//alpha,alpha-trehalose-phosphate synthase (UDP-forming) activity;GO:0004805//trehalose-phosphatase activity	GO:0005739//mitochondrion
CL1204.Contig2	3069	159	2.6522	gi|224074305|ref|XP_002304347.1|	1569.7	0	predicted protein [Populus trichocarpa] >gi|222841779|gb|EEE79326.1| predicted protein [Populus trichocarpa]	gi|359474546|ref|XM_002277467.2|	1824	0	PREDICTED: Vitis vinifera alpha,alpha-trehalose-phosphate synthase [UDP-forming] 5-like (LOC100259175), mRNA	sp|O23617|TPS5_ARATH	1421	0	Alpha,alpha-trehalose-phosphate synthase [UDP-forming] 5 OS=Arabidopsis thaliana GN=TPS5 PE=1 SV=2	YBR126c	357	5e-98	COG0380	Trehalose-6-phosphate synthase	K16055	0	1569	pop:POPTR_757196	trehalose 6-phosphate synthase/phosphatase [EC:2.4.1.15 3.1.3.12]	GO:0019252//starch biosynthetic process;GO:0043085//positive regulation of catalytic activity;GO:0000023//maltose metabolic process;GO:0005992//trehalose biosynthetic process	GO:0003825//alpha,alpha-trehalose-phosphate synthase (UDP-forming) activity;GO:0004805//trehalose-phosphatase activity	-
CL1204.Contig3	2747	28	0.5218	gi|224074305|ref|XP_002304347.1|	1529.2	0	predicted protein [Populus trichocarpa] >gi|222841779|gb|EEE79326.1| predicted protein [Populus trichocarpa]	gi|359474546|ref|XM_002277467.2|	1824	0	PREDICTED: Vitis vinifera alpha,alpha-trehalose-phosphate synthase [UDP-forming] 5-like (LOC100259175), mRNA	sp|O23617|TPS5_ARATH	1392	0	Alpha,alpha-trehalose-phosphate synthase [UDP-forming] 5 OS=Arabidopsis thaliana GN=TPS5 PE=1 SV=2	YBR126c	357	5e-98	COG0380	Trehalose-6-phosphate synthase	K16055	0	1529	pop:POPTR_757196	trehalose 6-phosphate synthase/phosphatase [EC:2.4.1.15 3.1.3.12]	GO:0019252//starch biosynthetic process;GO:0043085//positive regulation of catalytic activity;GO:0000023//maltose metabolic process;GO:0005992//trehalose biosynthetic process	GO:0003825//alpha,alpha-trehalose-phosphate synthase (UDP-forming) activity;GO:0004805//trehalose-phosphatase activity	-
CL1205.Contig1	2834	15649	282.681	gi|399138446|gb|AFP23359.1|	1612.8	0	sucrose synthase [Litchi chinensis]	gi|399138445|gb|JQ773415.1|	4873	0	Litchi chinensis sucrose synthase (SS) mRNA, complete cds	sp|O24301|SUS2_PEA	1420	0	Sucrose synthase 2 OS=Pisum sativum GN=SUS2 PE=2 SV=1	all1059	592	9e-169	COG0438	Glycosyltransferase	K00695	0	1436	gmx:100793371	sucrose synthase [EC:2.4.1.13]	GO:0009058//biosynthetic process;GO:0005985//sucrose metabolic process	GO:0016157//sucrose synthase activity	-
CL1205.Contig2	2595	4728	93.2716	gi|225431790|ref|XP_002271530.1|	1432.2	0	PREDICTED: sucrose synthase 2 [Vitis vinifera] >gi|296083329|emb|CBI22965.3| unnamed protein product [Vitis vinifera]	gi|359477173|ref|XM_002271494.2|	1796	0	PREDICTED: Vitis vinifera sucrose synthase 2-like (LOC100243135), mRNA	sp|Q00917|SUS2_ARATH	1374	0	Sucrose synthase 2 OS=Arabidopsis thaliana GN=SUS2 PE=2 SV=3	all1059	598	2e-170	COG0438	Glycosyltransferase	K00695	0	1432	vvi:100243135	sucrose synthase [EC:2.4.1.13]	GO:0009630//gravitropism;GO:0006499//N-terminal protein myristoylation;GO:0000226//microtubule cytoskeleton organization;GO:0006346//methylation-dependent chromatin silencing;GO:0019375//galactolipid biosynthetic process;GO:0007267//cell-cell signaling;GO:0010431//seed maturation;GO:0000911//cytokinesis by cell plate formation;GO:0005986//sucrose biosynthetic process;GO:0010050//vegetative phase …	GO:0016157//sucrose synthase activity	GO:0016020//membrane;GO:0009505//plant-type cell wall;GO:0009507//chloroplast;GO:0005829//cytosol;GO:0005681//spliceosomal complex
CL1205.Contig3	2411	18178	385.974	gi|6683114|dbj|BAA89049.1|	1281.9	0	sucrose synthase [Citrus unshiu]	gi|6682842|dbj|AB022092.1|	2079	0	Citrus unshiu CitSUS1 mRNA for sucrose synthase, complete cds	sp|P13708|SUSY_SOYBN	1218	0	Sucrose synthase OS=Glycine max GN=SS PE=1 SV=2	all1059	555	1e-157	COG0438	Glycosyltransferase	K00695	0	1242	pop:POPTR_826368	sucrose synthase [EC:2.4.1.13]	GO:0009058//biosynthetic process;GO:0005985//sucrose metabolic process	GO:0016157//sucrose synthase activity	-
CL1206.Contig1	403	32	4.0649	gi|224131516|ref|XP_002328559.1|	70.1	1e-11	nbs-lrr resistance protein [Populus trichocarpa] >gi|222838274|gb|EEE76639.1| nbs-lrr resistance protein [Populus trichocarpa]	--	--	--	--	sp|Q9FJB5|RP8L3_ARATH	50.4	3e-07	Disease resistance RPP8-like protein 3 OS=Arabidopsis thaliana GN=RPP8L3 PE=2 SV=1	--	--	--	--	--	K13457	5e-09	57.8	vvi:100252764	disease resistance protein RPM1	-	GO:0032550;GO:0043168;GO:0032559	-
CL1206.Contig2	413	40	4.9581	gi|224131516|ref|XP_002328559.1|	70.9	7e-12	nbs-lrr resistance protein [Populus trichocarpa] >gi|222838274|gb|EEE76639.1| nbs-lrr resistance protein [Populus trichocarpa]	--	--	--	--	sp|Q39214|RPM1_ARATH	50.1	4e-07	Disease resistance protein RPM1 OS=Arabidopsis thaliana GN=RPM1 PE=1 SV=1	--	--	--	--	--	K13457	3e-10	62	vvi:100252764	disease resistance protein RPM1	-	GO:0016787//hydrolase activity;GO:0000166//nucleotide binding	-
CL1207.Contig1	1136	28	1.2618	gi|255552604|ref|XP_002517345.1|	443.7	2e-123	peptidyl-prolyl cis-trans isomerase, putative [Ricinus communis] >gi|223543356|gb|EEF44887.1| peptidyl-prolyl cis-trans isomerase, putative [Ricinus communis]	gi|359488703|ref|XM_002278771.2|	323	2e-85	PREDICTED: Vitis vinifera peptidyl-prolyl cis-trans isomerase, chloroplastic-like (LOC100262894), mRNA	sp|O49939|TLP40_SPIOL	403	1e-112	Peptidyl-prolyl cis-trans isomerase, chloroplastic OS=Spinacia oleracea GN=TLP40 PE=1 SV=1	alr5059_2	97.8	3e-20	COG0652	Peptidyl-prolyl cis-trans isomerase (rotamase) - cyclophilin family	--	--	--	--	--	GO:0009697//salicylic acid biosynthetic process;GO:0016117//carotenoid biosynthetic process;GO:0010363//regulation of plant-type hypersensitive response;GO:0010200//response to chitin;GO:0031348//negative regulation of defense response;GO:0050832//defense response to fungus;GO:0006098//pentose-phosphate shunt;GO:0000413//protein peptidyl-prolyl isomerization;GO:0009867//jasmonic acid mediated sig…	GO:0003755//peptidyl-prolyl cis-trans isomerase activity	GO:0009570//chloroplast stroma;GO:0009543//chloroplast thylakoid lumen;GO:0009535//chloroplast thylakoid membrane
CL1207.Contig2	1551	218	7.1954	gi|255552604|ref|XP_002517345.1|	702.2	0	peptidyl-prolyl cis-trans isomerase, putative [Ricinus communis] >gi|223543356|gb|EEF44887.1| peptidyl-prolyl cis-trans isomerase, putative [Ricinus communis]	gi|359488703|ref|XM_002278771.2|	880	0	PREDICTED: Vitis vinifera peptidyl-prolyl cis-trans isomerase, chloroplastic-like (LOC100262894), mRNA	sp|O49939|TLP40_SPIOL	654	0	Peptidyl-prolyl cis-trans isomerase, chloroplastic OS=Spinacia oleracea GN=TLP40 PE=1 SV=1	alr5059_2	240	4e-63	COG0652	Peptidyl-prolyl cis-trans isomerase (rotamase) - cyclophilin family	--	--	--	--	--	GO:0009697//salicylic acid biosynthetic process;GO:0016117//carotenoid biosynthetic process;GO:0010363//regulation of plant-type hypersensitive response;GO:0010200//response to chitin;GO:0031348//negative regulation of defense response;GO:0050832//defense response to fungus;GO:0006098//pentose-phosphate shunt;GO:0000413//protein peptidyl-prolyl isomerization;GO:0009867//jasmonic acid mediated sig…	GO:0003755//peptidyl-prolyl cis-trans isomerase activity	GO:0009570//chloroplast stroma;GO:0009543//chloroplast thylakoid lumen;GO:0009535//chloroplast thylakoid membrane
CL1208.Contig1	1762	1177	34.1964	gi|255550566|ref|XP_002516333.1|	674.5	0	conserved hypothetical protein [Ricinus communis] >gi|223544563|gb|EEF46080.1| conserved hypothetical protein [Ricinus communis]	gi|359480754|ref|XM_002275186.2|	383	1e-103	PREDICTED: Vitis vinifera farnesylcysteine lyase-like (LOC100268071), mRNA	sp|P57681|PCYOX_ARATH	630	0	Farnesylcysteine lyase OS=Arabidopsis thaliana GN=FLCY PE=1 SV=1	--	--	--	--	--	K05906	0	674	rcu:RCOM_1190550	prenylcysteine oxidase / farnesylcysteine lyase [EC:1.8.3.5 1.8.3.6]	GO:0042744//hydrogen peroxide catabolic process;GO:0055114//oxidation-reduction process;GO:0030327//prenylated protein catabolic process;GO:0030328//prenylcysteine catabolic process;GO:0045338//farnesyl diphosphate metabolic process;GO:0009738//abscisic acid mediated signaling pathway	GO:0001735//prenylcysteine oxidase activity	GO:0005774//vacuolar membrane;GO:0005576//extracellular region
CL1209.Contig1	2320	283	6.2446	gi|470108279|ref|XP_004290449.1|	734.9	0	PREDICTED: probable serine/threonine-protein kinase At1g18390-like isoform 2 [Fragaria vesca subsp. vesca]	gi|157426994|gb|AC210651.1|	264	4e-67	Populus trichocarpa clone POP051-P08, complete sequence	sp|P0C5E2|Y1839_ARATH	509	3e-144	Probable serine/threonine-protein kinase At1g18390 OS=Arabidopsis thaliana GN=At1g18390 PE=1 SV=2	YAR019c	98.6	4e-20	COG0515	Serine/threonine protein kinase	K04733	5e-54	211	smo:SELMODRAFT_159261	interleukin-1 receptor-associated kinase 4 [EC:2.7.11.1]	GO:0031348//negative regulation of defense response;GO:0009595//detection of biotic stimulus;GO:0009867//jasmonic acid mediated signaling pathway;GO:0009697//salicylic acid biosynthetic process;GO:0009862//systemic acquired resistance, salicylic acid mediated signaling pathway;GO:0010363//regulation of plant-type hypersensitive response;GO:0010310//regulation of hydrogen peroxide metabolic proces…	GO:0004672//protein kinase activity;GO:0005488//binding	GO:0005886//plasma membrane
CL1209.Contig2	1482	43	1.4854	gi|359488166|ref|XP_003633713.1|	575.9	6e-163	PREDICTED: probable serine/threonine-protein kinase At1g18390-like [Vitis vinifera]	gi|157426994|gb|AC210651.1|	264	2e-67	Populus trichocarpa clone POP051-P08, complete sequence	sp|P0C5E2|Y1839_ARATH	440	9e-124	Probable serine/threonine-protein kinase At1g18390 OS=Arabidopsis thaliana GN=At1g18390 PE=1 SV=2	YAR019c	98.6	2e-20	COG0515	Serine/threonine protein kinase	K04733	3e-54	211	smo:SELMODRAFT_159261	interleukin-1 receptor-associated kinase 4 [EC:2.7.11.1]	GO:0006468//protein phosphorylation	GO:0004715//non-membrane spanning protein tyrosine kinase activity;GO:0030247//polysaccharide binding;GO:0005524//ATP binding;GO:0004674//protein serine/threonine kinase activity	-
CL1209.Contig3	1533	24	0.8015	gi|359488166|ref|XP_003633713.1|	567.4	2e-160	PREDICTED: probable serine/threonine-protein kinase At1g18390-like [Vitis vinifera]	gi|157426994|gb|AC210651.1|	264	2e-67	Populus trichocarpa clone POP051-P08, complete sequence	sp|P0C5E2|Y1839_ARATH	442	2e-124	Probable serine/threonine-protein kinase At1g18390 OS=Arabidopsis thaliana GN=At1g18390 PE=1 SV=2	YAR019c	98.6	3e-20	COG0515	Serine/threonine protein kinase	K04733	9e-55	213	smo:SELMODRAFT_159261	interleukin-1 receptor-associated kinase 4 [EC:2.7.11.1]	GO:0006468//protein phosphorylation	GO:0004715//non-membrane spanning protein tyrosine kinase activity;GO:0030247//polysaccharide binding;GO:0005524//ATP binding;GO:0004674//protein serine/threonine kinase activity	-
CL1209.Contig4	341	27	4.0534	gi|470108281|ref|XP_004290450.1|	85.9	2e-16	PREDICTED: probable serine/threonine-protein kinase At1g18390-like isoform 3 [Fragaria vesca subsp. vesca]	gi|460188870|gb|GABL01070692.1|	60	2e-06	TSA: Camelina sativa comp60634_c0_seq1 transcribed RNA sequence	sp|P0C5E2|Y1839_ARATH	72	7e-14	Probable serine/threonine-protein kinase At1g18390 OS=Arabidopsis thaliana GN=At1g18390 PE=1 SV=2	--	--	--	--	--	K13429	7e-09	57	ppp:PHYPADRAFT_1279	chitin elicitor receptor kinase 1	GO:0050896//response to stimulus;GO:0044237//cellular metabolic process	GO:0005488//binding;GO:0004672//protein kinase activity	-
CL121.Contig1	1206	462	19.6112	gi|255574013|ref|XP_002527924.1|	587.8	1e-166	multidrug resistance pump, putative [Ricinus communis] >gi|223532699|gb|EEF34481.1| multidrug resistance pump, putative [Ricinus communis]	gi|470149253|ref|XM_004310106.1|	125	1e-25	PREDICTED: Fragaria vesca subsp. vesca protein TRANSPARENT TESTA 12-like (LOC101307660), mRNA	sp|Q9LYT3|TT12_ARATH	317	9e-87	Protein TRANSPARENT TESTA 12 OS=Arabidopsis thaliana GN=TT12 PE=2 SV=1	SPCC4B3.13	155	1e-37	COG0534	Na+-driven multidrug efflux pump	K03327	1e-167	587	rcu:RCOM_0024820	multidrug resistance protein, MATE family	GO:0009624//response to nematode;GO:0006855//drug transmembrane transport	GO:0015238//drug transmembrane transporter activity;GO:0015297//antiporter activity	GO:0005886//plasma membrane;GO:0005774//vacuolar membrane
CL121.Contig2	310	47	7.7615	gi|255574013|ref|XP_002527924.1|	209.5	1e-53	multidrug resistance pump, putative [Ricinus communis] >gi|223532699|gb|EEF34481.1| multidrug resistance pump, putative [Ricinus communis]	gi|460386885|ref|XM_004239077.1|	117	7e-24	PREDICTED: Solanum lycopersicum protein TRANSPARENT TESTA 12-like (LOC101266418), mRNA	sp|Q9LYT3|TT12_ARATH	109	3e-25	Protein TRANSPARENT TESTA 12 OS=Arabidopsis thaliana GN=TT12 PE=2 SV=1	SPCC4B3.13	50.1	1e-06	COG0534	Na+-driven multidrug efflux pump	K03327	8e-55	209	rcu:RCOM_0024820	multidrug resistance protein, MATE family	GO:0009624//response to nematode;GO:0006855//drug transmembrane transport	GO:0015238//drug transmembrane transporter activity;GO:0015297//antiporter activity	GO:0005886//plasma membrane;GO:0005774//vacuolar membrane
CL1210.Contig1	2163	1385	32.7795	gi|224119518|ref|XP_002318094.1|	947.6	0	predicted protein [Populus trichocarpa] >gi|222858767|gb|EEE96314.1| predicted protein [Populus trichocarpa]	gi|460381108|ref|XM_004236247.1|	339	7e-90	PREDICTED: Solanum lycopersicum leucine-rich repeat receptor-like serine/threonine/tyrosine-protein kinase SOBIR1-like (LOC101252072), mRNA	sp|Q9SKB2|SBIR1_ARATH	841	0	Leucine-rich repeat receptor-like serine/threonine/tyrosine-protein kinase SOBIR1 OS=Arabidopsis thaliana GN=SOBIR1 PE=1 SV=1	SA1063_1	97.1	1e-19	COG0515	Serine/threonine protein kinase	K00924	7e-70	263	ath:AT1G28440	[EC:2.7.1.-]	GO:0006468//protein phosphorylation;GO:0010942//positive regulation of cell death;GO:0007169//transmembrane receptor protein tyrosine kinase signaling pathway;GO:0031349//positive regulation of defense response;GO:0060862//negative regulation of floral organ abscission	GO:0005524//ATP binding;GO:0004713//protein tyrosine kinase activity;GO:0004683//calmodulin-dependent protein kinase activity	GO:0005886//plasma membrane
CL1211.Contig1	1033	392	19.4265	gi|224054132|ref|XP_002298107.1|	387.1	2e-106	peptide deformylase [Populus trichocarpa] >gi|222845365|gb|EEE82912.1| peptide deformylase [Populus trichocarpa]	gi|224054131|ref|XM_002298071.1|	327	1e-86	Populus trichocarpa peptide deformylase (PDF1), mRNA	sp|Q9FV53|DEF1A_ARATH	339	1e-93	Peptide deformylase 1A, chloroplastic OS=Arabidopsis thaliana GN=PDF1A PE=1 SV=3	SMc01101	113	6e-25	COG0242	N-formylmethionyl-tRNA deformylase	K01462	2e-107	387	pop:POPTR_640630	peptide deformylase [EC:3.5.1.88]	GO:0043686//co-translational protein modification;GO:0006412//translation	GO:0008463//formylmethionine deformylase activity;GO:0005506//iron ion binding;GO:0042586//peptide deformylase activity	GO:0009505//plant-type cell wall;GO:0009507//chloroplast;GO:0005739//mitochondrion
CL1211.Contig2	278	24	4.4195	gi|255553123|ref|XP_002517604.1|	40.8	6e-19	polypeptide deformylase, putative [Ricinus communis] >gi|223543236|gb|EEF44768.1| polypeptide deformylase, putative [Ricinus communis]	--	--	--	--	sp|Q9FV53|DEF1A_ARATH	53.5	7e-11	Peptide deformylase 1A, chloroplastic OS=Arabidopsis thaliana GN=PDF1A PE=1 SV=3	--	--	--	--	--	K01462	4e-20	73.9	rcu:RCOM_0898810	peptide deformylase [EC:3.5.1.88]	GO:0043686//co-translational protein modification	GO:0042586//peptide deformylase activity	GO:0009505//plant-type cell wall;GO:0009507//chloroplast;GO:0005739//mitochondrion
CL1213.Contig1	650	26	2.0477	gi|70609694|gb|AAZ05072.1|	75.5	7e-13	hypoxia-responsive family protein [Citrus sinensis]	gi|160952494|emb|CU224145.1|	71.9	8e-10	Populus EST from leave	--	--	--	--	--	--	--	--	--	--	--	--	--	--	GO:0001666//response to hypoxia	-	GO:0016021//integral to membrane
CL1213.Contig2	809	880	55.6857	gi|225431729|ref|XP_002268696.1|	159.1	7e-38	PREDICTED: uncharacterized protein LOC100243044 [Vitis vinifera] >gi|147796406|emb|CAN65865.1| hypothetical protein VITISV_010256 [Vitis vinifera] >gi|296083363|emb|CBI22999.3| unnamed protein product [Vitis vinifera]	gi|312985284|gb|HM178931.1|	149	5e-33	Hevea brasiliensis hypoia-responsive family protein 4 (HR4) mRNA, complete cds	--	--	--	--	--	--	--	--	--	--	--	--	--	--	GO:0001666//response to hypoxia	-	GO:0016021//integral to membrane
CL1213.Contig3	246	8	1.6648	--	--	--	--	gi|31581040|dbj|AP006409.1|	60	1e-06	Lotus japonicus genomic DNA, chromosome 5, clone: LjT25E08, TM0299, complete sequence	--	--	--	--	--	--	--	--	--	--	--	--	--	--	-	-	-
CL1214.Contig1	1764	37	1.0738	gi|225430364|ref|XP_002282872.1|	184.1	6e-45	PREDICTED: uncharacterized protein LOC100252509 [Vitis vinifera] >gi|296082075|emb|CBI21080.3| unnamed protein product [Vitis vinifera]	--	--	--	--	--	--	--	--	--	--	--	--	--	--	--	--	--	--	-	-	-
CL1214.Contig2	2020	117	2.9651	gi|225430364|ref|XP_002282872.1|	217.6	6e-55	PREDICTED: uncharacterized protein LOC100252509 [Vitis vinifera] >gi|296082075|emb|CBI21080.3| unnamed protein product [Vitis vinifera]	gi|224141944|ref|XM_002324285.1|	60	1e-05	Populus trichocarpa predicted protein, mRNA	--	--	--	--	--	--	--	--	--	--	--	--	--	--	-	-	-
CL1214.Contig3	1184	44	1.9024	gi|224141945|ref|XP_002324321.1|	85.5	1e-15	predicted protein [Populus trichocarpa] >gi|222865755|gb|EEF02886.1| predicted protein [Populus trichocarpa]	--	--	--	--	--	--	--	--	--	--	--	--	--	--	--	--	--	--	-	-	-
CL1214.Contig4	423	13	1.5733	--	--	--	--	gi|224141944|ref|XM_002324285.1|	60	2e-06	Populus trichocarpa predicted protein, mRNA	--	--	--	--	--	--	--	--	--	--	--	--	--	--	-	-	-
CL1216.Contig1	329	23	3.5788	--	--	--	--	--	--	--	--	--	--	--	--	--	--	--	--	--	--	--	--	--	--	-	-	-
CL1217.Contig1	1219	11	0.462	gi|255538628|ref|XP_002510379.1|	475.7	7e-133	transporter, putative [Ricinus communis] >gi|223551080|gb|EEF52566.1| transporter, putative [Ricinus communis]	gi|356564267|ref|XM_003550329.1|	315	6e-83	PREDICTED: Glycine max random slug protein 5-like (LOC100790867), mRNA	sp|Q9SCU1|PATL6_ARATH	68.9	6e-12	Patellin-6 OS=Arabidopsis thaliana GN=PATL6 PE=2 SV=1	--	--	--	--	--	--	--	--	--	--	GO:0006810//transport	GO:0005215//transporter activity	GO:0005886//plasma membrane
CL1217.Contig2	1285	65	2.5895	gi|255538628|ref|XP_002510379.1|	475.7	7e-133	transporter, putative [Ricinus communis] >gi|223551080|gb|EEF52566.1| transporter, putative [Ricinus communis]	gi|356564267|ref|XM_003550329.1|	315	6e-83	PREDICTED: Glycine max random slug protein 5-like (LOC100790867), mRNA	sp|Q9SCU1|PATL6_ARATH	68.9	6e-12	Patellin-6 OS=Arabidopsis thaliana GN=PATL6 PE=2 SV=1	--	--	--	--	--	--	--	--	--	--	GO:0006810//transport	GO:0005215//transporter activity	GO:0005886//plasma membrane
CL1218.Contig1	200	188	48.1213	--	--	--	--	--	--	--	--	--	--	--	--	--	--	--	--	--	--	--	--	--	--	-	-	-
CL1219.Contig1	1435	569	20.2988	gi|462407325|gb|EMJ12659.1|	490.3	3e-137	hypothetical protein PRUPE_ppa007389mg [Prunus persica]	gi|225461573|ref|XM_002282828.1|	333	3e-88	PREDICTED: Vitis vinifera uncharacterized LOC100246907 (LOC100246907), mRNA	--	--	--	--	--	--	--	--	--	--	--	--	--	--	GO:0009560//embryo sac egg cell differentiation;GO:0006355//regulation of transcription, DNA-dependent	GO:0043565//sequence-specific DNA binding;GO:0003700//sequence-specific DNA binding transcription factor activity	GO:0005634//nucleus
CL1219.Contig2	615	3	0.2497	gi|224061280|ref|XP_002300405.1|	222.6	3e-57	predicted protein [Populus trichocarpa] >gi|222847663|gb|EEE85210.1| predicted protein [Populus trichocarpa]	gi|292786858|dbj|AK338646.1|	149	4e-33	Lotus japonicus cDNA, clone: LjFL2-035-BG10, HTC	--	--	--	--	--	--	--	--	--	--	--	--	--	--	GO:0009560//embryo sac egg cell differentiation	GO:0003677//DNA binding	GO:0005634//nucleus
CL122.Contig1	210	13	3.1691	--	--	--	--	--	--	--	--	--	--	--	--	--	--	--	--	--	--	--	--	--	--	-	-	-
CL122.Contig2	214	13	3.1098	--	--	--	--	--	--	--	--	--	--	--	--	--	--	--	--	--	--	--	--	--	--	-	-	-
CL1220.Contig1	976	106	5.5599	gi|462405928|gb|EMJ11392.1|	35.4	2e-33	hypothetical protein PRUPE_ppa017281mg [Prunus persica]	--	--	--	--	--	--	--	--	--	--	--	--	--	--	--	--	--	--	-	-	-
CL1220.Contig2	236	2	0.4338	--	--	--	--	--	--	--	--	--	--	--	--	--	--	--	--	--	--	--	--	--	--	-	-	-
CL1220.Contig3	586	3	0.2621	--	--	--	--	--	--	--	--	--	--	--	--	--	--	--	--	--	--	--	--	--	--	-	-	-
CL1220.Contig4	563	32	2.9097	--	--	--	--	--	--	--	--	--	--	--	--	--	--	--	--	--	--	--	--	--	--	-	-	-
CL1221.Contig1	783	15	0.9807	gi|224077396|ref|XP_002305244.1|	349	5e-95	predicted protein [Populus trichocarpa] >gi|222848208|gb|EEE85755.1| predicted protein [Populus trichocarpa]	gi|359490477|ref|XM_002273077.2|	262	5e-67	PREDICTED: Vitis vinifera uncharacterized LOC100264478 (LOC100264478), mRNA	--	--	--	--	BS_yjcL	88.6	1e-17	COG5505	Predicted integral membrane protein	--	--	--	--	--	-	-	GO:0009941//chloroplast envelope
CL1221.Contig2	797	7	0.4496	gi|118483426|gb|ABK93613.1|	366.3	3e-100	unknown [Populus trichocarpa]	gi|359490477|ref|XM_002273077.2|	262	5e-67	PREDICTED: Vitis vinifera uncharacterized LOC100264478 (LOC100264478), mRNA	--	--	--	--	BS_yjcL	96.3	5e-20	COG5505	Predicted integral membrane protein	--	--	--	--	--	-	-	GO:0009941//chloroplast envelope
CL1222.Contig1	238	39	8.3887	gi|462423801|gb|EMJ28064.1|	80.5	9e-15	hypothetical protein PRUPE_ppa017042mg [Prunus persica]	--	--	--	--	--	--	--	--	--	--	--	--	--	--	--	--	--	--	GO:0009987//cellular process;GO:0006810//transport;GO:0044710	GO:0016491//oxidoreductase activity;GO:0016887//ATPase activity;GO:0000166//nucleotide binding	GO:0016020//membrane
CL1223.Contig1	2185	509	11.9255	gi|255553179|ref|XP_002517632.1|	954.5	0	s-receptor kinase, putative [Ricinus communis] >gi|223543264|gb|EEF44796.1| s-receptor kinase, putative [Ricinus communis]	gi|470134964|ref|XM_004303258.1|	139	1e-29	PREDICTED: Fragaria vesca subsp. vesca G-type lectin S-receptor-like serine/threonine-protein kinase SD2-5-like (LOC101297165), mRNA	sp|Q8RWZ5|SD25_ARATH	739	0	G-type lectin S-receptor-like serine/threonine-protein kinase SD2-5 OS=Arabidopsis thaliana GN=SD25 PE=1 SV=1	SA1063_1	92.4	3e-18	COG0515	Serine/threonine protein kinase	K13417	9e-64	243	ath:AT2G13790	somatic embryogenesis receptor kinase 4 [EC:2.7.10.1 2.7.11.1]	GO:0006468//protein phosphorylation	GO:0004715//non-membrane spanning protein tyrosine kinase activity;GO:0005524//ATP binding;GO:0004674//protein serine/threonine kinase activity	-
CL1224.Contig1	2290	94	2.1014	gi|225441242|ref|XP_002267245.1|	1089.7	0	PREDICTED: nucleolar protein 10 [Vitis vinifera] >gi|297739929|emb|CBI30111.3| unnamed protein product [Vitis vinifera]	gi|225441241|ref|XM_002267209.1|	829	0	PREDICTED: Vitis vinifera nucleolar protein 10-like (LOC100257259), mRNA	--	--	--	--	--	--	--	--	--	K14788	0	1089	vvi:100257259	ribosome biogenesis protein ENP2	GO:0009560//embryo sac egg cell differentiation;GO:0000741//karyogamy;GO:0006606//protein import into nucleus;GO:0006406//mRNA export from nucleus	-	GO:0005730//nucleolus;GO:0080008//Cul4-RING ubiquitin ligase complex
CL1224.Contig2	2213	30	0.694	gi|225441242|ref|XP_002267245.1|	1088.6	0	PREDICTED: nucleolar protein 10 [Vitis vinifera] >gi|297739929|emb|CBI30111.3| unnamed protein product [Vitis vinifera]	gi|225441241|ref|XM_002267209.1|	829	0	PREDICTED: Vitis vinifera nucleolar protein 10-like (LOC100257259), mRNA	--	--	--	--	--	--	--	--	--	K14788	0	1088	vvi:100257259	ribosome biogenesis protein ENP2	GO:0009560//embryo sac egg cell differentiation;GO:0000741//karyogamy;GO:0006606//protein import into nucleus;GO:0006406//mRNA export from nucleus	-	GO:0005730//nucleolus;GO:0080008//Cul4-RING ubiquitin ligase complex
CL1225.Contig1	411	28	3.4876	--	--	--	--	--	--	--	--	--	--	--	--	--	--	--	--	--	--	--	--	--	--	-	-	-
CL1226.Contig1	411	33	4.1104	gi|359488027|ref|XP_002269288.2|	133.3	1e-30	PREDICTED: disease resistance protein At4g27190-like [Vitis vinifera]	--	--	--	--	sp|Q9T048|DRL27_ARATH	86.3	5e-18	Disease resistance protein At4g27190 OS=Arabidopsis thaliana GN=At4g27190 PE=2 SV=1	--	--	--	--	--	K13459	1e-19	92.8	vvi:100254298	disease resistance protein RPS2	-	-	-
CL1228.Contig1	2242	3633	82.9544	gi|224093466|ref|XP_002309924.1|	1119.8	0	predicted protein [Populus trichocarpa] >gi|222852827|gb|EEE90374.1| predicted protein [Populus trichocarpa]	gi|356508960|ref|XM_003523173.1|	769	0	PREDICTED: Glycine max probable methyltransferase PMT26-like (LOC100777586), mRNA	sp|Q8L7V3|PMTQ_ARATH	1025	0	Probable methyltransferase PMT26 OS=Arabidopsis thaliana GN=At5g64030 PE=1 SV=1	--	--	--	--	--	--	--	--	--	--	GO:0032259//methylation	GO:0008168//methyltransferase activity	GO:0005802//trans-Golgi network;GO:0005794//Golgi apparatus;GO:0005768//endosome
CL1228.Contig2	962	63	3.3525	gi|462410409|gb|EMJ15743.1|	266.5	4e-70	hypothetical protein PRUPE_ppa001471mg [Prunus persica]	gi|470103331|ref|XM_004288046.1|	254	1e-64	PREDICTED: Fragaria vesca subsp. vesca probable methyltransferase PMT26-like (LOC101313349), mRNA	sp|Q8L7V3|PMTQ_ARATH	245	3e-65	Probable methyltransferase PMT26 OS=Arabidopsis thaliana GN=At5g64030 PE=1 SV=1	--	--	--	--	--	--	--	--	--	--	GO:0032259//methylation	GO:0008168//methyltransferase activity	GO:0005802//trans-Golgi network;GO:0005794//Golgi apparatus;GO:0005768//endosome
CL1228.Contig3	1440	83	2.9507	gi|462410409|gb|EMJ15743.1|	538.1	1e-151	hypothetical protein PRUPE_ppa001471mg [Prunus persica]	gi|356516371|ref|XM_003526821.1|	311	1e-81	PREDICTED: Glycine max probable methyltransferase PMT26-like (LOC100816312), mRNA	sp|Q8L7V3|PMTQ_ARATH	498	5e-141	Probable methyltransferase PMT26 OS=Arabidopsis thaliana GN=At5g64030 PE=1 SV=1	--	--	--	--	--	--	--	--	--	--	GO:0032259//methylation	GO:0008168//methyltransferase activity	GO:0005802//trans-Golgi network;GO:0005794//Golgi apparatus;GO:0005768//endosome
CL1229.Contig1	390	25	3.2816	--	--	--	--	--	--	--	--	--	--	--	--	--	--	--	--	--	--	--	--	--	--	-	-	-
CL1229.Contig2	629	135	10.9873	--	--	--	--	--	--	--	--	--	--	--	--	--	--	--	--	--	--	--	--	--	--	-	-	-
CL1229.Contig3	324	22	3.4761	--	--	--	--	--	--	--	--	--	--	--	--	--	--	--	--	--	--	--	--	--	--	-	-	-
CL1229.Contig4	473	15	1.6235	--	--	--	--	--	--	--	--	--	--	--	--	--	--	--	--	--	--	--	--	--	--	-	-	-
CL123.Contig1	853	101	6.0615	gi|462411694|gb|EMJ16743.1|	545.8	3e-154	hypothetical protein PRUPE_ppa003842mg [Prunus persica]	gi|470135639|ref|XM_004303572.1|	525	1e-146	PREDICTED: Fragaria vesca subsp. vesca uncharacterized LOC101300163 (LOC101300163), mRNA	--	--	--	--	--	--	--	--	--	--	--	--	--	--	GO:0009750//response to fructose stimulus;GO:0009749//response to glucose stimulus;GO:0009744//response to sucrose stimulus;GO:0016126//sterol biosynthetic process;GO:0009831//plant-type cell wall modification involved in multidimensional cell growth;GO:0009663//plasmodesma organization;GO:0009826//unidimensional cell growth;GO:0006084//acetyl-CoA metabolic process;GO:0030244//cellulose biosynthe…	GO:0016757//transferase activity, transferring glycosyl groups	GO:0005802//trans-Golgi network;GO:0005794//Golgi apparatus;GO:0005768//endosome;GO:0009543//chloroplast thylakoid lumen;GO:0005886//plasma membrane
CL123.Contig2	922	157	8.7172	gi|224053340|ref|XP_002297771.1|	514.6	9e-145	predicted protein [Populus trichocarpa] >gi|222845029|gb|EEE82576.1| predicted protein [Populus trichocarpa]	gi|225449918|ref|XM_002268330.1|	650	0	PREDICTED: Vitis vinifera uncharacterized LOC100261913 (LOC100261913), mRNA	sp|Q7G6K7|FH3_ORYSJ	52	5e-07	Formin-like protein 3 OS=Oryza sativa subsp. japonica GN=FH3 PE=2 SV=2	--	--	--	--	--	K12866	5e-06	50.1	pop:POPTR_824729	WW domain-binding protein 11	GO:0009750//response to fructose stimulus;GO:0009749//response to glucose stimulus;GO:0009744//response to sucrose stimulus;GO:0016126//sterol biosynthetic process;GO:0009831//plant-type cell wall modification involved in multidimensional cell growth;GO:0009663//plasmodesma organization;GO:0009826//unidimensional cell growth;GO:0006084//acetyl-CoA metabolic process;GO:0030244//cellulose biosynthe…	GO:0016757//transferase activity, transferring glycosyl groups	GO:0005802//trans-Golgi network;GO:0005794//Golgi apparatus;GO:0005768//endosome;GO:0009543//chloroplast thylakoid lumen;GO:0005886//plasma membrane
CL123.Contig3	904	100	5.6629	gi|224053340|ref|XP_002297771.1|	497.3	1e-139	predicted protein [Populus trichocarpa] >gi|222845029|gb|EEE82576.1| predicted protein [Populus trichocarpa]	gi|225449918|ref|XM_002268330.1|	549	1e-153	PREDICTED: Vitis vinifera uncharacterized LOC100261913 (LOC100261913), mRNA	sp|Q7G6K7|FH3_ORYSJ	52	5e-07	Formin-like protein 3 OS=Oryza sativa subsp. japonica GN=FH3 PE=2 SV=2	--	--	--	--	--	K12866	5e-06	50.1	pop:POPTR_824729	WW domain-binding protein 11	GO:0009750//response to fructose stimulus;GO:0009749//response to glucose stimulus;GO:0009744//response to sucrose stimulus;GO:0016126//sterol biosynthetic process;GO:0009831//plant-type cell wall modification involved in multidimensional cell growth;GO:0009663//plasmodesma organization;GO:0009826//unidimensional cell growth;GO:0006084//acetyl-CoA metabolic process;GO:0030244//cellulose biosynthe…	GO:0016757//transferase activity, transferring glycosyl groups	GO:0005802//trans-Golgi network;GO:0005794//Golgi apparatus;GO:0005768//endosome;GO:0009543//chloroplast thylakoid lumen;GO:0005886//plasma membrane
CL1230.Contig1	646	192	15.2152	gi|224113157|ref|XP_002332644.1|	276.6	2e-73	predicted protein [Populus trichocarpa] >gi|222832839|gb|EEE71316.1| predicted protein [Populus trichocarpa]	gi|357474856|ref|XM_003607666.1|	129	4e-27	Medicago truncatula Cysteine-rich receptor-like protein kinase (MTR_4g081650) mRNA, complete cds	sp|O81905|SD18_ARATH	228	2e-60	Receptor-like serine/threonine-protein kinase SD1-8 OS=Arabidopsis thaliana GN=SD18 PE=1 SV=1	BH2504_1	54.3	2e-07	COG0515	Serine/threonine protein kinase	K04733	1e-17	87.8	smo:SELMODRAFT_33807	interleukin-1 receptor-associated kinase 4 [EC:2.7.11.1]	GO:0048544//recognition of pollen;GO:0006468//protein phosphorylation	GO:0005524//ATP binding;GO:0004674//protein serine/threonine kinase activity	-
CL1231.Contig1	965	18	0.9549	gi|296083880|emb|CBI24268.3|	379	6e-104	unnamed protein product [Vitis vinifera]	gi|359479125|ref|XM_002262778.2|	341	8e-91	PREDICTED: Vitis vinifera uncharacterized LOC100263388 (LOC100263388), mRNA	sp|Q8W566|Y3514_ARATH	63.9	1e-10	Uncharacterized exonuclease domain-containing protein At3g15140 OS=Arabidopsis thaliana GN=At3g15140 PE=2 SV=1	SPBC30B4.08	68.6	2e-11	COG5018	Inhibitor of the KinA pathway to sporulation, predicted exonuclease	--	--	--	--	--	-	GO:0005488//binding	-
CL1231.Contig2	1945	1791	47.1396	gi|225435848|ref|XP_002262814.1|	634.8	1e-180	PREDICTED: uncharacterized protein LOC100263388 [Vitis vinifera]	gi|359479125|ref|XM_002262778.2|	486	1e-134	PREDICTED: Vitis vinifera uncharacterized LOC100263388 (LOC100263388), mRNA	sp|Q8W566|Y3514_ARATH	94.4	2e-19	Uncharacterized exonuclease domain-containing protein At3g15140 OS=Arabidopsis thaliana GN=At3g15140 PE=2 SV=1	SPBC30B4.08	89.7	2e-17	COG5018	Inhibitor of the KinA pathway to sporulation, predicted exonuclease	--	--	--	--	--	-	GO:0005488//binding	-
CL1232.Contig1	2093	268	6.555	gi|255582067|ref|XP_002531830.1|	302.8	1e-80	protein binding protein, putative [Ricinus communis] >gi|223528526|gb|EEF30550.1| protein binding protein, putative [Ricinus communis]	gi|359475303|ref|XM_003631597.1|	315	1e-82	PREDICTED: Vitis vinifera coatomer subunit gamma-2-like (LOC100853178), mRNA	sp|Q9LVG9|Y5600_ARATH	295	5e-80	BTB/POZ domain-containing protein At5g60050 OS=Arabidopsis thaliana GN=At5g60050 PE=2 SV=1	SPAC57A7.10c	89	3e-17	COG5240	Vesicle coat complex COPI, gamma subunit	--	--	--	--	--	GO:0016192//vesicle-mediated transport;GO:0006886//intracellular protein transport	GO:0005198//structural molecule activity	GO:0009507//chloroplast;GO:0030126//COPI vesicle coat
CL1232.Contig2	1342	154	5.8746	gi|359475304|ref|XP_003631645.1|	294.3	3e-78	PREDICTED: coatomer subunit gamma-2-like [Vitis vinifera] >gi|297741448|emb|CBI32579.3| unnamed protein product [Vitis vinifera]	gi|359475303|ref|XM_003631597.1|	315	7e-83	PREDICTED: Vitis vinifera coatomer subunit gamma-2-like (LOC100853178), mRNA	sp|Q6Z382|COPG2_ORYSJ	271	5e-73	Coatomer subunit gamma-2 OS=Oryza sativa subsp. japonica GN=Os07g0201100 PE=2 SV=1	SPAC57A7.10c	89	2e-17	COG5240	Vesicle coat complex COPI, gamma subunit	--	--	--	--	--	GO:0016192//vesicle-mediated transport;GO:0006886//intracellular protein transport	GO:0005198//structural molecule activity	GO:0009507//chloroplast;GO:0030126//COPI vesicle coat
CL1233.Contig1	204	11	2.7604	gi|225470605|ref|XP_002262748.1|	63.2	1e-09	PREDICTED: L-type lectin-domain containing receptor kinase IX.1-like [Vitis vinifera]	--	--	--	--	sp|Q9LSL5|LRK92_ARATH	47.4	2e-06	L-type lectin-domain containing receptor kinase IX.2 OS=Arabidopsis thaliana GN=LECRK92 PE=2 SV=1	--	--	--	--	--	--	--	--	--	--	-	GO:0005488//binding;GO:0004672//protein kinase activity	-
CL1233.Contig2	563	101	9.1838	gi|462410028|gb|EMJ15362.1|	165.2	5e-40	hypothetical protein PRUPE_ppa018959mg, partial [Prunus persica]	--	--	--	--	sp|Q9LSL5|LRK92_ARATH	126	9e-30	L-type lectin-domain containing receptor kinase IX.2 OS=Arabidopsis thaliana GN=LECRK92 PE=2 SV=1	--	--	--	--	--	K13418	4e-14	75.9	aly:ARALYDRAFT_895025	somatic embryogenesis receptor kinase 1 [EC:2.7.10.1 2.7.11.1]	-	GO:0005488//binding;GO:0004672//protein kinase activity	-
CL1233.Contig3	300	75	12.7982	gi|225470605|ref|XP_002262748.1|	72	3e-12	PREDICTED: L-type lectin-domain containing receptor kinase IX.1-like [Vitis vinifera]	--	--	--	--	sp|Q9LXA5|LRK91_ARATH	57.8	1e-09	L-type lectin-domain containing receptor kinase IX.1 OS=Arabidopsis thaliana GN=LECRK91 PE=2 SV=1	--	--	--	--	--	--	--	--	--	--	GO:0016310//phosphorylation	GO:0005488//binding;GO:0004672//protein kinase activity	-
CL1234.Contig1	1757	958	27.9128	gi|255541470|ref|XP_002511799.1|	798.5	0	cop9 signalosome complex subunit, putative [Ricinus communis] >gi|223548979|gb|EEF50468.1| cop9 signalosome complex subunit, putative [Ricinus communis]	gi|225453731|ref|XM_002272859.1|	702	0	PREDICTED: Vitis vinifera COP9 signalosome complex subunit 1-like (LOC100250638), mRNA	sp|P45432|CSN1_ARATH	721	0	COP9 signalosome complex subunit 1 OS=Arabidopsis thaliana GN=CSN1 PE=1 SV=2	YPR108w	81.3	5e-15	COG5187	26S proteasome regulatory complex component, contains PCI domain	K12175	0	798	rcu:RCOM_1613810	COP9 signalosome complex subunit 1	GO:0009880//embryonic pattern specification;GO:0050826//response to freezing;GO:0007131//reciprocal meiotic recombination;GO:0016579//protein deubiquitination;GO:0006461//protein complex assembly;GO:0010638//positive regulation of organelle organization;GO:0033044//regulation of chromosome organization;GO:0016571//histone methylation;GO:0009651//response to salt stress;GO:0048825//cotyledon devel…	GO:0005515//protein binding	GO:0005829//cytosol;GO:0008180//signalosome
CL1234.Contig2	875	5	0.2925	gi|255541470|ref|XP_002511799.1|	429.1	4e-119	cop9 signalosome complex subunit, putative [Ricinus communis] >gi|223548979|gb|EEF50468.1| cop9 signalosome complex subunit, putative [Ricinus communis]	gi|356520464|ref|XM_003528834.1|	385	1e-104	PREDICTED: Glycine max COP9 signalosome complex subunit 1-like (LOC100812958), mRNA	sp|P45432|CSN1_ARATH	374	4e-104	COP9 signalosome complex subunit 1 OS=Arabidopsis thaliana GN=CSN1 PE=1 SV=2	--	--	--	--	--	K12175	4e-120	429	rcu:RCOM_1613810	COP9 signalosome complex subunit 1	GO:0009880//embryonic pattern specification;GO:0050826//response to freezing;GO:0007131//reciprocal meiotic recombination;GO:0016579//protein deubiquitination;GO:0006461//protein complex assembly;GO:0010638//positive regulation of organelle organization;GO:0033044//regulation of chromosome organization;GO:0016571//histone methylation;GO:0009651//response to salt stress;GO:0048825//cotyledon devel…	GO:0005515//protein binding	GO:0005829//cytosol;GO:0008180//signalosome
CL1234.Contig3	884	5	0.2896	gi|255541470|ref|XP_002511799.1|	427.2	1e-118	cop9 signalosome complex subunit, putative [Ricinus communis] >gi|223548979|gb|EEF50468.1| cop9 signalosome complex subunit, putative [Ricinus communis]	gi|356520464|ref|XM_003528834.1|	385	1e-104	PREDICTED: Glycine max COP9 signalosome complex subunit 1-like (LOC100812958), mRNA	sp|P45432|CSN1_ARATH	371	3e-103	COP9 signalosome complex subunit 1 OS=Arabidopsis thaliana GN=CSN1 PE=1 SV=2	--	--	--	--	--	K12175	1e-119	427	rcu:RCOM_1613810	COP9 signalosome complex subunit 1	GO:0009880//embryonic pattern specification;GO:0050826//response to freezing;GO:0007131//reciprocal meiotic recombination;GO:0016579//protein deubiquitination;GO:0006461//protein complex assembly;GO:0010638//positive regulation of organelle organization;GO:0033044//regulation of chromosome organization;GO:0016571//histone methylation;GO:0009651//response to salt stress;GO:0048825//cotyledon devel…	GO:0005515//protein binding	GO:0005829//cytosol;GO:0008180//signalosome
CL1236.Contig1	2038	50	1.256	gi|255579041|ref|XP_002530371.1|	678.7	0	Glucan endo-1,3-beta-glucosidase precursor, putative [Ricinus communis] >gi|223530088|gb|EEF32004.1| Glucan endo-1,3-beta-glucosidase precursor, putative [Ricinus communis]	gi|359483083|ref|XM_002273790.2|	488	1e-134	PREDICTED: Vitis vinifera glucan endo-1,3-beta-glucosidase 6-like (LOC100251609), mRNA	sp|Q93Z08|E136_ARATH	630	1e-180	Glucan endo-1,3-beta-glucosidase 6 OS=Arabidopsis thaliana GN=At5g58090 PE=1 SV=2	YGR282c	52.8	2e-06	COG5309	Exo-beta-1,3-glucanase	--	--	--	--	--	GO:0005975//carbohydrate metabolic process	GO:0043169//cation binding;GO:0042973//glucan endo-1,3-beta-D-glucosidase activity	GO:0009505//plant-type cell wall;GO:0005773//vacuole;GO:0046658//anchored to plasma membrane;GO:0009506//plasmodesma
CL1236.Contig2	2171	269	6.3431	gi|462419596|gb|EMJ23859.1|	775.8	0	hypothetical protein PRUPE_ppa004964mg [Prunus persica]	gi|359483083|ref|XM_002273790.2|	517	1e-143	PREDICTED: Vitis vinifera glucan endo-1,3-beta-glucosidase 6-like (LOC100251609), mRNA	sp|Q93Z08|E136_ARATH	713	0	Glucan endo-1,3-beta-glucosidase 6 OS=Arabidopsis thaliana GN=At5g58090 PE=1 SV=2	YGR282c	52.8	2e-06	COG5309	Exo-beta-1,3-glucanase	K14489	2e-07	56.6	vvi:100263145	arabidopsis histidine kinase 2/3/4 (cytokinin receptor) [EC:2.7.13.3]	GO:0005975//carbohydrate metabolic process	GO:0043169//cation binding;GO:0042973//glucan endo-1,3-beta-D-glucosidase activity	GO:0009505//plant-type cell wall;GO:0005773//vacuole;GO:0046658//anchored to plasma membrane;GO:0009506//plasmodesma
CL1237.Contig1	751	7	0.4772	gi|255538484|ref|XP_002510307.1|	323.6	2e-87	transcriptional adaptor, putative [Ricinus communis] >gi|223551008|gb|EEF52494.1| transcriptional adaptor, putative [Ricinus communis]	gi|224129157|ref|XM_002320479.1|	161	1e-36	Populus trichocarpa histone acetyltransferase complex component (HXA903), mRNA	sp|Q9SFD5|TAD2A_ARATH	252	1e-67	Transcriptional adapter ADA2a OS=Arabidopsis thaliana GN=ADA2A PE=1 SV=1	YDR448w	75.9	7e-14	COG5114	Histone acetyltransferase complex SAGA/ADA, subunit ADA2	K11314	2e-88	323	rcu:RCOM_1592950	transcriptional adapter 2-alpha	GO:0000278//mitotic cell cycle;GO:0006396//RNA processing;GO:0009409//response to cold;GO:0043687//post-translational protein modification;GO:0000956//nuclear-transcribed mRNA catabolic process;GO:0048481//ovule development;GO:0009410//response to xenobiotic stimulus;GO:0045893//positive regulation of transcription, DNA-dependent	GO:0008270//zinc ion binding;GO:0003677//DNA binding;GO:0016740//transferase activity;GO:0003700//sequence-specific DNA binding transcription factor activity;GO:0003682//chromatin binding	GO:0005634//nucleus
CL1237.Contig2	899	102	5.8083	gi|255538484|ref|XP_002510307.1|	323.6	2e-87	transcriptional adaptor, putative [Ricinus communis] >gi|223551008|gb|EEF52494.1| transcriptional adaptor, putative [Ricinus communis]	gi|224129157|ref|XM_002320479.1|	161	2e-36	Populus trichocarpa histone acetyltransferase complex component (HXA903), mRNA	sp|Q9SFD5|TAD2A_ARATH	252	2e-67	Transcriptional adapter ADA2a OS=Arabidopsis thaliana GN=ADA2A PE=1 SV=1	YDR448w	75.9	9e-14	COG5114	Histone acetyltransferase complex SAGA/ADA, subunit ADA2	K11314	2e-88	323	rcu:RCOM_1592950	transcriptional adapter 2-alpha	GO:0000278//mitotic cell cycle;GO:0006396//RNA processing;GO:0009409//response to cold;GO:0043687//post-translational protein modification;GO:0000956//nuclear-transcribed mRNA catabolic process;GO:0048481//ovule development;GO:0009410//response to xenobiotic stimulus;GO:0045893//positive regulation of transcription, DNA-dependent	GO:0008270//zinc ion binding;GO:0003677//DNA binding;GO:0016740//transferase activity;GO:0003700//sequence-specific DNA binding transcription factor activity;GO:0003682//chromatin binding	GO:0005634//nucleus
CL1238.Contig1	2509	919	18.751	gi|255540951|ref|XP_002511540.1|	661.8	0	calmodulin binding protein, putative [Ricinus communis] >gi|223550655|gb|EEF52142.1| calmodulin binding protein, putative [Ricinus communis]	gi|225456706|ref|XM_002273999.1|	131	4e-27	PREDICTED: Vitis vinifera protein IQ-DOMAIN 31-like (LOC100263965), mRNA	sp|Q8L4D8|IQD31_ARATH	480	1e-135	Protein IQ-DOMAIN 31 OS=Arabidopsis thaliana GN=IQD31 PE=1 SV=1	--	--	--	--	--	K11294	4e-06	52.4	gmx:100786132	nucleolin	GO:0010075//regulation of meristem growth;GO:0006084//acetyl-CoA metabolic process;GO:0007020//microtubule nucleation	-	GO:0005886//plasma membrane;GO:0005829//cytosol
CL1238.Contig2	639	211	16.9041	gi|255540951|ref|XP_002511540.1|	233.4	2e-60	calmodulin binding protein, putative [Ricinus communis] >gi|223550655|gb|EEF52142.1| calmodulin binding protein, putative [Ricinus communis]	gi|356508589|ref|XM_003522990.1|	85.7	5e-14	PREDICTED: Glycine max protein IQ-DOMAIN 31-like (LOC100814860), mRNA	sp|Q8L4D8|IQD31_ARATH	169	1e-42	Protein IQ-DOMAIN 31 OS=Arabidopsis thaliana GN=IQD31 PE=1 SV=1	--	--	--	--	--	--	--	--	--	--	-	-	-
CL1238.Contig3	1483	262	9.0442	gi|462405994|gb|EMJ11458.1|	423.3	5e-117	hypothetical protein PRUPE_ppa003256mg [Prunus persica]	gi|449520462|ref|XM_004167205.1|	115	1e-22	PREDICTED: Cucumis sativus protein IQ-DOMAIN 31-like (LOC101229854), mRNA	sp|Q8L4D8|IQD31_ARATH	294	8e-80	Protein IQ-DOMAIN 31 OS=Arabidopsis thaliana GN=IQD31 PE=1 SV=1	--	--	--	--	--	K11294	2e-06	52.4	gmx:100786132	nucleolin	-	-	-
CL1239.Contig1	894	220	12.5978	gi|356554923|ref|XP_003545790.1|	69.3	9e-11	PREDICTED: putative disease resistance RPP13-like protein 1-like [Glycine max]	--	--	--	--	sp|Q9SMY8|FBL15_ARATH	50.1	2e-06	F-box/LRR-repeat protein 15 OS=Arabidopsis thaliana GN=FBL15 PE=1 SV=2	--	--	--	--	--	K03013	5e-11	66.6	vvi:100258335	DNA-directed RNA polymerases I, II, and III subunit RPABC1	-	-	-
CL1239.Contig2	260	14	2.7565	gi|147827051|emb|CAN75510.1|	64.3	6e-10	hypothetical protein VITISV_035099 [Vitis vinifera]	--	--	--	--	--	--	--	--	--	--	--	--	--	--	--	--	--	--	-	-	-
CL124.Contig1	2258	743	16.8451	gi|224147096|ref|XP_002336406.1|	828.9	0	predicted protein [Populus trichocarpa] >gi|222834923|gb|EEE73372.1| predicted protein [Populus trichocarpa]	gi|359495502|ref|XM_002273957.2|	747	0	PREDICTED: Vitis vinifera uncharacterized LOC100256775 (LOC100256775), mRNA	--	--	--	--	--	--	--	--	--	K02183	0	683	pop:POPTR_825902	calmodulin	-	-	-
CL124.Contig2	2745	54	1.0071	gi|224143772|ref|XP_002325070.1|	1003.8	0	predicted protein [Populus trichocarpa] >gi|222866504|gb|EEF03635.1| predicted protein [Populus trichocarpa]	gi|359485135|ref|XM_002270486.2|	694	0	PREDICTED: Vitis vinifera uncharacterized LOC100264980 (LOC100264980), mRNA	--	--	--	--	--	--	--	--	--	K02183	0	1003	pop:POPTR_825902	calmodulin	GO:0006487//protein N-linked glycosylation	GO:0005516//calmodulin binding	GO:0005634//nucleus
CL124.Contig3	2654	268	5.1694	gi|224143772|ref|XP_002325070.1|	1003.8	0	predicted protein [Populus trichocarpa] >gi|222866504|gb|EEF03635.1| predicted protein [Populus trichocarpa]	gi|359485135|ref|XM_002270486.2|	694	0	PREDICTED: Vitis vinifera uncharacterized LOC100264980 (LOC100264980), mRNA	--	--	--	--	--	--	--	--	--	K02183	0	1003	pop:POPTR_825902	calmodulin	GO:0006487//protein N-linked glycosylation	GO:0005516//calmodulin binding	GO:0005634//nucleus
CL1241.Contig1	510	149	14.9564	gi|224073146|ref|XP_002303994.1|	63.9	1e-09	predicted protein [Populus trichocarpa] >gi|222841426|gb|EEE78973.1| predicted protein [Populus trichocarpa]	--	--	--	--	sp|Q9LVC0|AGP14_ARATH	57.8	3e-09	Arabinogalactan peptide 14 OS=Arabidopsis thaliana GN=AGP14 PE=1 SV=1	--	--	--	--	--	--	--	--	--	--	GO:0048767//root hair elongation;GO:0019344//cysteine biosynthetic process	GO:0005515//protein binding	GO:0031225//anchored to membrane;GO:0005886//plasma membrane
CL1241.Contig2	523	268	26.2327	gi|224073146|ref|XP_002303994.1|	63.9	1e-09	predicted protein [Populus trichocarpa] >gi|222841426|gb|EEE78973.1| predicted protein [Populus trichocarpa]	--	--	--	--	sp|Q9LVC0|AGP14_ARATH	57.8	4e-09	Arabinogalactan peptide 14 OS=Arabidopsis thaliana GN=AGP14 PE=1 SV=1	--	--	--	--	--	--	--	--	--	--	GO:0048767//root hair elongation;GO:0019344//cysteine biosynthetic process	GO:0005515//protein binding	GO:0031225//anchored to membrane;GO:0005886//plasma membrane
CL1242.Contig1	1035	155	7.6666	gi|255571740|ref|XP_002526813.1|	486.5	3e-136	conserved hypothetical protein [Ricinus communis] >gi|223533817|gb|EEF35548.1| conserved hypothetical protein [Ricinus communis]	gi|359493171|ref|XM_003634484.1|	194	1e-46	PREDICTED: Vitis vinifera uncharacterized LOC100252053 (LOC100252053), mRNA	--	--	--	--	--	--	--	--	--	--	--	--	--	--	-	-	GO:0005634//nucleus;GO:0005886//plasma membrane
CL1243.Contig1	254	10	2.0155	gi|224145028|ref|XP_002325500.1|	74.3	6e-13	nbs-lrr resistance protein [Populus trichocarpa] >gi|222862375|gb|EEE99881.1| nbs-lrr resistance protein [Populus trichocarpa]	--	--	--	--	sp|Q9FKN7|DAR4_ARATH	61.2	1e-10	Protein DA1-related 4 OS=Arabidopsis thaliana GN=DAR4 PE=1 SV=2	--	--	--	--	--	--	--	--	--	--	GO:0010363//regulation of plant-type hypersensitive response;GO:0009963//positive regulation of flavonoid biosynthetic process;GO:0006612//protein targeting to membrane	-	GO:0044424//intracellular part
CL1244.Contig1	537	2	0.1907	--	--	--	--	--	--	--	--	--	--	--	--	--	--	--	--	--	--	--	--	--	--	-	-	-
CL1244.Contig2	549	28	2.6109	--	--	--	--	--	--	--	--	--	--	--	--	--	--	--	--	--	--	--	--	--	--	-	-	-
CL1246.Contig1	1219	251	10.5409	gi|255570434|ref|XP_002526176.1|	396.4	5e-109	Thylakoid lumenal 29.8 kDa protein, chloroplast precursor, putative [Ricinus communis] >gi|223534553|gb|EEF36252.1| Thylakoid lumenal 29.8 kDa protein, chloroplast precursor, putative [Ricinus communis]	gi|356515972|ref|XM_003526623.1|	272	8e-70	PREDICTED: Glycine max psbP domain-containing protein 4, chloroplastic-like (LOC100800838), mRNA	sp|O49292|PPD4_ARATH	350	1e-96	PsbP domain-containing protein 4, chloroplastic OS=Arabidopsis thaliana GN=PPD4 PE=1 SV=2	--	--	--	--	--	--	--	--	--	--	GO:0006098//pentose-phosphate shunt;GO:0019288//isopentenyl diphosphate biosynthetic process, mevalonate-independent pathway;GO:0019760//glucosinolate metabolic process;GO:0000023//maltose metabolic process;GO:0019252//starch biosynthetic process;GO:0015979//photosynthesis;GO:0043085//positive regulation of catalytic activity	GO:0005509//calcium ion binding	GO:0019898//extrinsic to membrane;GO:0009570//chloroplast stroma;GO:0009654//oxygen evolving complex;GO:0009543//chloroplast thylakoid lumen
CL1246.Contig2	699	116	8.4955	gi|359492783|ref|XP_002278486.2|	30.8	1e-18	PREDICTED: pentatricopeptide repeat-containing protein At3g21470 [Vitis vinifera]	gi|356567065|ref|XM_003551696.1|	63.9	2e-07	PREDICTED: Glycine max pentatricopeptide repeat-containing protein At1g74630-like (LOC100793516), mRNA	sp|O49292|PPD4_ARATH	69.7	1e-12	PsbP domain-containing protein 4, chloroplastic OS=Arabidopsis thaliana GN=PPD4 PE=1 SV=2	--	--	--	--	--	K15078	3e-09	55.5	vvi:100250139	structure-specific endonuclease subunit SLX1 [EC:3.6.1.-]	GO:0015979//photosynthesis	GO:0005509//calcium ion binding	GO:0009543//chloroplast thylakoid lumen;GO:0019898//extrinsic to membrane;GO:0009570//chloroplast stroma;GO:0009654//oxygen evolving complex
CL1248.Contig1	2638	34	0.6598	gi|297744835|emb|CBI38103.3|	1139	0	unnamed protein product [Vitis vinifera]	gi|470108293|ref|XM_004290408.1|	456	1e-125	PREDICTED: Fragaria vesca subsp. vesca translation initiation factor eIF-2B subunit epsilon-like (LOC101300974), mRNA	sp|O22287|GMPP1_ARATH	58.9	1e-08	Mannose-1-phosphate guanylyltransferase 1 OS=Arabidopsis thaliana GN=CYT1 PE=1 SV=1	SPAC8C9.15c	382	2e-105	COG1208	Nucleoside-diphosphate-sugar pyrophosphorylase involved in lipopolysaccharide biosynthesis/translation initiation factor 2B, gamma/epsilon subunits (eIF-2Bgamma/eIF-2Bepsilon)	K03240	0	1094	pop:POPTR_1112738	translation initiation factor eIF-2B subunit epsilon	GO:0016070//RNA metabolic process;GO:0009165//nucleotide biosynthetic process;GO:0006446//regulation of translational initiation	GO:0003743//translation initiation factor activity;GO:0016779//nucleotidyltransferase activity	GO:0005829//cytosol
CL1248.Contig2	2683	319	6.0867	gi|297744835|emb|CBI38103.3|	1139	0	unnamed protein product [Vitis vinifera]	gi|470108293|ref|XM_004290408.1|	456	1e-125	PREDICTED: Fragaria vesca subsp. vesca translation initiation factor eIF-2B subunit epsilon-like (LOC101300974), mRNA	sp|O22287|GMPP1_ARATH	58.9	1e-08	Mannose-1-phosphate guanylyltransferase 1 OS=Arabidopsis thaliana GN=CYT1 PE=1 SV=1	SPAC8C9.15c	382	2e-105	COG1208	Nucleoside-diphosphate-sugar pyrophosphorylase involved in lipopolysaccharide biosynthesis/translation initiation factor 2B, gamma/epsilon subunits (eIF-2Bgamma/eIF-2Bepsilon)	K03240	0	1094	pop:POPTR_1112738	translation initiation factor eIF-2B subunit epsilon	GO:0016070//RNA metabolic process;GO:0009165//nucleotide biosynthetic process;GO:0006446//regulation of translational initiation	GO:0003743//translation initiation factor activity;GO:0016779//nucleotidyltransferase activity	GO:0005829//cytosol
CL1249.Contig1	1326	91	3.5132	gi|255578755|ref|XP_002530235.1|	597	2e-169	zinc binding dehydrogenase, putative [Ricinus communis] >gi|223530239|gb|EEF32141.1| zinc binding dehydrogenase, putative [Ricinus communis]	gi|239909312|gb|GQ149701.1|	539	1e-150	Jatropha curcas trans-2-enoyl CoA reductase mRNA, complete cds	sp|Q8LCU7|MECR_ARATH	568	3e-162	Probable trans-2-enoyl-CoA reductase, mitochondrial OS=Arabidopsis thaliana GN=At3g45770 PE=1 SV=1	SPAC26F1.04c	201	2e-51	COG0604	NADPH:quinone reductase and related Zn-dependent oxidoreductases	K07512	2e-170	597	rcu:RCOM_0327490	mitochondrial trans-2-enoyl-CoA reductase [EC:1.3.1.38]	GO:0055114//oxidation-reduction process	GO:0016747//transferase activity, transferring acyl groups other than amino-acyl groups;GO:0019166//trans-2-enoyl-CoA reductase (NADPH) activity;GO:0005507//copper ion binding;GO:0005524//ATP binding;GO:0008270//zinc ion binding	GO:0009507//chloroplast;GO:0005634//nucleus;GO:0005739//mitochondrion
CL1249.Contig2	1293	7	0.2771	gi|255578755|ref|XP_002530235.1|	567.4	1e-160	zinc binding dehydrogenase, putative [Ricinus communis] >gi|223530239|gb|EEF32141.1| zinc binding dehydrogenase, putative [Ricinus communis]	gi|239909312|gb|GQ149701.1|	424	1e-115	Jatropha curcas trans-2-enoyl CoA reductase mRNA, complete cds	sp|Q8LCU7|MECR_ARATH	535	3e-152	Probable trans-2-enoyl-CoA reductase, mitochondrial OS=Arabidopsis thaliana GN=At3g45770 PE=1 SV=1	SPAC26F1.04c	188	2e-47	COG0604	NADPH:quinone reductase and related Zn-dependent oxidoreductases	K07512	1e-161	567	rcu:RCOM_0327490	mitochondrial trans-2-enoyl-CoA reductase [EC:1.3.1.38]	GO:0055114//oxidation-reduction process	GO:0016747//transferase activity, transferring acyl groups other than amino-acyl groups;GO:0019166//trans-2-enoyl-CoA reductase (NADPH) activity;GO:0005507//copper ion binding;GO:0005524//ATP binding;GO:0008270//zinc ion binding	GO:0009507//chloroplast;GO:0005634//nucleus;GO:0005739//mitochondrion
CL125.Contig1	272	18	3.3878	gi|224126605|ref|XP_002329596.1|	114	7e-25	predicted protein [Populus trichocarpa] >gi|222870305|gb|EEF07436.1| predicted protein [Populus trichocarpa]	gi|147865191|emb|AM486915.2|	83.8	8e-14	Vitis vinifera contig VV78X166169.3, whole genome shotgun sequence	sp|B3H672|PP317_ARATH	87.8	1e-18	Pentatricopeptide repeat-containing protein At4g17616 OS=Arabidopsis thaliana GN=At4g17616 PE=2 SV=1	--	--	--	--	--	--	--	--	--	--	-	-	-
CL1250.Contig1	799	5	0.3204	gi|224135849|ref|XP_002327319.1|	264.6	1e-69	predicted protein [Populus trichocarpa] >gi|222835689|gb|EEE74124.1| predicted protein [Populus trichocarpa]	gi|359806920|ref|NM_001254650.1|	216	3e-53	Glycine max adaptin ear-binding coat-associated protein 2-like (LOC100813301), mRNA	sp|Q681Q7|Y1390_ARATH	79.7	2e-15	Uncharacterized protein At1g03900 OS=Arabidopsis thaliana GN=At1g03900 PE=2 SV=1	--	--	--	--	--	--	--	--	--	--	GO:0006897//endocytosis;GO:0032259//methylation	GO:0008168//methyltransferase activity	GO:0016020//membrane;GO:0005737//cytoplasm;GO:0005634//nucleus
CL1250.Contig2	1315	333	12.9637	gi|359485436|ref|XP_002280009.2|	429.1	8e-119	PREDICTED: uncharacterized protein LOC100245387 [Vitis vinifera]	gi|359485435|ref|XM_002279973.2|	494	1e-136	PREDICTED: Vitis vinifera uncharacterized LOC100245387 (LOC100245387), mRNA	sp|Q681Q7|Y1390_ARATH	144	1e-34	Uncharacterized protein At1g03900 OS=Arabidopsis thaliana GN=At1g03900 PE=2 SV=1	--	--	--	--	--	--	--	--	--	--	GO:0006897//endocytosis;GO:0032259//methylation	GO:0008168//methyltransferase activity	GO:0016020//membrane;GO:0005737//cytoplasm;GO:0005634//nucleus
CL1251.Contig1	279	27	4.9541	gi|462394583|gb|EMJ00382.1|	85.5	2e-16	hypothetical protein PRUPE_ppa020101mg [Prunus persica]	--	--	--	--	sp|Q9S7V4|HA22A_ARATH	47.4	2e-06	HVA22-like protein a OS=Arabidopsis thaliana GN=HVA22A PE=2 SV=1	--	--	--	--	--	--	--	--	--	--	-	-	-
CL1251.Contig2	320	47	7.519	gi|296088794|emb|CBI38244.3|	115.5	2e-25	unnamed protein product [Vitis vinifera]	--	--	--	--	sp|Q9S7V4|HA22A_ARATH	72	7e-14	HVA22-like protein a OS=Arabidopsis thaliana GN=HVA22A PE=2 SV=1	--	--	--	--	--	--	--	--	--	--	-	-	-
CL1253.Contig1	1329	139	5.3543	gi|255576976|ref|XP_002529373.1|	780	0	Potassium channel AKT1, putative [Ricinus communis] >gi|223531193|gb|EEF33040.1| Potassium channel AKT1, putative [Ricinus communis]	gi|225445407|ref|XM_002281751.1|	821	0	PREDICTED: Vitis vinifera potassium channel AKT1-like (LOC100266175), mRNA	sp|Q38998|AKT1_ARATH	709	0	Potassium channel AKT1 OS=Arabidopsis thaliana GN=AKT1 PE=1 SV=2	all2748	72.8	1e-12	COG0666	FOG: Ankyrin repeat	K05391	6e-15	80.5	vvi:100241716	cyclic nucleotide gated channel, other eukaryote	GO:0055085//transmembrane transport;GO:0048767//root hair elongation;GO:0009651//response to salt stress;GO:0006813//potassium ion transport	GO:0005249//voltage-gated potassium channel activity	GO:0016021//integral to membrane
CL1253.Contig2	395	15	1.944	gi|282161432|gb|ADA79675.1|	174.5	4e-43	shaker-like potassium channel 2 [Populus euphratica]	gi|282161431|gb|GU248221.1|	81.8	5e-13	Populus euphratica shaker-like potassium channel 2 (KC2) mRNA, complete cds	sp|Q38998|AKT1_ARATH	144	2e-35	Potassium channel AKT1 OS=Arabidopsis thaliana GN=AKT1 PE=1 SV=2	all2748	55.1	3e-08	COG0666	FOG: Ankyrin repeat	K06694	1e-07	53.1	bdi:100820844	26S proteasome non-ATPase regulatory subunit 10	GO:0055085//transmembrane transport;GO:0048767//root hair elongation;GO:0009651//response to salt stress;GO:0006813//potassium ion transport	GO:0005249//voltage-gated potassium channel activity	GO:0016021//integral to membrane
CL1256.Contig1	431	62	7.3642	gi|255568864|ref|XP_002525403.1|	258.8	1e-68	homeobox protein knotted-1, putative [Ricinus communis] >gi|223535366|gb|EEF37041.1| homeobox protein knotted-1, putative [Ricinus communis]	gi|470126040|ref|XM_004298954.1|	287	5e-75	PREDICTED: Fragaria vesca subsp. vesca homeobox protein knotted-1-like 6-like (LOC101294942), mRNA	sp|Q84JS6|KNAT6_ARATH	231	9e-62	Homeobox protein knotted-1-like 6 OS=Arabidopsis thaliana GN=KNAT6 PE=1 SV=1	--	--	--	--	--	--	--	--	--	--	GO:0006355//regulation of transcription, DNA-dependent;GO:0010014//meristem initiation;GO:0009062//fatty acid catabolic process;GO:0010073//meristem maintenance;GO:0009855//determination of bilateral symmetry	GO:0043565//sequence-specific DNA binding;GO:0003700//sequence-specific DNA binding transcription factor activity	GO:0005634//nucleus
CL1257.Contig1	436	303	35.5767	gi|255569323|ref|XP_002525629.1|	169.1	1e-41	UDP-glucosyltransferase, putative [Ricinus communis] >gi|223535065|gb|EEF36747.1| UDP-glucosyltransferase, putative [Ricinus communis]	--	--	--	--	sp|O82383|U71D1_ARATH	154	2e-38	UDP-glycosyltransferase 71D1 OS=Arabidopsis thaliana GN=UGT71D1 PE=2 SV=1	--	--	--	--	--	K13263	4e-25	111	gmx:100101902	isoflavone 7-O-glucosyltransferase [EC:2.4.1.170]	-	GO:0035251//UDP-glucosyltransferase activity	-
CL1257.Contig2	547	310	29.0124	gi|255569323|ref|XP_002525629.1|	211.5	6e-54	UDP-glucosyltransferase, putative [Ricinus communis] >gi|223535065|gb|EEF36747.1| UDP-glucosyltransferase, putative [Ricinus communis]	gi|147839685|emb|AM471674.2|	63.9	2e-07	Vitis vinifera contig VV78X201462.2, whole genome shotgun sequence	sp|O82383|U71D1_ARATH	178	2e-45	UDP-glycosyltransferase 71D1 OS=Arabidopsis thaliana GN=UGT71D1 PE=2 SV=1	--	--	--	--	--	K08237	3e-28	122	aly:ARALYDRAFT_490463	hydroquinone glucosyltransferase [EC:2.4.1.218]	-	GO:0035251//UDP-glucosyltransferase activity	-
CL1257.Contig3	274	89	16.6283	gi|225434628|ref|XP_002279427.1|	112.1	2e-24	PREDICTED: UDP-glycosyltransferase 71C4-like [Vitis vinifera]	--	--	--	--	sp|Q2V6K0|UFOG6_FRAAN	86.3	4e-18	UDP-glucose flavonoid 3-O-glucosyltransferase 6 OS=Fragaria ananassa GN=GT6 PE=1 SV=1	--	--	--	--	--	K08237	1e-11	66.2	aly:ARALYDRAFT_490463	hydroquinone glucosyltransferase [EC:2.4.1.218]	-	GO:0035251//UDP-glucosyltransferase activity	-
CL1259.Contig1	909	765	43.0831	gi|462403192|gb|EMJ08749.1|	329.7	4e-89	hypothetical protein PRUPE_ppa017666mg, partial [Prunus persica]	gi|356558267|ref|XM_003547381.1|	63.9	3e-07	PREDICTED: Glycine max uncharacterized protein LOC100814943 (LOC100814943), mRNA	sp|Q9C7A2|Y3236_ARATH	48.9	4e-06	Ankyrin repeat-containing protein At3g12360 OS=Arabidopsis thaliana GN=At3g12360 PE=2 SV=1	--	--	--	--	--	--	--	--	--	--	-	-	-
CL126.Contig1	1333	30	1.1521	gi|224125966|ref|XP_002329628.1|	450.7	2e-125	porin/voltage-dependent anion-selective channel protein [Populus trichocarpa] >gi|222870509|gb|EEF07640.1| porin/voltage-dependent anion-selective channel protein [Populus trichocarpa]	gi|224125965|ref|XM_002329592.1|	507	1e-141	Populus trichocarpa porin/voltage-dependent anion-selective channel protein, mRNA	sp|Q9FKM2|VDAC4_ARATH	391	5e-109	Mitochondrial outer membrane protein porin 4 OS=Arabidopsis thaliana GN=VDAC4 PE=2 SV=1	--	--	--	--	--	K15040	2e-126	450	pop:POPTR_580465	voltage-dependent anion channel protein 2	GO:0055085//transmembrane transport;GO:0044070//regulation of anion transport;GO:0009617//response to bacterium	GO:0008308//voltage-gated anion channel activity	GO:0016021//integral to membrane;GO:0005741//mitochondrial outer membrane;GO:0005886//plasma membrane
CL126.Contig2	1436	318	11.3366	gi|224125966|ref|XP_002329628.1|	450.7	3e-125	porin/voltage-dependent anion-selective channel protein [Populus trichocarpa] >gi|222870509|gb|EEF07640.1| porin/voltage-dependent anion-selective channel protein [Populus trichocarpa]	gi|224125965|ref|XM_002329592.1|	507	1e-141	Populus trichocarpa porin/voltage-dependent anion-selective channel protein, mRNA	sp|Q9FKM2|VDAC4_ARATH	391	6e-109	Mitochondrial outer membrane protein porin 4 OS=Arabidopsis thaliana GN=VDAC4 PE=2 SV=1	--	--	--	--	--	K15040	2e-126	450	pop:POPTR_580465	voltage-dependent anion channel protein 2	GO:0055085//transmembrane transport;GO:0044070//regulation of anion transport;GO:0009617//response to bacterium	GO:0008308//voltage-gated anion channel activity	GO:0016021//integral to membrane;GO:0005741//mitochondrial outer membrane;GO:0005886//plasma membrane
CL1260.Contig1	201	13	3.311	gi|449503630|ref|XP_004162098.1|	101.7	3e-21	PREDICTED: G-type lectin S-receptor-like serine/threonine-protein kinase RLK1-like [Cucumis sativus]	--	--	--	--	sp|Q39202|RLK1_ARATH	83.6	2e-17	G-type lectin S-receptor-like serine/threonine-protein kinase RLK1 OS=Arabidopsis thaliana GN=RLK1 PE=2 SV=2	--	--	--	--	--	K13417	4e-07	51.2	aly:ARALYDRAFT_899604	somatic embryogenesis receptor kinase 4 [EC:2.7.10.1 2.7.11.1]	GO:0048544//recognition of pollen;GO:0006468//protein phosphorylation	GO:0005524//ATP binding;GO:0004674//protein serine/threonine kinase activity	-
CL1260.Contig2	497	110	11.3304	gi|449523037|ref|XP_004168531.1|	24.3	3e-08	PREDICTED: G-type lectin S-receptor-like serine/threonine-protein kinase RLK1-like [Cucumis sativus]	gi|147862346|emb|AM485034.2|	67.9	9e-09	Vitis vinifera contig VV78X016465.39, whole genome shotgun sequence	sp|Q39202|RLK1_ARATH	66.2	9e-12	G-type lectin S-receptor-like serine/threonine-protein kinase RLK1 OS=Arabidopsis thaliana GN=RLK1 PE=2 SV=2	--	--	--	--	--	--	--	--	--	--	GO:0009987//cellular process	GO:0004672//protein kinase activity;GO:0000166//nucleotide binding	-
CL1260.Contig3	651	261	20.5243	gi|147862348|emb|CAN84023.1|	287	1e-76	hypothetical protein VITISV_004992 [Vitis vinifera]	gi|225435581|ref|XM_002283168.1|	105	6e-20	PREDICTED: Vitis vinifera G-type lectin S-receptor-like serine/threonine-protein kinase RLK1-like (LOC100260297), mRNA	sp|Q39202|RLK1_ARATH	240	4e-64	G-type lectin S-receptor-like serine/threonine-protein kinase RLK1 OS=Arabidopsis thaliana GN=RLK1 PE=2 SV=2	CAC1728_1	67.4	2e-11	COG0515	Serine/threonine protein kinase	K13418	7e-32	135	aly:ARALYDRAFT_895025	somatic embryogenesis receptor kinase 1 [EC:2.7.10.1 2.7.11.1]	GO:0048544//recognition of pollen;GO:0006468//protein phosphorylation	GO:0005524//ATP binding;GO:0004674//protein serine/threonine kinase activity	-
CL1261.Contig1	891	61	3.5048	gi|470122085|ref|XP_004297080.1|	383.3	2e-105	PREDICTED: probable sugar phosphate/phosphate translocator At3g17430-like [Fragaria vesca subsp. vesca]	gi|359477636|ref|XM_002267481.2|	561	1e-157	PREDICTED: Vitis vinifera probable sugar phosphate/phosphate translocator At3g17430-like (LOC100256225), mRNA	sp|Q9LRP2|PT317_ARATH	372	2e-103	Probable sugar phosphate/phosphate translocator At3g17430 OS=Arabidopsis thaliana GN=At3g17430 PE=2 SV=1	SPAC22E12.01	58.9	1e-08	COG0697	Permeases of the drug/metabolite transporter (DMT) superfamily	K15280	1e-18	91.7	smo:SELMODRAFT_64937	solute carrier family 35, member C2	GO:0016132//brassinosteroid biosynthetic process;GO:0009086//methionine biosynthetic process;GO:0006084//acetyl-CoA metabolic process;GO:0006863//purine nucleobase transport;GO:0000394//RNA splicing, via endonucleolytic cleavage and ligation;GO:0016126//sterol biosynthetic process	GO:0008514//organic anion transmembrane transporter activity	GO:0016021//integral to membrane;GO:0005768//endosome;GO:0005802//trans-Golgi network;GO:0005794//Golgi apparatus;GO:0005886//plasma membrane
CL1261.Contig2	961	86	4.5813	gi|470122085|ref|XP_004297080.1|	383.3	3e-105	PREDICTED: probable sugar phosphate/phosphate translocator At3g17430-like [Fragaria vesca subsp. vesca]	gi|359477636|ref|XM_002267481.2|	561	1e-157	PREDICTED: Vitis vinifera probable sugar phosphate/phosphate translocator At3g17430-like (LOC100256225), mRNA	sp|Q9LRP2|PT317_ARATH	372	2e-103	Probable sugar phosphate/phosphate translocator At3g17430 OS=Arabidopsis thaliana GN=At3g17430 PE=2 SV=1	SPAC22E12.01	58.9	1e-08	COG0697	Permeases of the drug/metabolite transporter (DMT) superfamily	K15280	2e-18	91.7	smo:SELMODRAFT_64937	solute carrier family 35, member C2	GO:0016132//brassinosteroid biosynthetic process;GO:0009086//methionine biosynthetic process;GO:0006084//acetyl-CoA metabolic process;GO:0006863//purine nucleobase transport;GO:0000394//RNA splicing, via endonucleolytic cleavage and ligation;GO:0016126//sterol biosynthetic process	GO:0008514//organic anion transmembrane transporter activity	GO:0016021//integral to membrane;GO:0005768//endosome;GO:0005802//trans-Golgi network;GO:0005794//Golgi apparatus;GO:0005886//plasma membrane
CL1261.Contig3	1150	176	7.8347	gi|470122085|ref|XP_004297080.1|	383.3	4e-105	PREDICTED: probable sugar phosphate/phosphate translocator At3g17430-like [Fragaria vesca subsp. vesca]	gi|359477636|ref|XM_002267481.2|	561	1e-157	PREDICTED: Vitis vinifera probable sugar phosphate/phosphate translocator At3g17430-like (LOC100256225), mRNA	sp|Q9LRP2|PT317_ARATH	372	3e-103	Probable sugar phosphate/phosphate translocator At3g17430 OS=Arabidopsis thaliana GN=At3g17430 PE=2 SV=1	SPAC22E12.01	58.9	2e-08	COG0697	Permeases of the drug/metabolite transporter (DMT) superfamily	K15280	2e-18	91.7	smo:SELMODRAFT_64937	solute carrier family 35, member C2	GO:0016132//brassinosteroid biosynthetic process;GO:0009086//methionine biosynthetic process;GO:0006084//acetyl-CoA metabolic process;GO:0006863//purine nucleobase transport;GO:0000394//RNA splicing, via endonucleolytic cleavage and ligation;GO:0016126//sterol biosynthetic process	GO:0008514//organic anion transmembrane transporter activity	GO:0016021//integral to membrane;GO:0005768//endosome;GO:0005802//trans-Golgi network;GO:0005794//Golgi apparatus;GO:0005886//plasma membrane
CL1262.Contig1	215	16	3.8097	gi|356554923|ref|XP_003545790.1|	62.8	1e-09	PREDICTED: putative disease resistance RPP13-like protein 1-like [Glycine max]	--	--	--	--	--	--	--	--	--	--	--	--	--	--	--	--	--	--	-	-	-
CL1263.Contig1	580	41	3.6188	gi|255538762|ref|XP_002510446.1|	106.3	3e-22	bel1 homeotic protein, putative [Ricinus communis] >gi|223551147|gb|EEF52633.1| bel1 homeotic protein, putative [Ricinus communis]	--	--	--	--	--	--	--	--	--	--	--	--	--	--	--	--	--	--	-	-	-
CL1263.Contig2	481	12	1.2772	gi|255538762|ref|XP_002510446.1|	106.3	1e-22	bel1 homeotic protein, putative [Ricinus communis] >gi|223551147|gb|EEF52633.1| bel1 homeotic protein, putative [Ricinus communis]	--	--	--	--	--	--	--	--	--	--	--	--	--	--	--	--	--	--	-	-	-
CL1264.Contig1	669	349	26.706	gi|147791479|emb|CAN74509.1|	127.5	1e-28	hypothetical protein VITISV_015896 [Vitis vinifera]	--	--	--	--	--	--	--	--	--	--	--	--	--	K10949	3e-10	63.5	vvi:100259001	ER lumen protein retaining receptor	-	-	-
CL1264.Contig2	272	39	7.3402	--	--	--	--	--	--	--	--	--	--	--	--	--	--	--	--	--	--	--	--	--	--	-	-	-
CL1265.Contig1	519	20	1.9728	--	--	--	--	--	--	--	--	--	--	--	--	--	--	--	--	--	--	--	--	--	--	-	-	-
CL1265.Contig2	964	761	40.4126	gi|359482333|ref|XP_003632757.1|	150.6	3e-35	PREDICTED: auxin-repressed 12.5 kDa protein-like [Vitis vinifera] >gi|297742955|emb|CBI35822.3| unnamed protein product [Vitis vinifera]	gi|359482332|ref|XM_003632709.1|	101	1e-18	PREDICTED: Vitis vinifera auxin-repressed 12.5 kDa protein-like (LOC100246365), mRNA	sp|Q05349|12KD_FRAAN	50.4	1e-06	Auxin-repressed 12.5 kDa protein OS=Fragaria ananassa PE=2 SV=1	--	--	--	--	--	--	--	--	--	--	-	-	-
CL1266.Contig1	484	3	0.3173	gi|297737532|emb|CBI26733.3|	65.9	2e-10	unnamed protein product [Vitis vinifera]	gi|356552728|ref|XM_003544667.1|	246	2e-62	PREDICTED: Glycine max uncharacterized protein LOC100788515 (LOC100788515), mRNA	sp|Q8W034|RNP1_ARATH	125	1e-29	Heterogeneous nuclear ribonucleoprotein 1 OS=Arabidopsis thaliana GN=RNP1 PE=1 SV=1	VC0159	59.3	3e-09	COG0724	RNA-binding proteins (RRM domain)	K14411	2e-45	179	vvi:100267443	RNA-binding protein Musashi	-	GO:0003723//RNA binding;GO:0000166//nucleotide binding	GO:0030529//ribonucleoprotein complex;GO:0005634//nucleus
CL1266.Contig2	557	66	6.0659	gi|297737532|emb|CBI26733.3|	65.9	4e-10	unnamed protein product [Vitis vinifera]	gi|356552728|ref|XM_003544667.1|	246	2e-62	PREDICTED: Glycine max uncharacterized protein LOC100788515 (LOC100788515), mRNA	sp|Q8W034|RNP1_ARATH	125	2e-29	Heterogeneous nuclear ribonucleoprotein 1 OS=Arabidopsis thaliana GN=RNP1 PE=1 SV=1	VC0159	57.4	1e-08	COG0724	RNA-binding proteins (RRM domain)	K14411	2e-45	179	vvi:100267443	RNA-binding protein Musashi	-	GO:0003723//RNA binding;GO:0000166//nucleotide binding	GO:0030529//ribonucleoprotein complex;GO:0005634//nucleus
CL1267.Contig1	903	99	5.6125	gi|224065543|ref|XP_002301849.1|	287.7	1e-76	predicted protein [Populus trichocarpa] >gi|222843575|gb|EEE81122.1| predicted protein [Populus trichocarpa]	gi|359480053|ref|XR_139790.1|	145	9e-32	PREDICTED: Vitis vinifera uncharacterized LOC100254834 (LOC100254834), miscRNA	sp|Q9XIL9|PLRX3_ARATH	47.8	9e-06	Pollen-specific leucine-rich repeat extensin-like protein 3 OS=Arabidopsis thaliana GN=PEX3 PE=2 SV=1	--	--	--	--	--	--	--	--	--	--	-	-	-
CL1267.Contig2	626	13	1.0631	gi|224065543|ref|XP_002301849.1|	246.5	2e-64	predicted protein [Populus trichocarpa] >gi|222843575|gb|EEE81122.1| predicted protein [Populus trichocarpa]	gi|160952692|emb|CU229682.1|	131	1e-27	Populus EST from mild drought-stressed leaves	sp|Q9XIL9|PLRX3_ARATH	47.8	5e-06	Pollen-specific leucine-rich repeat extensin-like protein 3 OS=Arabidopsis thaliana GN=PEX3 PE=2 SV=1	--	--	--	--	--	--	--	--	--	--	-	-	-
CL1268.Contig1	262	28	5.471	--	--	--	--	--	--	--	--	--	--	--	--	--	--	--	--	--	--	--	--	--	--	-	-	-
CL1269.Contig1	2248	50	1.1386	gi|224141421|ref|XP_002324071.1|	750.7	0	pho1-like protein [Populus trichocarpa] >gi|222867073|gb|EEF04204.1| pho1-like protein [Populus trichocarpa]	gi|224141420|ref|XM_002324035.1|	240	5e-60	Populus trichocarpa pho1-like protein, mRNA	sp|Q9LJW0|PHO19_ARATH	609	2e-174	Phosphate transporter PHO1 homolog 9 OS=Arabidopsis thaliana GN=PHO1-H9 PE=2 SV=1	ECU08g1440_2	58.9	4e-08	COG5409	EXS domain-containing protein	--	--	--	--	--	GO:0016036//cellular response to phosphate starvation;GO:0006817//phosphate ion transport	-	GO:0016020//membrane
CL1269.Contig2	2896	1199	21.1948	gi|224141421|ref|XP_002324071.1|	1078.2	0	pho1-like protein [Populus trichocarpa] >gi|222867073|gb|EEF04204.1| pho1-like protein [Populus trichocarpa]	gi|224141420|ref|XM_002324035.1|	242	2e-60	Populus trichocarpa pho1-like protein, mRNA	sp|Q9LJW0|PHO19_ARATH	929	0	Phosphate transporter PHO1 homolog 9 OS=Arabidopsis thaliana GN=PHO1-H9 PE=2 SV=1	SPCP1E11.01c_2	121	6e-27	COG5409	EXS domain-containing protein	--	--	--	--	--	GO:0016036//cellular response to phosphate starvation;GO:0006817//phosphate ion transport	-	GO:0005886//plasma membrane;GO:0016021//integral to membrane
CL127.Contig1	1987	441	11.3619	gi|462417060|gb|EMJ21797.1|	968.4	0	hypothetical protein PRUPE_ppa001310mg [Prunus persica]	gi|359487093|ref|XM_002272879.2|	1233	0	PREDICTED: Vitis vinifera protein FAR1-RELATED SEQUENCE 3-like (LOC100267671), mRNA	sp|Q9ZVC9|FRS3_ARATH	633	0	Protein FAR1-RELATED SEQUENCE 3 OS=Arabidopsis thaliana GN=FRS3 PE=2 SV=2	--	--	--	--	--	--	--	--	--	--	GO:0016558//protein import into peroxisome matrix;GO:0006635//fatty acid beta-oxidation;GO:0009639//response to red or far red light	-	GO:0009506//plasmodesma;GO:0005634//nucleus
CL127.Contig2	595	2	0.1721	gi|359487094|ref|XP_002272915.2|	156.4	2e-37	PREDICTED: protein FAR1-RELATED SEQUENCE 3-like [Vitis vinifera]	gi|359487093|ref|XM_002272879.2|	163	3e-37	PREDICTED: Vitis vinifera protein FAR1-RELATED SEQUENCE 3-like (LOC100267671), mRNA	sp|Q3E7I5|FRS12_ARATH	65.1	3e-11	Protein FAR1-RELATED SEQUENCE 12 OS=Arabidopsis thaliana GN=FRS12 PE=2 SV=1	--	--	--	--	--	--	--	--	--	--	-	-	-
CL1270.Contig1	2486	499	10.2756	gi|225427653|ref|XP_002270680.1|	1076.2	0	PREDICTED: beta-amylase 8-like [Vitis vinifera]	gi|402171771|gb|JX139698.1|	1146	0	Citrus trifoliata beta-amylase 7 (BAM7) mRNA, complete cds	sp|Q9FH80|BAM8_ARATH	912	0	Beta-amylase 8 OS=Arabidopsis thaliana GN=BAM8 PE=2 SV=1	--	--	--	--	--	K01177	1e-170	598	rcu:RCOM_1615230	beta-amylase [EC:3.2.1.2]	GO:0000272//polysaccharide catabolic process;GO:0048831//regulation of shoot system development	GO:0003700//sequence-specific DNA binding transcription factor activity;GO:0016161//beta-amylase activity	GO:0005737//cytoplasm;GO:0005634//nucleus
CL1270.Contig2	1643	11	0.3427	gi|225427653|ref|XP_002270680.1|	818.1	0	PREDICTED: beta-amylase 8-like [Vitis vinifera]	gi|402171771|gb|JX139698.1|	811	0	Citrus trifoliata beta-amylase 7 (BAM7) mRNA, complete cds	sp|Q9FH80|BAM8_ARATH	687	0	Beta-amylase 8 OS=Arabidopsis thaliana GN=BAM8 PE=2 SV=1	--	--	--	--	--	K01177	1e-120	432	rcu:RCOM_1615230	beta-amylase [EC:3.2.1.2]	GO:0000272//polysaccharide catabolic process;GO:0048831//regulation of shoot system development	GO:0003700//sequence-specific DNA binding transcription factor activity;GO:0016161//beta-amylase activity	GO:0005737//cytoplasm;GO:0005634//nucleus
CL1271.Contig1	306	91	15.224	gi|297746033|emb|CBI16089.3|	82.4	2e-15	unnamed protein product [Vitis vinifera]	--	--	--	--	sp|Q9M345|LRK42_ARATH	64.7	1e-11	L-type lectin-domain containing receptor kinase IV.2 OS=Arabidopsis thaliana GN=LECRK42 PE=2 SV=1	--	--	--	--	--	--	--	--	--	--	GO:0016310//phosphorylation	GO:0004674//protein serine/threonine kinase activity;GO:0000166//nucleotide binding	GO:0043231//intracellular membrane-bounded organelle;GO:0044444//cytoplasmic part;GO:0016020//membrane
CL1272.Contig1	1148	89	3.9688	gi|225453762|ref|XP_002274443.1|	583.2	2e-165	PREDICTED: protein-ribulosamine 3-kinase, chloroplastic [Vitis vinifera] >gi|296089080|emb|CBI38783.3| unnamed protein product [Vitis vinifera]	gi|359489364|ref|XM_002274407.2|	708	0	PREDICTED: Vitis vinifera protein-ribulosamine 3-kinase, chloroplastic-like (LOC100252411), mRNA	sp|Q9LEW8|FN3KR_ARATH	533	7e-152	Protein-ribulosamine 3-kinase, chloroplastic OS=Arabidopsis thaliana GN=At3g61080 PE=1 SV=2	alr5126	239	5e-63	COG3001	Fructosamine-3-kinase	--	--	--	--	--	GO:0015996//chlorophyll catabolic process;GO:0016310//phosphorylation	GO:0016301//kinase activity	GO:0009507//chloroplast;GO:0005739//mitochondrion
CL1272.Contig2	947	2	0.1081	gi|224067842|ref|XP_002302560.1|	475.7	4e-133	predicted protein [Populus trichocarpa] >gi|222844286|gb|EEE81833.1| predicted protein [Populus trichocarpa]	gi|359489364|ref|XM_002274407.2|	541	1e-151	PREDICTED: Vitis vinifera protein-ribulosamine 3-kinase, chloroplastic-like (LOC100252411), mRNA	sp|Q9LEW8|FN3KR_ARATH	439	9e-124	Protein-ribulosamine 3-kinase, chloroplastic OS=Arabidopsis thaliana GN=At3g61080 PE=1 SV=2	alr5126	223	4e-58	COG3001	Fructosamine-3-kinase	--	--	--	--	--	GO:0015996//chlorophyll catabolic process;GO:0016310//phosphorylation	GO:0016301//kinase activity	GO:0009507//chloroplast;GO:0005739//mitochondrion
CL1273.Contig1	2119	1533	37.0357	gi|462420168|gb|EMJ24431.1|	336.3	1e-90	hypothetical protein PRUPE_ppa003791mg [Prunus persica]	gi|356546433|ref|XM_003541583.1|	202	1e-48	PREDICTED: Glycine max uncharacterized protein LOC100811318 (LOC100811318), mRNA	sp|O82199|C3H20_ARATH	106	5e-23	Zinc finger CCCH domain-containing protein 20 OS=Arabidopsis thaliana GN=At2g19810 PE=2 SV=1	--	--	--	--	--	K07213	1e-10	67	mtr:MTR_1g092670	copper chaperone	-	-	GO:0009506//plasmodesma;GO:0005618//cell wall;GO:0044424//intracellular part
CL1273.Contig2	1956	598	15.651	gi|462420168|gb|EMJ24431.1|	336.3	1e-90	hypothetical protein PRUPE_ppa003791mg [Prunus persica]	gi|356546433|ref|XM_003541583.1|	202	1e-48	PREDICTED: Glycine max uncharacterized protein LOC100811318 (LOC100811318), mRNA	sp|O82199|C3H20_ARATH	95.5	1e-19	Zinc finger CCCH domain-containing protein 20 OS=Arabidopsis thaliana GN=At2g19810 PE=2 SV=1	--	--	--	--	--	K07213	1e-10	67	mtr:MTR_1g092670	copper chaperone	-	-	GO:0009506//plasmodesma;GO:0005618//cell wall;GO:0044424//intracellular part
CL1274.Contig1	1016	923	46.5069	gi|238814824|gb|ACR56688.1|	503.1	3e-141	phenylalanine ammonia-lyase [Scutellaria viscidula]	gi|359481380|ref|XM_002281763.2|	373	1e-100	PREDICTED: Vitis vinifera phenylalanine ammonia-lyase-like (LOC100241377), mRNA	sp|P45726|PALY_CAMSI	495	2e-140	Phenylalanine ammonia-lyase OS=Camellia sinensis GN=PAL PE=2 SV=1	SPy2089	129	1e-29	COG2986	Histidine ammonia-lyase	K10775	9e-142	501	vvi:100241377	phenylalanine ammonia-lyase [EC:4.3.1.24]	-	-	-
CL1274.Contig2	900	1481	84.2407	gi|237682387|gb|ACR10243.1|	570.5	1e-161	phenylalanine ammonia-lyase [Canarium album]	gi|237682386|gb|FJ821505.1|	904	0	Canarium album phenylalanine ammonia-lyase (PAL) mRNA, partial cds	sp|Q42667|PALY_CITLI	565	2e-161	Phenylalanine ammonia-lyase OS=Citrus limon GN=PAL6 PE=2 SV=1	VC1202	159	6e-39	COG2986	Histidine ammonia-lyase	K10775	1e-161	566	rcu:RCOM_1355480	phenylalanine ammonia-lyase [EC:4.3.1.24]	GO:0009800//cinnamic acid biosynthetic process;GO:0006559//L-phenylalanine catabolic process	GO:0045548//phenylalanine ammonia-lyase activity	GO:0005737//cytoplasm
CL1274.Contig3	2439	2316	48.6112	gi|237690152|gb|ACR15762.1|	1346.6	0	phenylalanine ammonia-lyase [Litchi chinensis]	gi|237690151|gb|FJ944018.1|	2900	0	Litchi chinensis cultivar Nuo Mi Ci phenylalanine ammonia-lyase (pal) mRNA, complete cds	sp|P45726|PALY_CAMSI	1239	0	Phenylalanine ammonia-lyase OS=Camellia sinensis GN=PAL PE=2 SV=1	RSp0365	255	3e-67	COG2986	Histidine ammonia-lyase	K10775	0	1256	rcu:RCOM_0262230	phenylalanine ammonia-lyase [EC:4.3.1.24]	GO:0009800//cinnamic acid biosynthetic process;GO:0006559//L-phenylalanine catabolic process	GO:0045548//phenylalanine ammonia-lyase activity	GO:0005737//cytoplasm
CL1275.Contig1	864	5	0.2963	gi|462400359|gb|EMJ06027.1|	196.1	6e-49	hypothetical protein PRUPE_ppa004096mg [Prunus persica]	gi|225431323|ref|XM_002269844.1|	131	1e-27	PREDICTED: Vitis vinifera aspartic proteinase-like protein 1 (LOC100264340), mRNA	sp|Q9LX20|ASPL1_ARATH	62.4	3e-10	Aspartic proteinase-like protein 1 OS=Arabidopsis thaliana GN=At5g10080 PE=1 SV=1	--	--	--	--	--	--	--	--	--	--	GO:0006508//proteolysis	GO:0004190//aspartic-type endopeptidase activity	GO:0031225//anchored to membrane;GO:0005576//extracellular region
CL1275.Contig2	1709	87	2.6061	gi|255586860|ref|XP_002534040.1|	684.5	0	Aspartic proteinase nepenthesin-2 precursor, putative [Ricinus communis] >gi|223525947|gb|EEF28344.1| Aspartic proteinase nepenthesin-2 precursor, putative [Ricinus communis]	gi|225431323|ref|XM_002269844.1|	549	1e-153	PREDICTED: Vitis vinifera aspartic proteinase-like protein 1 (LOC100264340), mRNA	sp|Q9LX20|ASPL1_ARATH	287	1e-77	Aspartic proteinase-like protein 1 OS=Arabidopsis thaliana GN=At5g10080 PE=1 SV=1	--	--	--	--	--	K00924	1e-29	129	aly:ARALYDRAFT_489138	[EC:2.7.1.-]	GO:0006865//amino acid transport;GO:0006508//proteolysis	GO:0004190//aspartic-type endopeptidase activity	GO:0031225//anchored to membrane;GO:0005576//extracellular region
CL1276.Contig1	1133	14	0.6326	gi|255587640|ref|XP_002534339.1|	471.9	9e-132	4-nitrophenylphosphatase, putative [Ricinus communis] >gi|223525466|gb|EEF28045.1| 4-nitrophenylphosphatase, putative [Ricinus communis]	gi|359495615|ref|XM_003634990.1|	329	4e-87	PREDICTED: Vitis vinifera 4-nitrophenylphosphatase-like, transcript variant 2 (LOC100243036), mRNA	--	--	--	--	SPBC15D4.15	175	1e-43	COG0647	Predicted sugar phosphatases of the HAD superfamily	K01091	1e-107	387	gmx:100820476	phosphoglycolate phosphatase [EC:3.1.3.18]	GO:0016311//dephosphorylation	GO:0003869//4-nitrophenylphosphatase activity;GO:0004674//protein serine/threonine kinase activity;GO:0008967//phosphoglycolate phosphatase activity	GO:0009507//chloroplast
CL1276.Contig2	1124	2	0.0911	gi|224124838|ref|XP_002329961.1|	488.4	9e-137	predicted protein [Populus trichocarpa] >gi|222871983|gb|EEF09114.1| predicted protein [Populus trichocarpa]	gi|359495615|ref|XM_003634990.1|	440	1e-120	PREDICTED: Vitis vinifera 4-nitrophenylphosphatase-like, transcript variant 2 (LOC100243036), mRNA	--	--	--	--	SPBC15D4.15	187	2e-47	COG0647	Predicted sugar phosphatases of the HAD superfamily	K01091	1e-113	407	gmx:100820476	phosphoglycolate phosphatase [EC:3.1.3.18]	GO:0016311//dephosphorylation	GO:0003869//4-nitrophenylphosphatase activity;GO:0004674//protein serine/threonine kinase activity;GO:0008967//phosphoglycolate phosphatase activity	GO:0009507//chloroplast
CL1276.Contig3	1052	2	0.0973	gi|255587640|ref|XP_002534339.1|	430.6	2e-119	4-nitrophenylphosphatase, putative [Ricinus communis] >gi|223525466|gb|EEF28045.1| 4-nitrophenylphosphatase, putative [Ricinus communis]	gi|359495615|ref|XM_003634990.1|	329	3e-87	PREDICTED: Vitis vinifera 4-nitrophenylphosphatase-like, transcript variant 2 (LOC100243036), mRNA	--	--	--	--	SPBC15D4.15	156	5e-38	COG0647	Predicted sugar phosphatases of the HAD superfamily	K01091	7e-100	362	gmx:100820476	phosphoglycolate phosphatase [EC:3.1.3.18]	GO:0016311//dephosphorylation	GO:0003869//4-nitrophenylphosphatase activity;GO:0004674//protein serine/threonine kinase activity;GO:0008967//phosphoglycolate phosphatase activity	GO:0009507//chloroplast
CL1276.Contig4	1205	27	1.1471	gi|255587640|ref|XP_002534339.1|	528.9	6e-149	4-nitrophenylphosphatase, putative [Ricinus communis] >gi|223525466|gb|EEF28045.1| 4-nitrophenylphosphatase, putative [Ricinus communis]	gi|359495615|ref|XM_003634990.1|	468	1e-129	PREDICTED: Vitis vinifera 4-nitrophenylphosphatase-like, transcript variant 2 (LOC100243036), mRNA	--	--	--	--	SPBC15D4.15	206	7e-53	COG0647	Predicted sugar phosphatases of the HAD superfamily	K01091	2e-121	433	gmx:100820476	phosphoglycolate phosphatase [EC:3.1.3.18]	GO:0016311//dephosphorylation	GO:0003869//4-nitrophenylphosphatase activity;GO:0004674//protein serine/threonine kinase activity;GO:0008967//phosphoglycolate phosphatase activity	GO:0009507//chloroplast
CL1277.Contig1	2653	870	16.7877	gi|225434861|ref|XP_002280641.1|	811.2	0	PREDICTED: L-type lectin-domain containing receptor kinase IV.2 [Vitis vinifera]	gi|225434860|ref|XM_002280605.1|	151	4e-33	PREDICTED: Vitis vinifera L-type lectin-domain containing receptor kinase IV.2-like (LOC100246749), mRNA	sp|Q9FIF1|LRK21_ARATH	651	0	Probable L-type lectin-domain containing receptor kinase II.1 OS=Arabidopsis thaliana GN=LECRK21 PE=2 SV=1	YAR019c	105	3e-22	COG0515	Serine/threonine protein kinase	K13416	2e-58	226	aly:ARALYDRAFT_491347	brassinosteroid insensitive 1-associated receptor kinase 1 [EC:2.7.10.1 2.7.11.1]	GO:0044763;GO:0016310//phosphorylation	GO:0004674//protein serine/threonine kinase activity;GO:0000166//nucleotide binding	GO:0044464//cell part
CL1277.Contig2	251	10	2.0396	gi|462416677|gb|EMJ21414.1|	125.6	2e-28	hypothetical protein PRUPE_ppa002277mg [Prunus persica]	gi|297815837|ref|XM_002875756.1|	58	4e-06	Arabidopsis lyrata subsp. lyrata predicted protein, mRNA	sp|Q9M345|LRK42_ARATH	116	3e-27	L-type lectin-domain containing receptor kinase IV.2 OS=Arabidopsis thaliana GN=LECRK42 PE=2 SV=1	ECU01g0630	58.5	3e-09	COG0515	Serine/threonine protein kinase	K04733	1e-14	76.3	aly:ARALYDRAFT_916421	interleukin-1 receptor-associated kinase 4 [EC:2.7.11.1]	GO:0006468//protein phosphorylation;GO:0007049//cell cycle;GO:0009751//response to salicylic acid stimulus;GO:0007178//transmembrane receptor protein serine/threonine kinase signaling pathway	GO:0005524//ATP binding;GO:0004693//cyclin-dependent protein kinase activity;GO:0004675//transmembrane receptor protein serine/threonine kinase activity;GO:0030246//carbohydrate binding	GO:0005739//mitochondrion;GO:0016023//cytoplasmic membrane-bounded vesicle;GO:0005886//plasma membrane
CL1277.Contig3	249	37	7.607	gi|225449434|ref|XP_002278015.1|	140.6	7e-33	PREDICTED: L-type lectin-domain containing receptor kinase S.4 [Vitis vinifera]	gi|332002898|gb|CP002688.1|	71.9	3e-10	Arabidopsis thaliana chromosome 5, complete sequence	sp|Q9M345|LRK42_ARATH	137	1e-33	L-type lectin-domain containing receptor kinase IV.2 OS=Arabidopsis thaliana GN=LECRK42 PE=2 SV=1	ECU01g0630	54.7	4e-08	COG0515	Serine/threonine protein kinase	K00924	3e-15	78.2	aly:ARALYDRAFT_473063	[EC:2.7.1.-]	GO:0010363//regulation of plant-type hypersensitive response;GO:0006468//protein phosphorylation;GO:0007049//cell cycle;GO:0009751//response to salicylic acid stimulus;GO:0006612//protein targeting to membrane;GO:0006944//cellular membrane fusion;GO:0043069//negative regulation of programmed cell death;GO:0009555//pollen development	GO:0005524//ATP binding;GO:0004693//cyclin-dependent protein kinase activity;GO:0030246//carbohydrate binding	GO:0016023//cytoplasmic membrane-bounded vesicle;GO:0005886//plasma membrane
CL1277.Contig4	353	46	6.671	gi|255559002|ref|XP_002520524.1|	188	3e-47	BRASSINOSTEROID INSENSITIVE 1-associated receptor kinase 1 precursor, putative [Ricinus communis] >gi|223540366|gb|EEF41937.1| BRASSINOSTEROID INSENSITIVE 1-associated receptor kinase 1 precursor, putative [Ricinus communis]	gi|225434860|ref|XM_002280605.1|	79.8	2e-12	PREDICTED: Vitis vinifera L-type lectin-domain containing receptor kinase IV.2-like (LOC100246749), mRNA	sp|Q9FIF1|LRK21_ARATH	173	2e-44	Probable L-type lectin-domain containing receptor kinase II.1 OS=Arabidopsis thaliana GN=LECRK21 PE=2 SV=1	YAR019c	60.8	6e-10	COG0515	Serine/threonine protein kinase	K13415	2e-21	99	aly:ARALYDRAFT_912402	protein brassinosteroid insensitive 1 [EC:2.7.10.1 2.7.11.1]	GO:0006468//protein phosphorylation;GO:0007049//cell cycle;GO:0048041//focal adhesion assembly;GO:0009751//response to salicylic acid stimulus;GO:0007178//transmembrane receptor protein serine/threonine kinase signaling pathway	GO:0005524//ATP binding;GO:0004693//cyclin-dependent protein kinase activity;GO:0004715//non-membrane spanning protein tyrosine kinase activity;GO:0004675//transmembrane receptor protein serine/threonine kinase activity;GO:0030246//carbohydrate binding	GO:0005739//mitochondrion;GO:0005886//plasma membrane
CL1278.Contig1	1339	7	0.2676	gi|462415521|gb|EMJ20258.1|	653.3	0	hypothetical protein PRUPE_ppa004847mg [Prunus persica]	gi|359474561|ref|XM_002280566.2|	731	0	PREDICTED: Vitis vinifera probable serine/threonine-protein kinase At4g35230-like (LOC100264404), mRNA	sp|Q944A7|Y4523_ARATH	458	4e-129	Probable serine/threonine-protein kinase At4g35230 OS=Arabidopsis thaliana GN=At4g35230 PE=1 SV=1	BH2504_1	50.1	9e-06	COG0515	Serine/threonine protein kinase	K14500	0	653	pop:POPTR_247393	BR-signaling kinase [EC:2.7.11.1]	GO:0006468//protein phosphorylation;GO:0009742//brassinosteroid mediated signaling pathway	GO:0004674//protein serine/threonine kinase activity;GO:0004713//protein tyrosine kinase activity;GO:0005524//ATP binding	GO:0005886//plasma membrane
CL1278.Contig2	1844	264	7.3291	gi|462415521|gb|EMJ20258.1|	895.2	0	hypothetical protein PRUPE_ppa004847mg [Prunus persica]	gi|359474561|ref|XM_002280566.2|	811	0	PREDICTED: Vitis vinifera probable serine/threonine-protein kinase At4g35230-like (LOC100264404), mRNA	sp|Q944A7|Y4523_ARATH	626	1e-179	Probable serine/threonine-protein kinase At4g35230 OS=Arabidopsis thaliana GN=At4g35230 PE=1 SV=1	Cgl2127_1	63.5	1e-09	COG0515	Serine/threonine protein kinase	K14500	0	878	rcu:RCOM_0659420	BR-signaling kinase [EC:2.7.11.1]	GO:0006468//protein phosphorylation;GO:0009742//brassinosteroid mediated signaling pathway	GO:0004674//protein serine/threonine kinase activity;GO:0004713//protein tyrosine kinase activity;GO:0005524//ATP binding	GO:0005886//plasma membrane
CL1278.Contig3	550	8	0.7446	gi|255571143|ref|XP_002526522.1|	157.9	8e-38	receptor protein kinase, putative [Ricinus communis] >gi|223534197|gb|EEF35913.1| receptor protein kinase, putative [Ricinus communis]	gi|470128677|ref|XM_004300215.1|	105	5e-20	PREDICTED: Fragaria vesca subsp. vesca probable serine/threonine-protein kinase At4g35230-like (LOC101290866), mRNA	sp|Q944A7|Y4523_ARATH	98.6	2e-21	Probable serine/threonine-protein kinase At4g35230 OS=Arabidopsis thaliana GN=At4g35230 PE=1 SV=1	--	--	--	--	--	K14500	7e-39	157	rcu:RCOM_0659420	BR-signaling kinase [EC:2.7.11.1]	GO:0006468//protein phosphorylation;GO:0009742//brassinosteroid mediated signaling pathway	GO:0004674//protein serine/threonine kinase activity;GO:0004713//protein tyrosine kinase activity;GO:0005524//ATP binding	GO:0005886//plasma membrane
CL1279.Contig1	304	1	0.1684	gi|470120856|ref|XP_004296503.1|	153.3	1e-36	PREDICTED: uncharacterized protein LOC101298213 [Fragaria vesca subsp. vesca]	gi|449508234|ref|XM_004163210.1|	127	7e-27	PREDICTED: Cucumis sativus uncharacterized LOC101228359 (LOC101228359), partial mRNA	--	--	--	--	--	--	--	--	--	--	--	--	--	--	-	-	-
CL1279.Contig2	1333	1	0.0384	gi|224142685|ref|XP_002324685.1|	506.9	3e-142	predicted protein [Populus trichocarpa] >gi|222866119|gb|EEF03250.1| predicted protein [Populus trichocarpa]	gi|225445922|ref|XM_002263378.1|	260	3e-66	PREDICTED: Vitis vinifera uncharacterized LOC100253058 (LOC100253058), mRNA	--	--	--	--	--	--	--	--	--	--	--	--	--	--	-	-	-
CL1279.Contig3	1399	22	0.805	gi|462421733|gb|EMJ25996.1|	538.1	1e-151	hypothetical protein PRUPE_ppa023750mg, partial [Prunus persica]	gi|225445922|ref|XM_002263378.1|	260	4e-66	PREDICTED: Vitis vinifera uncharacterized LOC100253058 (LOC100253058), mRNA	--	--	--	--	--	--	--	--	--	--	--	--	--	--	-	-	-
CL128.Contig1	404	7	0.887	--	--	--	--	--	--	--	--	--	--	--	--	--	--	--	--	--	--	--	--	--	--	-	-	-
CL128.Contig2	415	7	0.8635	--	--	--	--	--	--	--	--	--	--	--	--	--	--	--	--	--	--	--	--	--	--	-	-	-
CL128.Contig3	283	41	7.4166	--	--	--	--	--	--	--	--	--	--	--	--	--	--	--	--	--	--	--	--	--	--	-	-	-
CL1280.Contig1	288	14	2.4885	--	--	--	--	--	--	--	--	--	--	--	--	--	--	--	--	--	--	--	--	--	--	-	-	-
CL1281.Contig1	663	6353	490.541	gi|119367485|gb|ABL67657.1|	152.5	5e-36	putative copper chaperone [Citrus hybrid cultivar]	gi|160959922|emb|CU227880.1|	139	4e-30	Populus EST from severe drought-stressed leaves	sp|Q9SZN7|HIP26_ARATH	54.7	5e-08	Heavy metal-associated isoprenylated plant protein 26 OS=Arabidopsis thaliana GN=HIPP26 PE=1 SV=1	MA1342	49.7	4e-06	COG2217	Cation transport ATPase	K07213	7e-35	145	rcu:RCOM_0148180	copper chaperone	GO:0006878//cellular copper ion homeostasis;GO:0046686//response to cadmium ion;GO:0006827//high-affinity iron ion transport;GO:0007568//aging;GO:0009651//response to salt stress;GO:0000302//response to reactive oxygen species	GO:0046872//metal ion binding	GO:0009507//chloroplast
CL1282.Contig1	243	26	5.4774	--	--	--	--	--	--	--	--	--	--	--	--	--	--	--	--	--	--	--	--	--	--	-	-	-
CL1282.Contig2	212	4	0.9659	--	--	--	--	--	--	--	--	--	--	--	--	--	--	--	--	--	--	--	--	--	--	-	-	-
CL1283.Contig1	3394	2362	35.6269	gi|255577566|ref|XP_002529661.1|	1792.3	0	Structural maintenance of chromosome, putative [Ricinus communis] >gi|223530887|gb|EEF32748.1| Structural maintenance of chromosome, putative [Ricinus communis]	gi|470147973|ref|XM_004309503.1|	1578	0	PREDICTED: Fragaria vesca subsp. vesca structural maintenance of chromosomes protein 3-like (LOC101308245), mRNA	sp|Q56YN8|SMC3_ARATH	1532	0	Structural maintenance of chromosomes protein 3 OS=Arabidopsis thaliana GN=SMC3 PE=2 SV=1	SPAC10F6.09c	728	0	COG1196	Chromosome segregation ATPases	K06669	0	1792	rcu:RCOM_0573510	structural maintenance of chromosome 3 (chondroitin sulfate proteoglycan 6)	GO:0035196//production of miRNAs involved in gene silencing by miRNA;GO:0010267//production of ta-siRNAs involved in RNA interference;GO:0007062//sister chromatid cohesion;GO:0051607//defense response to virus	GO:0005524//ATP binding;GO:0003682//chromatin binding	GO:0016363//nuclear matrix;GO:0008278//cohesin complex;GO:0009506//plasmodesma;GO:0000785//chromatin;GO:0005819//spindle;GO:0005737//cytoplasm
CL1284.Contig1	675	25	1.896	gi|225452338|ref|XP_002272855.1|	30.8	1e-88	PREDICTED: ABC transporter B family member 26, chloroplastic [Vitis vinifera] >gi|296087608|emb|CBI34864.3| unnamed protein product [Vitis vinifera]	gi|225452337|ref|XM_002272819.1|	178	5e-42	PREDICTED: Vitis vinifera ABC transporter B family member 26, chloroplastic-like (LOC100247338), mRNA	sp|Q8RY46|AB26B_ARATH	283	6e-77	ABC transporter B family member 26, chloroplastic OS=Arabidopsis thaliana GN=ABCB26 PE=1 SV=1	SPBC9B6.09c	107	2e-23	COG1132	ABC-type multidrug transport system, ATPase and permease components	K05656	6e-82	296	mtr:MTR_5g033080	ATP-binding cassette, subfamily B (MDR/TAP), member 9	GO:0010039//response to iron ion;GO:0000302//response to reactive oxygen species;GO:0055072//iron ion homeostasis;GO:0015996//chlorophyll catabolic process;GO:0055085//transmembrane transport;GO:0006200//ATP catabolic process	GO:0008559//xenobiotic-transporting ATPase activity;GO:0005524//ATP binding	GO:0009941//chloroplast envelope;GO:0016021//integral to membrane
CL1284.Contig2	234	13	2.844	gi|224110892|ref|XP_002315672.1|	136.3	1e-31	ABC transporter family protein [Populus trichocarpa] >gi|222864712|gb|EEF01843.1| ABC transporter family protein [Populus trichocarpa]	gi|449529912|ref|XM_004171894.1|	143	9e-32	PREDICTED: Cucumis sativus ABC transporter B family member 26, chloroplastic-like (LOC101229725), partial mRNA	sp|Q8RY46|AB26B_ARATH	124	2e-29	ABC transporter B family member 26, chloroplastic OS=Arabidopsis thaliana GN=ABCB26 PE=1 SV=1	BS_ygaD	91.3	4e-19	COG1132	ABC-type multidrug transport system, ATPase and permease components	K05656	3e-31	131	mtr:MTR_5g033080	ATP-binding cassette, subfamily B (MDR/TAP), member 9	GO:0010039//response to iron ion;GO:0000302//response to reactive oxygen species;GO:0055072//iron ion homeostasis;GO:0015996//chlorophyll catabolic process;GO:0055085//transmembrane transport;GO:0006200//ATP catabolic process	GO:0008559//xenobiotic-transporting ATPase activity;GO:0005524//ATP binding	GO:0009941//chloroplast envelope;GO:0016021//integral to membrane
CL1284.Contig3	464	2	0.2207	gi|225452338|ref|XP_002272855.1|	107.8	5e-23	PREDICTED: ABC transporter B family member 26, chloroplastic [Vitis vinifera] >gi|296087608|emb|CBI34864.3| unnamed protein product [Vitis vinifera]	gi|225452337|ref|XM_002272819.1|	95.6	4e-17	PREDICTED: Vitis vinifera ABC transporter B family member 26, chloroplastic-like (LOC100247338), mRNA	sp|Q8RY46|AB26B_ARATH	91.3	2e-19	ABC transporter B family member 26, chloroplastic OS=Arabidopsis thaliana GN=ABCB26 PE=1 SV=1	XF2582	70.9	9e-13	COG1132	ABC-type multidrug transport system, ATPase and permease components	K05656	2e-23	99.8	mtr:MTR_5g033080	ATP-binding cassette, subfamily B (MDR/TAP), member 9	GO:0055085//transmembrane transport;GO:0006200//ATP catabolic process	GO:0008559//xenobiotic-transporting ATPase activity;GO:0005524//ATP binding	GO:0016021//integral to membrane;GO:0009507//chloroplast
CL1284.Contig4	1552	60	1.9791	gi|462422117|gb|EMJ26380.1|	659.4	0	hypothetical protein PRUPE_ppa002192mg [Prunus persica]	gi|225470564|ref|XM_002272024.1|	827	0	PREDICTED: Vitis vinifera ABC transporter B family member 26, chloroplastic-like (LOC100249410), mRNA	sp|Q8RY46|AB26B_ARATH	612	2e-175	ABC transporter B family member 26, chloroplastic OS=Arabidopsis thaliana GN=ABCB26 PE=1 SV=1	PA1113	250	5e-66	COG1132	ABC-type multidrug transport system, ATPase and permease components	K05656	6e-174	608	mtr:MTR_5g033080	ATP-binding cassette, subfamily B (MDR/TAP), member 9	GO:0010039//response to iron ion;GO:0000302//response to reactive oxygen species;GO:0055072//iron ion homeostasis;GO:0015996//chlorophyll catabolic process;GO:0055085//transmembrane transport;GO:0006200//ATP catabolic process	GO:0008559//xenobiotic-transporting ATPase activity;GO:0005524//ATP binding	GO:0009941//chloroplast envelope;GO:0016021//integral to membrane
CL1284.Contig5	993	3	0.1547	gi|462422117|gb|EMJ26380.1|	557	1e-157	hypothetical protein PRUPE_ppa002192mg [Prunus persica]	gi|225470564|ref|XM_002272024.1|	745	0	PREDICTED: Vitis vinifera ABC transporter B family member 26, chloroplastic-like (LOC100249410), mRNA	sp|Q8RY46|AB26B_ARATH	517	3e-147	ABC transporter B family member 26, chloroplastic OS=Arabidopsis thaliana GN=ABCB26 PE=1 SV=1	SPBC9B6.09c	198	1e-50	COG1132	ABC-type multidrug transport system, ATPase and permease components	K05656	2e-146	516	mtr:MTR_5g033080	ATP-binding cassette, subfamily B (MDR/TAP), member 9	GO:0010039//response to iron ion;GO:0000302//response to reactive oxygen species;GO:0055072//iron ion homeostasis;GO:0015996//chlorophyll catabolic process;GO:0055085//transmembrane transport;GO:0006200//ATP catabolic process	GO:0008559//xenobiotic-transporting ATPase activity;GO:0005524//ATP binding	GO:0009941//chloroplast envelope;GO:0016021//integral to membrane
CL1285.Contig1	289	16	2.8342	--	--	--	--	--	--	--	--	--	--	--	--	--	--	--	--	--	--	--	--	--	--	-	-	-
CL1286.Contig1	1147	190	8.4801	gi|359478029|ref|XP_002264970.2|	663.7	0	PREDICTED: DNA topoisomerase 3-beta-1-like [Vitis vinifera]	gi|359478028|ref|XM_002264934.2|	858	0	PREDICTED: Vitis vinifera DNA topoisomerase 3-beta-1-like (LOC100260076), mRNA	--	--	--	--	SPBC16G5.12c	224	2e-58	COG0550	Topoisomerase IA	K03165	0	663	vvi:100260076	DNA topoisomerase III [EC:5.99.1.2]	GO:0006268//DNA unwinding involved in replication;GO:0048573//photoperiodism, flowering;GO:0006265//DNA topological change	GO:0003917//DNA topoisomerase type I activity	GO:0009536//plastid;GO:0005694//chromosome;GO:0005576//extracellular region
CL1287.Contig1	1525	492	16.516	gi|24461867|gb|AAN62354.1|AF506028_23	57.8	6e-07	CTV.22 [Citrus trifoliata]	gi|470120085|ref|XM_004296091.1|	174	2e-40	PREDICTED: Fragaria vesca subsp. vesca uncharacterized LOC101297525 (LOC101297525), mRNA	sp|F4I171|MD15A_ARATH	346	2e-95	Mediator of RNA polymerase II transcription subunit 15a OS=Arabidopsis thaliana GN=MED15A PE=1 SV=1	ZftsK	52.8	2e-06	COG1674	DNA segregation ATPase FtsK/SpoIIIE and related proteins	K14486	3e-10	65.1	aly:ARALYDRAFT_488981	auxin response factor	GO:0006633//fatty acid biosynthetic process;GO:0009751//response to salicylic acid stimulus;GO:0002213//defense response to insect;GO:0001676//long-chain fatty acid metabolic process	-	GO:0005634//nucleus
CL1287.Contig2	2892	399	7.0629	gi|24461867|gb|AAN62354.1|AF506028_23	73.6	2e-11	CTV.22 [Citrus trifoliata]	gi|359487052|ref|XM_002271684.2|	787	0	PREDICTED: Vitis vinifera uncharacterized LOC100264243 (LOC100264243), mRNA	sp|F4I171|MD15A_ARATH	1019	0	Mediator of RNA polymerase II transcription subunit 15a OS=Arabidopsis thaliana GN=MED15A PE=1 SV=1	YBR112c	77	2e-13	COG0457	FOG: TPR repeat	K14486	1e-15	84.3	ath:AT5G20730	auxin response factor	GO:0006633//fatty acid biosynthetic process;GO:0006355//regulation of transcription, DNA-dependent;GO:0009751//response to salicylic acid stimulus;GO:0002213//defense response to insect;GO:0001676//long-chain fatty acid metabolic process	GO:0003712//transcription cofactor activity	GO:0005634//nucleus
CL1287.Contig3	2983	220	3.7755	gi|24461867|gb|AAN62354.1|AF506028_23	70.5	2e-10	CTV.22 [Citrus trifoliata]	gi|359487052|ref|XM_002271684.2|	787	0	PREDICTED: Vitis vinifera uncharacterized LOC100264243 (LOC100264243), mRNA	sp|F4I171|MD15A_ARATH	999	0	Mediator of RNA polymerase II transcription subunit 15a OS=Arabidopsis thaliana GN=MED15A PE=1 SV=1	YBR112c	77	2e-13	COG0457	FOG: TPR repeat	K14486	1e-13	77.4	aly:ARALYDRAFT_488981	auxin response factor	GO:0006633//fatty acid biosynthetic process;GO:0006355//regulation of transcription, DNA-dependent;GO:0009751//response to salicylic acid stimulus;GO:0002213//defense response to insect;GO:0001676//long-chain fatty acid metabolic process	GO:0003712//transcription cofactor activity	GO:0005634//nucleus
CL1287.Contig4	200	71	18.1735	gi|255579228|ref|XP_002530460.1|	100.1	1e-20	transcription cofactor, putative [Ricinus communis] >gi|223530005|gb|EEF31930.1| transcription cofactor, putative [Ricinus communis]	gi|24461847|gb|AF506028.1|	61.9	2e-07	Poncirus trifoliata citrus tristeza virus resistance gene locus, complete sequence	sp|F4I171|MD15A_ARATH	65.9	5e-12	Mediator of RNA polymerase II transcription subunit 15a OS=Arabidopsis thaliana GN=MED15A PE=1 SV=1	--	--	--	--	--	--	--	--	--	--	GO:0006355//regulation of transcription, DNA-dependent	GO:0003712//transcription cofactor activity	-
CL1288.Contig1	437	1	0.1171	gi|388492046|gb|AFK34089.1|	73.2	1e-12	unknown [Medicago truncatula]	--	--	--	--	sp|P0CB26|Y1089_ARATH	57.8	2e-09	Uncharacterized protein At1g10890 OS=Arabidopsis thaliana GN=At1g10890 PE=1 SV=1	--	--	--	--	--	K13173	1e-13	73.2	mtr:MTR_2g007150	arginine and glutamate-rich protein 1	-	-	GO:0009536//plastid
CL1288.Contig2	446	0	0	gi|388492046|gb|AFK34089.1|	73.2	1e-12	unknown [Medicago truncatula]	--	--	--	--	sp|P0CB26|Y1089_ARATH	57.8	3e-09	Uncharacterized protein At1g10890 OS=Arabidopsis thaliana GN=At1g10890 PE=1 SV=1	--	--	--	--	--	K13173	1e-13	73.2	mtr:MTR_2g007150	arginine and glutamate-rich protein 1	-	-	GO:0009536//plastid
CL1289.Contig1	2333	36	0.7899	gi|359491974|ref|XP_002283285.2|	867.1	0	PREDICTED: uncharacterized protein LOC100252311 [Vitis vinifera]	gi|359491973|ref|XM_002283249.2|	634	1e-178	PREDICTED: Vitis vinifera uncharacterized LOC100252311 (LOC100252311), mRNA	--	--	--	--	--	--	--	--	--	--	--	--	--	--	GO:0009630//gravitropism;GO:0006352//DNA-dependent transcription, initiation	GO:0046982//protein heterodimerization activity	GO:0009506//plasmodesma;GO:0005669//transcription factor TFIID complex
CL1289.Contig2	3247	26	0.4099	gi|359491974|ref|XP_002283285.2|	1136.3	0	PREDICTED: uncharacterized protein LOC100252311 [Vitis vinifera]	gi|359491973|ref|XM_002283249.2|	634	1e-178	PREDICTED: Vitis vinifera uncharacterized LOC100252311 (LOC100252311), mRNA	--	--	--	--	--	--	--	--	--	--	--	--	--	--	GO:0044699;GO:0006352//DNA-dependent transcription, initiation	GO:0046982//protein heterodimerization activity	GO:0009506//plasmodesma;GO:0005669//transcription factor TFIID complex
CL1289.Contig3	1380	8	0.2968	gi|359491974|ref|XP_002283285.2|	518.9	8e-146	PREDICTED: uncharacterized protein LOC100252311 [Vitis vinifera]	gi|359491973|ref|XM_002283249.2|	355	8e-95	PREDICTED: Vitis vinifera uncharacterized LOC100252311 (LOC100252311), mRNA	--	--	--	--	--	--	--	--	--	--	--	--	--	--	GO:0009630//gravitropism	-	GO:0009506//plasmodesma
CL1289.Contig4	2294	9	0.2008	gi|359491974|ref|XP_002283285.2|	788.1	0	PREDICTED: uncharacterized protein LOC100252311 [Vitis vinifera]	gi|359491973|ref|XM_002283249.2|	355	1e-94	PREDICTED: Vitis vinifera uncharacterized LOC100252311 (LOC100252311), mRNA	--	--	--	--	--	--	--	--	--	--	--	--	--	--	-	-	GO:0009506//plasmodesma
CL129.Contig1	290	18	3.1775	--	--	--	--	--	--	--	--	--	--	--	--	--	--	--	--	--	--	--	--	--	--	-	-	-
CL1290.Contig1	934	1845	101.125	gi|255553468|ref|XP_002517775.1|	265.8	7e-70	cinnamoyl-CoA reductase, putative [Ricinus communis] >gi|223543047|gb|EEF44582.1| cinnamoyl-CoA reductase, putative [Ricinus communis]	gi|224106126|ref|XM_002314017.1|	103	3e-19	Populus trichocarpa cinnamoyl CoA reductase-like protein (CCRL3), mRNA	sp|Q9S9N9|CCR1_ARATH	194	8e-50	Cinnamoyl-CoA reductase 1 OS=Arabidopsis thaliana GN=CCR1 PE=1 SV=1	SPAC513.07	109	6e-24	COG0451	Nucleoside-diphosphate-sugar epimerases	K09753	1e-48	191	aly:ARALYDRAFT_471794	cinnamoyl-CoA reductase [EC:1.2.1.44]	GO:0044237//cellular metabolic process;GO:0055114//oxidation-reduction process	GO:0050662//coenzyme binding;GO:0000166//nucleotide binding;GO:0045552//dihydrokaempferol 4-reductase activity	-
CL1291.Contig1	3998	74	0.9475	gi|357471553|ref|XP_003606061.1|	591.7	3e-167	50S ribosomal protein L2-B [Medicago truncatula] >gi|355507116|gb|AES88258.1| 50S ribosomal protein L2-B [Medicago truncatula]	gi|460251961|gb|GABL01018667.1|	3289	0	TSA: Camelina sativa comp35759_c0_seq2 transcribed RNA sequence	sp|Q4VZK5|RK2_CUCSA	559	5e-159	50S ribosomal protein L2, chloroplastic OS=Cucumis sativus GN=rpl2-A PE=3 SV=1	all4212	322	2e-87	COG0090	Ribosomal protein L2	K02886	1e-157	556	vvi:4025024	large subunit ribosomal protein L2	GO:0006412//translation	GO:0003735//structural constituent of ribosome;GO:0016740//transferase activity;GO:0019843//rRNA binding	GO:0015934//large ribosomal subunit;GO:0009507//chloroplast;GO:0005739//mitochondrion
CL1291.Contig2	4661	28	0.3075	gi|313199740|ref|YP_004021354.1|	411.4	7e-113	ribosomal protein S3 [Theobroma cacao] >gi|309321304|gb|ADO64847.1| ribosomal protein S3 [Theobroma cacao] >gi|328924817|gb|ADO64928.2| ribosomal protein S3 [Theobroma cacao] >gi|371925974|gb|AEX57764.1| ribosomal protein S3 (chloroplast) [Theobroma cacao] >gi|371926056|gb|AEX57845.1| ribosomal protein S3 (chloroplast) [Theobroma cacao] >gi|371926138|gb|AEX57926.1| ribosomal protein S3 (chloropla…	gi|386268344|gb|JQ809470.1|	4944	0	Francoa sonchifolia plastid, complete genome	sp|Q09MD9|RR3_CITSI	409	1e-113	30S ribosomal protein S3, chloroplastic OS=Citrus sinensis GN=rps3 PE=3 SV=1	all4212	195	7e-49	COG0090	Ribosomal protein L2	K02982	9e-112	404	ath:ArthCp061	small subunit ribosomal protein S3	GO:0006412//translation;GO:0009626//plant-type hypersensitive response;GO:0006354//DNA-dependent transcription, elongation;GO:0006091//generation of precursor metabolites and energy;GO:0015979//photosynthesis	GO:0043531//ADP binding;GO:0019843//rRNA binding;GO:0003735//structural constituent of ribosome;GO:0005515//protein binding	GO:0000312//plastid small ribosomal subunit;GO:0009295//nucleoid;GO:0009941//chloroplast envelope;GO:0005763//mitochondrial small ribosomal subunit;GO:0009570//chloroplast stroma;GO:0005886//plasma membrane
CL1291.Contig3	3831	20	0.2673	gi|357471553|ref|XP_003606061.1|	591.7	3e-167	50S ribosomal protein L2-B [Medicago truncatula] >gi|355507116|gb|AES88258.1| 50S ribosomal protein L2-B [Medicago truncatula]	gi|460251961|gb|GABL01018667.1|	3424	0	TSA: Camelina sativa comp35759_c0_seq2 transcribed RNA sequence	sp|Q4VZK5|RK2_CUCSA	559	5e-159	50S ribosomal protein L2, chloroplastic OS=Cucumis sativus GN=rpl2-A PE=3 SV=1	all4212	322	2e-87	COG0090	Ribosomal protein L2	K02886	1e-157	556	vvi:4025024	large subunit ribosomal protein L2	GO:0006412//translation	GO:0003735//structural constituent of ribosome;GO:0016740//transferase activity;GO:0019843//rRNA binding	GO:0015934//large ribosomal subunit;GO:0009507//chloroplast;GO:0005739//mitochondrion
CL1291.Contig4	4494	19	0.2164	gi|313199740|ref|YP_004021354.1|	411.4	7e-113	ribosomal protein S3 [Theobroma cacao] >gi|309321304|gb|ADO64847.1| ribosomal protein S3 [Theobroma cacao] >gi|328924817|gb|ADO64928.2| ribosomal protein S3 [Theobroma cacao] >gi|371925974|gb|AEX57764.1| ribosomal protein S3 (chloroplast) [Theobroma cacao] >gi|371926056|gb|AEX57845.1| ribosomal protein S3 (chloroplast) [Theobroma cacao] >gi|371926138|gb|AEX57926.1| ribosomal protein S3 (chloropla…	gi|386268344|gb|JQ809470.1|	5093	0	Francoa sonchifolia plastid, complete genome	sp|Q09MD9|RR3_CITSI	409	1e-113	30S ribosomal protein S3, chloroplastic OS=Citrus sinensis GN=rps3 PE=3 SV=1	all4212	195	7e-49	COG0090	Ribosomal protein L2	K02982	9e-112	404	ath:ArthCp061	small subunit ribosomal protein S3	GO:0006412//translation;GO:0009626//plant-type hypersensitive response;GO:0006354//DNA-dependent transcription, elongation;GO:0006091//generation of precursor metabolites and energy;GO:0015979//photosynthesis	GO:0043531//ADP binding;GO:0019843//rRNA binding;GO:0003735//structural constituent of ribosome;GO:0005515//protein binding	GO:0000312//plastid small ribosomal subunit;GO:0009295//nucleoid;GO:0009941//chloroplast envelope;GO:0005763//mitochondrial small ribosomal subunit;GO:0009570//chloroplast stroma;GO:0005886//plasma membrane
CL1293.Contig1	312	21	3.4457	gi|462413397|gb|EMJ18446.1|	172.9	1e-42	hypothetical protein PRUPE_ppa003835mg [Prunus persica]	gi|224115799|ref|XM_002332024.1|	196	9e-48	Populus trichocarpa nramp transporter, mRNA	sp|Q653V6|NRAM3_ORYSJ	169	3e-43	Metal transporter Nramp3 OS=Oryza sativa subsp. japonica GN=NRAMP3 PE=2 SV=1	mlr2501	117	4e-27	COG1914	Mn2+ and Fe2+ transporters of the NRAMP family	K03322	2e-43	171	rcu:RCOM_0470840	manganese transport protein	GO:0055071//manganese ion homeostasis;GO:0070574//cadmium ion transmembrane transport;GO:0006828//manganese ion transport;GO:0034755//iron ion transmembrane transport;GO:0006875//cellular metal ion homeostasis	GO:0005381//iron ion transmembrane transporter activity;GO:0015086//cadmium ion transmembrane transporter activity;GO:0015103//inorganic anion transmembrane transporter activity	GO:0005886//plasma membrane;GO:0009507//chloroplast
CL1293.Contig2	463	41	4.5333	gi|462413397|gb|EMJ18446.1|	169.1	2e-41	hypothetical protein PRUPE_ppa003835mg [Prunus persica]	gi|225465527|ref|XM_002273227.1|	133	2e-28	PREDICTED: Vitis vinifera metal transporter Nramp6-like (LOC100256746), mRNA	sp|Q9S9N8|NRAM6_ARATH	165	9e-42	Metal transporter Nramp6 OS=Arabidopsis thaliana GN=NRAMP6 PE=2 SV=2	mlr2501	108	5e-24	COG1914	Mn2+ and Fe2+ transporters of the NRAMP family	K03322	4e-42	168	rcu:RCOM_0470840	manganese transport protein	GO:0055071//manganese ion homeostasis;GO:0070574//cadmium ion transmembrane transport;GO:0006828//manganese ion transport;GO:0034755//iron ion transmembrane transport;GO:0006875//cellular metal ion homeostasis	GO:0005381//iron ion transmembrane transporter activity;GO:0015086//cadmium ion transmembrane transporter activity;GO:0015103//inorganic anion transmembrane transporter activity	GO:0005886//plasma membrane;GO:0009507//chloroplast
CL1295.Contig1	1542	92	3.0543	gi|356564768|ref|XP_003550620.1|	305.4	1e-81	PREDICTED: transcription factor TT2-like [Glycine max]	gi|356545755|ref|XM_003541253.1|	293	3e-76	PREDICTED: Glycine max transcription factor MYB12-like (LOC100781908), mRNA	sp|Q9FJA2|TT2_ARATH	208	8e-54	Transcription factor TT2 OS=Arabidopsis thaliana GN=TT2 PE=1 SV=1	ECU11g1690	95.9	2e-19	COG5147	Myb superfamily proteins, including transcription factors and mRNA splicing factors	K09422	7e-68	256	vvi:100244605	myb proto-oncogene protein, plant	-	-	-
CL1295.Contig2	1138	90	4.0486	gi|147810820|emb|CAN60723.1|	325.5	1e-87	hypothetical protein VITISV_034452 [Vitis vinifera]	gi|356522397|ref|XM_003529785.1|	260	3e-66	PREDICTED: Glycine max transcription repressor MYB4-like (LOC100804950), mRNA	sp|O22264|MYB12_ARATH	205	5e-53	Transcription factor MYB12 OS=Arabidopsis thaliana GN=MYB12 PE=2 SV=1	ECU11g1690	97.1	5e-20	COG5147	Myb superfamily proteins, including transcription factors and mRNA splicing factors	K09422	7e-88	322	vvi:100244605	myb proto-oncogene protein, plant	-	-	-
CL1295.Contig3	3409	3625	54.4365	gi|462400611|gb|EMJ06168.1|	778.1	0	hypothetical protein PRUPE_ppa002340mg [Prunus persica]	gi|225453001|ref|XM_002263223.1|	563	1e-157	PREDICTED: Vitis vinifera uncharacterized LOC100253609 (LOC100253609), mRNA	sp|Q9LZW3|PUB16_ARATH	657	0	U-box domain-containing protein 16 OS=Arabidopsis thaliana GN=PUB16 PE=2 SV=1	ECU11g1690	98.2	8e-20	COG5147	Myb superfamily proteins, including transcription factors and mRNA splicing factors	K09422	6e-65	248	vvi:100264614	myb proto-oncogene protein, plant	GO:0010200//response to chitin;GO:0016567//protein ubiquitination	GO:0004842//ubiquitin-protein ligase activity	GO:0009536//plastid;GO:0000151//ubiquitin ligase complex
CL1295.Contig4	959	7	0.3737	gi|359484279|ref|XP_003633091.1|	223.4	4e-57	PREDICTED: transcription factor TT2-like [Vitis vinifera]	gi|356564767|ref|XM_003550572.1|	218	8e-54	PREDICTED: Glycine max transcription factor TT2-like (LOC100802704), mRNA	sp|Q9FJA2|TT2_ARATH	153	1e-37	Transcription factor TT2 OS=Arabidopsis thaliana GN=TT2 PE=1 SV=1	ECU11g1690	85.1	2e-16	COG5147	Myb superfamily proteins, including transcription factors and mRNA splicing factors	K09422	5e-44	176	vvi:100244051	myb proto-oncogene protein, plant	-	-	-
CL1296.Contig1	215	8	1.9049	--	--	--	--	--	--	--	--	--	--	--	--	--	--	--	--	--	--	--	--	--	--	-	-	-
CL1298.Contig1	305	21	3.5248	gi|470136137|ref|XP_004303854.1|	203	1e-51	PREDICTED: probable rhamnose biosynthetic enzyme 1-like [Fragaria vesca subsp. vesca]	gi|283488504|gb|GQ292793.1|	246	1e-62	Gossypium hirsutum rhamnose synthase (RHM4) mRNA, complete cds	sp|Q9SYM5|RHM1_ARATH	200	1e-52	Probable rhamnose biosynthetic enzyme 1 OS=Arabidopsis thaliana GN=RHM1 PE=1 SV=1	MA3779	87.4	6e-18	COG1088	dTDP-D-glucose 4,6-dehydratase	K12450	7e-53	202	gmx:100789909	UDP-glucose 4,6-dehydratase [EC:4.2.1.76]	GO:0045226//extracellular polysaccharide biosynthetic process;GO:0010253//UDP-rhamnose biosynthetic process;GO:0010214//seed coat development;GO:0051555//flavonol biosynthetic process;GO:0010192//mucilage biosynthetic process;GO:0010315//auxin efflux	GO:0008831//dTDP-4-dehydrorhamnose reductase activity;GO:0050377//UDP-glucose 4,6-dehydratase activity;GO:0010280//UDP-L-rhamnose synthase activity;GO:0000166//nucleotide binding;GO:0050662//coenzyme binding;GO:0008460//dTDP-glucose 4,6-dehydratase activity	-
CL1298.Contig2	2157	4889	116.032	gi|211906526|gb|ACJ11756.1|	1269.2	0	rhamnose synthase [Gossypium hirsutum]	gi|211906525|gb|FJ415210.1|	1429	0	Gossypium hirsutum clone RHM1 rhamnose synthase mRNA, complete cds	sp|Q9SYM5|RHM1_ARATH	1241	0	Probable rhamnose biosynthetic enzyme 1 OS=Arabidopsis thaliana GN=RHM1 PE=1 SV=1	MTH1789	281	3e-75	COG1088	dTDP-D-glucose 4,6-dehydratase	K12450	0	1263	vvi:100260586	UDP-glucose 4,6-dehydratase [EC:4.2.1.76]	GO:0009744//response to sucrose stimulus;GO:0010253//UDP-rhamnose biosynthetic process;GO:0045226//extracellular polysaccharide biosynthetic process;GO:0010214//seed coat development;GO:0051555//flavonol biosynthetic process;GO:0010224//response to UV-B;GO:0010315//auxin efflux;GO:0010192//mucilage biosynthetic process	GO:0008460//dTDP-glucose 4,6-dehydratase activity;GO:0000166//nucleotide binding;GO:0050377//UDP-glucose 4,6-dehydratase activity;GO:0050662//coenzyme binding;GO:0008831//dTDP-4-dehydrorhamnose reductase activity;GO:0010280//UDP-L-rhamnose synthase activity	GO:0009507//chloroplast;GO:0005829//cytosol;GO:0009506//plasmodesma
CL1299.Contig1	1072	1	0.0478	gi|224086530|ref|XP_002307904.1|	315.1	1e-84	predicted protein [Populus trichocarpa] >gi|222853880|gb|EEE91427.1| predicted protein [Populus trichocarpa]	gi|349718331|emb|FQ381336.1|	218	9e-54	Vitis vinifera clone SS0ABP1YO21	--	--	--	--	TM0201_2	99	1e-20	COG4624	Iron only hydrogenase large subunit, C-terminal domain	--	--	--	--	--	GO:0055114//oxidation-reduction process	GO:0008901//ferredoxin hydrogenase activity	GO:0009536//plastid
CL1299.Contig2	2100	302	7.362	gi|224086530|ref|XP_002307904.1|	775.4	0	predicted protein [Populus trichocarpa] >gi|222853880|gb|EEE91427.1| predicted protein [Populus trichocarpa]	gi|359496947|ref|XM_003635332.1|	464	1e-127	PREDICTED: Vitis vinifera cytosolic Fe-S cluster assembly factor NARFL-like (LOC100267779), mRNA	--	--	--	--	SPCC1450.10c	243	7e-64	COG4624	Iron only hydrogenase large subunit, C-terminal domain	--	--	--	--	--	GO:0000278//mitotic cell cycle;GO:0006396//RNA processing;GO:0055114//oxidation-reduction process;GO:0007059//chromosome segregation;GO:0042138//meiotic DNA double-strand break formation;GO:0048522//positive regulation of cellular process;GO:0009410//response to xenobiotic stimulus;GO:0007129//synapsis;GO:0007131//reciprocal meiotic recombination	GO:0008901//ferredoxin hydrogenase activity	GO:0005829//cytosol;GO:0009536//plastid;GO:0005634//nucleus
CL1299.Contig3	343	1	0.1493	gi|297800500|ref|XP_002868134.1|	134.8	4e-31	predicted protein [Arabidopsis lyrata subsp. lyrata] >gi|297313970|gb|EFH44393.1| predicted protein [Arabidopsis lyrata subsp. lyrata]	gi|356562480|ref|XM_003549451.1|	97.6	7e-18	PREDICTED: Glycine max cytosolic Fe-S cluster assembly factor NARFL-like (LOC100806757), mRNA	--	--	--	--	SPCC1450.10c	48.9	2e-06	COG4624	Iron only hydrogenase large subunit, C-terminal domain	--	--	--	--	--	GO:0000278//mitotic cell cycle;GO:0006396//RNA processing;GO:0007059//chromosome segregation;GO:0042138//meiotic DNA double-strand break formation;GO:0048522//positive regulation of cellular process;GO:0009410//response to xenobiotic stimulus;GO:0007129//synapsis;GO:0007131//reciprocal meiotic recombination	GO:0008901//ferredoxin hydrogenase activity	GO:0005829//cytosol;GO:0009536//plastid;GO:0005634//nucleus
CL1299.Contig4	1420	9	0.3245	gi|359496948|ref|XP_003635380.1|	508.8	9e-143	PREDICTED: cytosolic Fe-S cluster assembly factor NARFL-like [Vitis vinifera] >gi|297744923|emb|CBI38438.3| unnamed protein product [Vitis vinifera]	gi|359496947|ref|XM_003635332.1|	333	3e-88	PREDICTED: Vitis vinifera cytosolic Fe-S cluster assembly factor NARFL-like (LOC100267779), mRNA	--	--	--	--	TM0201_2	157	4e-38	COG4624	Iron only hydrogenase large subunit, C-terminal domain	--	--	--	--	--	GO:0000278//mitotic cell cycle;GO:0006396//RNA processing;GO:0055114//oxidation-reduction process;GO:0007059//chromosome segregation;GO:0042138//meiotic DNA double-strand break formation;GO:0048522//positive regulation of cellular process;GO:0009410//response to xenobiotic stimulus;GO:0007129//synapsis;GO:0007131//reciprocal meiotic recombination	GO:0008901//ferredoxin hydrogenase activity	GO:0005829//cytosol;GO:0009536//plastid;GO:0005634//nucleus
CL13.Contig1	297	5	0.8618	--	--	--	--	--	--	--	--	--	--	--	--	--	--	--	--	--	--	--	--	--	--	-	-	-
CL13.Contig2	313	15	2.4533	--	--	--	--	--	--	--	--	--	--	--	--	--	--	--	--	--	--	--	--	--	--	-	-	-
CL130.Contig1	1193	115	4.9348	gi|255578534|ref|XP_002530130.1|	374	2e-102	ubiquitin-protein ligase, putative [Ricinus communis] >gi|223530355|gb|EEF32246.1| ubiquitin-protein ligase, putative [Ricinus communis]	gi|297839708|ref|XM_002887690.1|	291	9e-76	Arabidopsis lyrata subsp. lyrata protein binding protein, mRNA	--	--	--	--	--	--	--	--	--	--	--	--	--	--	GO:0009644//response to high light intensity;GO:0042542//response to hydrogen peroxide	GO:0008270//zinc ion binding;GO:0016874//ligase activity	GO:0005737//cytoplasm
CL130.Contig2	1041	55	2.7047	gi|255578534|ref|XP_002530130.1|	374	2e-102	ubiquitin-protein ligase, putative [Ricinus communis] >gi|223530355|gb|EEF32246.1| ubiquitin-protein ligase, putative [Ricinus communis]	gi|297839708|ref|XM_002887690.1|	291	7e-76	Arabidopsis lyrata subsp. lyrata protein binding protein, mRNA	--	--	--	--	--	--	--	--	--	--	--	--	--	--	GO:0009644//response to high light intensity;GO:0042542//response to hydrogen peroxide	GO:0008270//zinc ion binding;GO:0016874//ligase activity	GO:0005737//cytoplasm
CL130.Contig3	473	59	6.3856	gi|388502442|gb|AFK39287.1|	190.3	9e-48	unknown [Medicago truncatula]	gi|359494417|ref|XM_002277534.2|	125	4e-26	PREDICTED: Vitis vinifera uncharacterized LOC100256555 (LOC100256555), mRNA	--	--	--	--	--	--	--	--	--	--	--	--	--	--	GO:0009644//response to high light intensity;GO:0042542//response to hydrogen peroxide	GO:0008270//zinc ion binding;GO:0016874//ligase activity	GO:0005737//cytoplasm
CL1300.Contig1	454	99	11.1632	--	--	--	--	--	--	--	--	--	--	--	--	--	--	--	--	--	--	--	--	--	--	-	-	-
CL1301.Contig1	1712	4689	140.212	gi|224133716|ref|XP_002321643.1|	619.8	4e-176	predicted protein [Populus trichocarpa] >gi|222868639|gb|EEF05770.1| predicted protein [Populus trichocarpa]	gi|470126357|ref|XM_004299107.1|	63.9	5e-07	PREDICTED: Fragaria vesca subsp. vesca cytochrome P450 71A25-like (LOC101291823), mRNA	sp|P24465|C71A1_PERAE	517	9e-147	Cytochrome P450 71A1 OS=Persea americana GN=CYP71A1 PE=1 SV=2	BH0579	125	3e-28	COG2124	Cytochrome P450	K00517	4e-125	446	ath:AT4G13310	[EC:1.14.-.-]	GO:0006952//defense response;GO:0044710;GO:0009617//response to bacterium	GO:0046872//metal ion binding;GO:0016709//oxidoreductase activity, acting on paired donors, with incorporation or reduction of molecular oxygen, NAD(P)H as one donor, and incorporation of one atom of oxygen	-
CL1302.Contig1	529	44	4.258	gi|462416872|gb|EMJ21609.1|	182.6	2e-45	hypothetical protein PRUPE_ppa008244mg [Prunus persica]	gi|470141959|ref|XM_004306643.1|	113	2e-22	PREDICTED: Fragaria vesca subsp. vesca dihydroflavonol-4-reductase-like, transcript variant 2 (LOC101295450), mRNA	sp|P51105|DFRA_GERHY	103	6e-23	Dihydroflavonol-4-reductase OS=Gerbera hybrida GN=DFR PE=2 SV=1	SA0317	63.5	2e-10	COG0451	Nucleoside-diphosphate-sugar epimerases	K13082	2e-20	96.7	mtr:MTR_124s0002	bifunctional dihydroflavonol 4-reductase/flavanone 4-reductase [EC:1.1.1.219 1.1.1.234]	GO:0044237//cellular metabolic process;GO:0006694//steroid biosynthetic process;GO:0055114//oxidation-reduction process	GO:0003854//3-beta-hydroxy-delta5-steroid dehydrogenase activity;GO:0000166//nucleotide binding;GO:0050662//coenzyme binding;GO:0045552//dihydrokaempferol 4-reductase activity	-
CL1303.Contig1	267	44	8.4363	gi|470106580|ref|XP_004289643.1|	86.7	1e-16	PREDICTED: pentatricopeptide repeat-containing protein At3g49240-like [Fragaria vesca subsp. vesca]	gi|470106579|ref|XM_004289595.1|	75.8	2e-11	PREDICTED: Fragaria vesca subsp. vesca pentatricopeptide repeat-containing protein At3g49240-like (LOC101314518), mRNA	sp|Q9M3A8|PP273_ARATH	75.5	7e-15	Pentatricopeptide repeat-containing protein At3g49240 OS=Arabidopsis thaliana GN=EMB1796 PE=2 SV=1	slr0599	48.5	3e-06	COG0515	Serine/threonine protein kinase	K12418	8e-07	50.1	cre:CHLREDRAFT_32523	fatty acid desaturase (delta-4 desaturase) [EC:1.14.19.-]	GO:0050826//response to freezing;GO:0009220//pyrimidine ribonucleotide biosynthetic process;GO:0048825//cotyledon development;GO:0051301//cell division;GO:0009640//photomorphogenesis;GO:0010564//regulation of cell cycle process;GO:0009560//embryo sac egg cell differentiation;GO:0019915//lipid storage;GO:0010182//sugar mediated signaling pathway;GO:0009933//meristem structural organization;GO:0016…	GO:0005524//ATP binding	GO:0009507//chloroplast;GO:0005739//mitochondrion
CL1303.Contig2	231	35	7.7565	gi|15229107|ref|NP_190493.1|	24.6	1e-09	pentatricopeptide repeat-containing protein [Arabidopsis thaliana] >gi|75183725|sp|Q9M3A8.1|PP273_ARATH RecName: Full=Pentatricopeptide repeat-containing protein At3g49240; AltName: Full=Protein EMBRYO DEFECTIVE 1796 >gi|31711738|gb|AAP68225.1| At3g49240 [Arabidopsis thaliana] >gi|58013028|gb|AAW62967.1| mitochondrial embryo-defective 1796 [Arabidopsis thaliana] >gi|332644993|gb|AEE78514.1| penta…	--	--	--	--	sp|Q9M3A8|PP273_ARATH	58.2	4e-11	Pentatricopeptide repeat-containing protein At3g49240 OS=Arabidopsis thaliana GN=EMB1796 PE=2 SV=1	--	--	--	--	--	--	--	--	--	--	GO:0050826//response to freezing;GO:0009220//pyrimidine ribonucleotide biosynthetic process;GO:0048825//cotyledon development;GO:0051301//cell division;GO:0009640//photomorphogenesis;GO:0010564//regulation of cell cycle process;GO:0009560//embryo sac egg cell differentiation;GO:0019915//lipid storage;GO:0010182//sugar mediated signaling pathway;GO:0009933//meristem structural organization;GO:0016…	GO:0005524//ATP binding	GO:0009507//chloroplast;GO:0005739//mitochondrion
CL1303.Contig3	232	32	7.0611	gi|356516061|ref|XP_003526715.1|	62	3e-09	PREDICTED: pentatricopeptide repeat-containing protein At3g49240-like [Glycine max]	--	--	--	--	sp|Q9M3A8|PP273_ARATH	55.5	7e-09	Pentatricopeptide repeat-containing protein At3g49240 OS=Arabidopsis thaliana GN=EMB1796 PE=2 SV=1	--	--	--	--	--	--	--	--	--	--	GO:0044763;GO:0009793//embryo development ending in seed dormancy;GO:0010033//response to organic substance;GO:0048827//phyllome development;GO:0006796//phosphate-containing compound metabolic process;GO:0044702;GO:0009628//response to abiotic stimulus;GO:0048609//multicellular organismal reproductive process;GO:0006464//cellular protein modification process;GO:0050794//regulation of cellular pro…	GO:0005524//ATP binding	GO:0009507//chloroplast;GO:0005739//mitochondrion
CL1304.Contig1	390	4	0.5251	gi|255539937|ref|XP_002511033.1|	139.8	1e-32	conserved hypothetical protein [Ricinus communis] >gi|223550148|gb|EEF51635.1| conserved hypothetical protein [Ricinus communis]	gi|225454879|ref|XM_002278754.1|	99.6	2e-18	PREDICTED: Vitis vinifera uncharacterized LOC100245880 (LOC100245880), mRNA	--	--	--	--	--	--	--	--	--	--	--	--	--	--	GO:0048573//photoperiodism, flowering	-	GO:0005634//nucleus
CL1304.Contig2	968	216	11.4232	gi|470146816|ref|XP_004309016.1|	409.5	4e-113	PREDICTED: putative U6 snRNA phosphodiesterase-like [Fragaria vesca subsp. vesca]	gi|225454879|ref|XM_002278754.1|	303	2e-79	PREDICTED: Vitis vinifera uncharacterized LOC100245880 (LOC100245880), mRNA	--	--	--	--	--	--	--	--	--	--	--	--	--	--	GO:0048573//photoperiodism, flowering	-	GO:0005634//nucleus
CL1305.Contig1	235	20	4.3568	--	--	--	--	--	--	--	--	--	--	--	--	--	--	--	--	--	--	--	--	--	--	-	-	-
CL1305.Contig2	255	43	8.6325	--	--	--	--	--	--	--	--	--	--	--	--	--	--	--	--	--	--	--	--	--	--	-	-	-
CL1306.Contig1	1282	642	25.6364	gi|296083097|emb|CBI22501.3|	637.5	0	unnamed protein product [Vitis vinifera]	gi|359475458|ref|XM_002271358.2|	533	1e-148	PREDICTED: Vitis vinifera ribosomal RNA assembly protein mis3-like (LOC100245609), mRNA	--	--	--	--	SPBC25B2.05	398	1e-110	COG1094	Predicted RNA-binding protein (contains KH domains)	K06961	0	637	vvi:100245609	ribosomal RNA assembly protein	GO:0006364//rRNA processing	GO:0003723//RNA binding	GO:0005730//nucleolus;GO:0030529//ribonucleoprotein complex
CL1307.Contig1	1232	12	0.4986	gi|359472577|ref|XP_002281541.2|	618.6	6e-176	PREDICTED: THO complex subunit 2-like [Vitis vinifera]	gi|359472576|ref|XM_002281505.2|	773	0	PREDICTED: Vitis vinifera THO complex subunit 2-like (LOC100254201), mRNA	--	--	--	--	--	--	--	--	--	K12879	5e-177	618	vvi:100254201	THO complex subunit 2	GO:0023014//signal transduction by phosphorylation;GO:0000160//two-component signal transduction system (phosphorelay)	GO:0000155//phosphorelay sensor kinase activity	GO:0016020//membrane;GO:0005634//nucleus
CL1307.Contig2	737	1	0.0695	gi|462413245|gb|EMJ18294.1|	391.3	7e-108	hypothetical protein PRUPE_ppa000084mg [Prunus persica]	gi|359472576|ref|XM_002281505.2|	424	1e-116	PREDICTED: Vitis vinifera THO complex subunit 2-like (LOC100254201), mRNA	--	--	--	--	--	--	--	--	--	K12879	7e-109	391	vvi:100254201	THO complex subunit 2	GO:0023014//signal transduction by phosphorylation;GO:0000160//two-component signal transduction system (phosphorelay)	GO:0000155//phosphorelay sensor kinase activity	GO:0016020//membrane;GO:0005634//nucleus
CL1307.Contig3	1582	81	2.6211	gi|255573214|ref|XP_002527536.1|	758.8	0	tho2 protein, putative [Ricinus communis] >gi|223533086|gb|EEF34845.1| tho2 protein, putative [Ricinus communis]	gi|359472576|ref|XM_002281505.2|	809	0	PREDICTED: Vitis vinifera THO complex subunit 2-like (LOC100254201), mRNA	--	--	--	--	--	--	--	--	--	K12879	0	758	rcu:RCOM_1148800	THO complex subunit 2	GO:0023014//signal transduction by phosphorylation;GO:0000160//two-component signal transduction system (phosphorelay)	GO:0000155//phosphorelay sensor kinase activity	GO:0016020//membrane;GO:0005634//nucleus
CL1308.Contig1	323	22	3.4868	--	--	--	--	--	--	--	--	--	--	--	--	--	--	--	--	--	--	--	--	--	--	-	-	-
CL1309.Contig1	2423	59	1.2465	gi|224140319|ref|XP_002323530.1|	175.6	3e-42	predicted protein [Populus trichocarpa] >gi|222868160|gb|EEF05291.1| predicted protein [Populus trichocarpa]	gi|449485050|ref|XR_180963.1|	125	2e-25	PREDICTED: Cucumis sativus uncharacterized LOC101230186 (LOC101230186), misc_RNA	--	--	--	--	--	--	--	--	--	--	--	--	--	--	GO:0006869//lipid transport;GO:0006508//proteolysis	GO:0008289//lipid binding;GO:0008233//peptidase activity	GO:0005576//extracellular region
CL1309.Contig2	2874	3603	64.1781	gi|449460363|ref|XP_004147915.1|	199.1	3e-49	PREDICTED: uncharacterized protein LOC101215701 [Cucumis sativus]	gi|449485050|ref|XR_180963.1|	139	2e-29	PREDICTED: Cucumis sativus uncharacterized LOC101230186 (LOC101230186), misc_RNA	--	--	--	--	--	--	--	--	--	--	--	--	--	--	-	-	-
CL131.Contig1	1858	471	12.9773	gi|255556512|ref|XP_002519290.1|	808.1	0	Polygalacturonase precursor, putative [Ricinus communis] >gi|223541605|gb|EEF43154.1| Polygalacturonase precursor, putative [Ricinus communis]	gi|356512220|ref|XM_003524771.1|	204	2e-49	PREDICTED: Glycine max polygalacturonase precursor (PG7), mRNA	sp|Q949Z1|PGLR4_ARATH	707	0	Polygalacturonase At1g48100 OS=Arabidopsis thaliana GN=At1g48100 PE=2 SV=1	YJR153w	95.9	2e-19	COG5434	Endopolygalacturonase	K01184	1e-103	375	rcu:RCOM_1063390	polygalacturonase [EC:3.2.1.15]	GO:0005975//carbohydrate metabolic process	GO:0004650//polygalacturonase activity;GO:0047911	GO:0005576//extracellular region
CL131.Contig2	1002	7	0.3576	gi|462420042|gb|EMJ24305.1|	481.1	1e-134	hypothetical protein PRUPE_ppa005391mg [Prunus persica]	gi|225432117|ref|XM_002263632.1|	180	2e-42	PREDICTED: Vitis vinifera polygalacturonase At1g48100-like (LOC100263206), mRNA	sp|Q949Z1|PGLR4_ARATH	443	6e-125	Polygalacturonase At1g48100 OS=Arabidopsis thaliana GN=At1g48100 PE=2 SV=1	YJR153w	83.2	7e-16	COG5434	Endopolygalacturonase	K01184	3e-75	280	aly:ARALYDRAFT_488306	polygalacturonase [EC:3.2.1.15]	GO:0005975//carbohydrate metabolic process	GO:0004650//polygalacturonase activity;GO:0047911	GO:0005576//extracellular region
CL1310.Contig1	304	16	2.6944	gi|449434368|ref|XP_004134968.1|	166.8	9e-41	PREDICTED: cysteine-rich receptor-like protein kinase 26-like [Cucumis sativus]	gi|157086535|gb|EF637083.1|	91.7	4e-16	Arabidopsis thaliana ecotype Cvi-0 S-locus region genomic sequence	sp|Q8L710|CRK17_ARATH	155	4e-39	Cysteine-rich receptor-like protein kinase 17 OS=Arabidopsis thaliana GN=CRK17 PE=2 SV=2	BH2504_1	69.7	1e-12	COG0515	Serine/threonine protein kinase	K04733	3e-26	114	smo:SELMODRAFT_33807	interleukin-1 receptor-associated kinase 4 [EC:2.7.11.1]	GO:0006468//protein phosphorylation	GO:0004715//non-membrane spanning protein tyrosine kinase activity;GO:0005524//ATP binding;GO:0004674//protein serine/threonine kinase activity	-
CL1311.Contig1	2479	492	10.1601	gi|255571471|ref|XP_002526683.1|	1234.2	0	Systemin receptor SR160 precursor, putative [Ricinus communis] >gi|223533983|gb|EEF35705.1| Systemin receptor SR160 precursor, putative [Ricinus communis]	gi|356506531|ref|XM_003521986.1|	343	5e-91	PREDICTED: Glycine max probably inactive leucine-rich repeat receptor-like protein kinase IMK2-like (LOC100819102), mRNA	sp|Q9SCT4|IMK2_ARATH	1107	0	Probably inactive leucine-rich repeat receptor-like protein kinase IMK2 OS=Arabidopsis thaliana GN=IMK2 PE=1 SV=1	alr0124_1	114	8e-25	COG4886	Leucine-rich repeat (LRR) protein	K13415	2e-96	352	ath:AT4G39400	protein brassinosteroid insensitive 1 [EC:2.7.10.1 2.7.11.1]	GO:0006468//protein phosphorylation;GO:0055114//oxidation-reduction process;GO:0007169//transmembrane receptor protein tyrosine kinase signaling pathway;GO:0008283//cell proliferation	GO:0004674//protein serine/threonine kinase activity;GO:0005524//ATP binding;GO:0032440//2-alkenal reductase [NAD(P)] activity	GO:0016021//integral to membrane;GO:0009506//plasmodesma;GO:0009505//plant-type cell wall;GO:0005886//plasma membrane
CL1311.Contig2	343	49	7.3133	gi|449518171|ref|XP_004166117.1|	218.4	2e-56	PREDICTED: LOW QUALITY PROTEIN: probable leucine-rich repeat receptor-like protein kinase IMK3-like [Cucumis sativus]	gi|147773692|emb|AM447408.2|	174	4e-41	Vitis vinifera contig VV78X177439.12, whole genome shotgun sequence	sp|C0LGP9|IMK3_ARATH	197	9e-52	Probable leucine-rich repeat receptor-like protein kinase IMK3 OS=Arabidopsis thaliana GN=IMK3 PE=1 SV=1	--	--	--	--	--	K10576	1e-15	79.3	vvi:100250088	ubiquitin-conjugating enzyme E2 H [EC:6.3.2.19]	GO:0007049//cell cycle;GO:0006468//protein phosphorylation;GO:0055114//oxidation-reduction process	GO:0004693//cyclin-dependent protein kinase activity;GO:0005524//ATP binding;GO:0032440//2-alkenal reductase [NAD(P)] activity	GO:0016021//integral to membrane
[truncated: 44,683 more rows]
