# Supplementary material for: An improved fruit transcriptome and the identification of the candidate genes involved in fruit abscission induced by carbohydrate stress in litchi
Source: Front Plant Sci. 2015 Jun 15;6:439. doi: 10.3389/fpls.2015.00439 (PMC4466451; doi:10.3389/fpls.2015.00439)
Supplement: Supplementary file 2 [file Data_Sheet_2.XLSX]

## Sheet: Sheet1
GeneID	Annotation	Abbreviation	For (5'-3')	Rev (5'-3')	Length of products (bp)
CL15.Contig2	Chitinase CHI1	CHI1	GCTCGTATTCGGTATTACACTGAT	CAAACAAACCCACACACACACTAT	213
CL3620.Contig2	Chitinase	CHI2	GGCAGTATCATTCCAAGAGATAAG	AGCAGCAACTTCTCTTTTACGAGT	165
CL4877.Contig2	1-aminocyclopropane-1-carboxylate oxidase	ACO2	CTTTTGGACTTGCTGTGTGAGAAT	AACCCATTTGCCATCTTTGAGGAG	231
CL5010.Contig2	Carotenoid cleavage dioxygenase 8, chloroplastic	CCD	AGAGGAAGATGATGGGGTGGTGAT	ACCGAGATAAGGATGGATTTGAAC	207
Unigene10014	Ethylene-responsive transcription factor 2-like	ERF	CTTTGGATAGTGGCGATGATGAGT	AGTCGTTTCCATGCCCAAAAGTCC	162
Unigene11846	Polygalacturonase	PG1	ACGGCAAAACTGACTCCACGAAAG	CACCAGCGTCCCATCAATAAGTAT	184
Unigene12873	Endoglucanase 1	EG3	GAAGATATGGACACACCACGAAAC	TAAGAGCAGTAAAATGGGCAGACC	267
Unigene15156	Sucrose phosphate syntase 4	SPS	CTCAAACAAGGGAGGCTTTCTAAG	CAAACCCATCATACAACCCCCATT	215
Unigene1735	Polygalacturonase	PG2	TCAAGGATATTCTCACTTAGTTAC	ATTATTTACCAAGACAGCAACCGT	156
Unigene17922	9-cis-epoxycarotenoid dioxygenase 3	NCED	ATGCTGTTCGTTTTCATAATGGTT	GAAAAGACCACGACTGAAGAAAAG	145
Unigene20057	1-aminocyclopropane-1-carboxylate oxidase homolog 1	ACO1	TGTGCCATTACTATCCACCGTGTC	CCCTACTTTGTTTGCCAGCACTCT	249
Unigene22782	Auxin influx carrier protein	AUX	ATAGTGTGTTTGTGAGAGCGTGAG	TAAACCAGGCATCATAGACGGAAC	185
Unigene24382	U-box domain-containing protein 18-like	U-box	AGAAAGCCAGTGCTCTCATCAAAG	ACACTGACTGACGGACAGGTAAAC	146
Unigene3635	Beta-D-xylosidase 1	XYL	TGAGAATCAACACTATACCAGGAC	TCCTCCTCCCGTAGTAAACCTCTT	138
Unigene7059	Auxin-induced protein AUX22	Aux/IAA	CTATGAAGACAAAGATGGTGACTG	TGCTCTAATGGGTTTCTGATTGCT	174
