# Supplementary material for: An improved fruit transcriptome and the identification of the candidate genes involved in fruit abscission induced by carbohydrate stress in litchi
Source: Front Plant Sci. 2015 Jun 15;6:439. doi: 10.3389/fpls.2015.00439 (PMC4466451; doi:10.3389/fpls.2015.00439)
Supplement: Supplementary file 3 [file Data_Sheet_3.XLSX]

## Sheet: Sheet1
Group	Cluster	GeneID	Annotation	Gene Length	KO_id	GO-BiologicalProcess	GO-MolecularFunction	Go-CellularComponent
I	1A	CL7489.Contig2	Aminotransferase family protein	1911	K00815	GO:0010189//vitamin E biosynthetic process;GO:0006520//cellular amino acid metabolic process;GO:0006826//iron ion transport	GO:0030170//pyridoxal phosphate binding;GO:0004838//L-tyrosine:2-oxoglutarate aminotransferase activity;GO:0033855;GO:0080130//L-phenylalanine:2-oxoglutarate aminotransferase activity	GO:0009536//plastid
I	1A	CL269.Contig2	Bifunctional 3-dehydroquinate dehydratase/shikimate dehydrogenase, chloroplastic-like	835	K13832	GO:0055114//oxidation-reduction process;GO:0019632//shikimate metabolic process	GO:0050661//NADP binding;GO:0003855//3-dehydroquinate dehydratase activity;GO:0004764//shikimate 3-dehydrogenase (NADP+) activity	GO:0009507//chloroplast
I	1A	Unigene22710	Homogentisate 1,2-dioxygenase	1726	K00451	GO:0009744//response to sucrose stimulus;GO:0009750//response to fructose stimulus;GO:0016558//protein import into peroxisome matrix;GO:0006559//L-phenylalanine catabolic process;GO:0015996//chlorophyll catabolic process;GO:0006572//tyrosine catabolic process;GO:0006635//fatty acid beta-oxidation;GO:1902000//homogentisate catabolic process	GO:0046872//metal ion binding;GO:0004411//homogentisate 1,2-dioxygenase activity	GO:0005829//cytosol
I	1A	Unigene12898	Aldehyde dehydrogenase family 2 member B4, mitochondrial-like	421	K00128	GO:0046686//response to cadmium ion;GO:0055114//oxidation-reduction process	GO:0004029//aldehyde dehydrogenase (NAD) activity;GO:0005524//ATP binding;GO:0001758//retinal dehydrogenase activity	GO:0009507//chloroplast;GO:0005739//mitochondrion
I	1A	CL3477.Contig2	Aldehyde dehydrogenase family 2 member B7, mitochondrial-like	845	K00128	GO:0046686//response to cadmium ion;GO:0055114//oxidation-reduction process	GO:0005524//ATP binding;GO:0001758//retinal dehydrogenase activity	GO:0009507//chloroplast;GO:0005739//mitochondrion
I	1A	Unigene14040	Beta-fructofuranosidase, insoluble isoenzyme CWINV1	520	K01193	GO:0005975//carbohydrate metabolic process;GO:0009611//response to wounding;GO:0010200//response to chitin;GO:0002679//respiratory burst involved in defense response;GO:0015706//nitrate transport;GO:0006865//amino acid transport;GO:0010167//response to nitrate;GO:0080167//response to karrikin	GO:0004564//beta-fructofuranosidase activity	GO:0005886//plasma membrane;GO:0005618//cell wall;GO:0005576//extracellular region
I	1A	CL7588.Contig1	Beta-galactosidase	3214	K12309	GO:0005975//carbohydrate metabolic process	GO:0030246//carbohydrate binding;GO:0004565//beta-galactosidase activity	GO:0009505//plant-type cell wall;GO:0048046//apoplast
I	1A	Unigene25259	L-arabinokinase-like	626	K12446	GO:0046835//carbohydrate phosphorylation;GO:0019566//arabinose metabolic process;GO:0006012//galactose metabolic process;GO:0006396//RNA processing	GO:0009702//L-arabinokinase activity;GO:0005524//ATP binding;GO:0004335//galactokinase activity	GO:0009506//plasmodesma;GO:0005829//cytosol
I	1A	Unigene22448	Beta-amylase 2	2464	K01177	GO:0009934//regulation of meristem structural organization;GO:0009414//response to water deprivation;GO:0010480//microsporocyte differentiation;GO:0009825//multidimensional cell growth;GO:0005983//starch catabolic process;GO:0010075//regulation of meristem growth;GO:0043481//anthocyanin accumulation in tissues in response to UV light;GO:0048767//root hair elongation;GO:0007169//transmembrane rece…	GO:0016161//beta-amylase activity;GO:0043621//protein self-association;GO:0004674//protein serine/threonine kinase activity;GO:0043169//cation binding;GO:0033612//receptor serine/threonine kinase binding;GO:0005524//ATP binding	GO:0009507//chloroplast;GO:0005829//cytosol;GO:0005886//plasma membrane;GO:0005634//nucleus
I	1A	CL2844.Contig2	UDP-glucosyltransferase	1576	K13496	GO:0051707//response to other organism;GO:0006355//regulation of transcription, DNA-dependent;GO:0032940//secretion by cell;GO:0051555//flavonol biosynthetic process	GO:0010294//abscisic acid glucosyltransferase activity;GO:0080044//quercetin 7-O-glucosyltransferase activity;GO:0043565//sequence-specific DNA binding;GO:0047213//anthocyanidin 3-O-glucosyltransferase activity;GO:0080043//quercetin 3-O-glucosyltransferase activity;GO:0003700//sequence-specific DNA binding transcription factor activity;GO:0047893//flavonol 3-O-glucosyltransferase activity	GO:0016023//cytoplasmic membrane-bounded vesicle
I	1A	Unigene6143	Vegetative cell wall protein gp1	397	K01115	GO:0006468//protein phosphorylation	GO:0005524//ATP binding;GO:0004674//protein serine/threonine kinase activity	GO:0009507//chloroplast;GO:0005634//nucleus
I	1A	Unigene15908	Beta-1,3-glucanase	1446	--	GO:0005975//carbohydrate metabolic process;GO:0009651//response to salt stress;GO:0009817//defense response to fungus, incompatible interaction	GO:0004553//hydrolase activity, hydrolyzing O-glycosyl compounds	GO:0005618//cell wall;GO:0005886//plasma membrane
I	1A	CL1497.Contig1	Beta-D-xylosidase 6	641	K01188	GO:0005975//carbohydrate metabolic process	GO:0008422//beta-glucosidase activity	-
I	1A	CL6945.Contig2	Endoglucanase 3	1914	K01179	GO:0005975//carbohydrate metabolic process	GO:0008810//cellulase activity	GO:0009505//plant-type cell wall;GO:0005794//Golgi apparatus;GO:0009506//plasmodesma;GO:0005886//plasma membrane;GO:0005576//extracellular region;GO:0005829//cytosol
I	1A	Unigene17040	Pectinesterase-3 precursor	773	K01051	GO:0010214//seed coat development	GO:0046910//pectinesterase inhibitor activity	-
I	1A	Unigene20941	TGACG-sequence-specific DNA-binding protein TGA-2.1	1038	K14431	-	-	-
I	1A	Unigene12944	1-aminocyclopropane-1-carboxylate oxidase	430	K05933	GO:0055114//oxidation-reduction process;GO:0009693//ethylene biosynthetic process;GO:0009620//response to fungus;GO:0009651//response to salt stress;GO:0009727//detection of ethylene stimulus;GO:0009835//fruit ripening	GO:0005507//copper ion binding;GO:0009815//1-aminocyclopropane-1-carboxylate oxidase activity;GO:0016706//oxidoreductase activity, acting on paired donors, with incorporation or reduction of molecular oxygen, 2-oxoglutarate as one donor, and incorporation of one atom each of oxygen into both donors;GO:0031418//L-ascorbic acid binding	GO:0005618//cell wall;GO:0005886//plasma membrane
I	1A	CL4877.Contig2	1-aminocyclopropane-1-carboxylate oxidase	942	K05933	GO:0009727//detection of ethylene stimulus;GO:0009693//ethylene biosynthetic process;GO:0009651//response to salt stress;GO:0055114//oxidation-reduction process;GO:0009620//response to fungus	GO:0005507//copper ion binding;GO:0009815//1-aminocyclopropane-1-carboxylate oxidase activity;GO:0016706//oxidoreductase activity, acting on paired donors, with incorporation or reduction of molecular oxygen, 2-oxoglutarate as one donor, and incorporation of one atom each of oxygen into both donors	GO:0005886//plasma membrane;GO:0005618//cell wall
I	1A	Unigene19769	Carboxylesterase 18-like	881	K14493	-	-	-
I	1A	Unigene17315	Carboxylesterase 2-like	355	K13258	-	-	-
I	1A	Unigene16886	Beta-carotene hydroxylase	588	K15746	GO:0006633//fatty acid biosynthetic process;GO:0016123//xanthophyll biosynthetic process;GO:0016119//carotene metabolic process;GO:0055114//oxidation-reduction process	GO:0016491//oxidoreductase activity;GO:0005506//iron ion binding	GO:0016021//integral to membrane
I	1A	CL553.Contig1	GDSL esterase/lipase	1609	K01206	-	GO:0016787//hydrolase activity	-
I	1A	Unigene26442	Cysteine synthase	237	K01738	GO:0042545//cell wall modification;GO:0007568//aging;GO:0010043//response to zinc ion;GO:0006535//cysteine biosynthetic process from serine;GO:0046686//response to cadmium ion	GO:0016740//transferase activity;GO:0030170//pyridoxal phosphate binding;GO:0004124//cysteine synthase activity	GO:0005777//peroxisome;GO:0005739//mitochondrion;GO:0009507//chloroplast;GO:0005634//nucleus;GO:0005886//plasma membrane;GO:0048046//apoplast
I	1A	CL6167.Contig1	Cytochrome P450	328	K00517	GO:0055114//oxidation-reduction process	GO:0020037//heme binding;GO:0016705//oxidoreductase activity, acting on paired donors, with incorporation or reduction of molecular oxygen;GO:0004497//monooxygenase activity;GO:0005506//iron ion binding;GO:0009055//electron carrier activity	-
I	1A	Unigene7525	Cytochrome P450 71B34	278	K00517	GO:0055114//oxidation-reduction process	GO:0050592;GO:0009055//electron carrier activity;GO:0005506//iron ion binding;GO:0020037//heme binding;GO:0047085	GO:0005886//plasma membrane;GO:0005783//endoplasmic reticulum;GO:0005739//mitochondrion
I	1A	Unigene24591	Glutamate dehydrogenase A	1514	K00261	GO:0006598//polyamine catabolic process;GO:0055114//oxidation-reduction process;GO:0009651//response to salt stress;GO:0009698//phenylpropanoid metabolic process;GO:0042398//cellular modified amino acid biosynthetic process;GO:0006944//cellular membrane fusion;GO:0048193//Golgi vesicle transport;GO:0046482//para-aminobenzoic acid metabolic process;GO:0046686//response to cadmium ion	GO:0005507//copper ion binding;GO:0008270//zinc ion binding;GO:0050897//cobalt ion binding;GO:0004353//glutamate dehydrogenase [NAD(P)+] activity;GO:0005524//ATP binding;GO:0004352//glutamate dehydrogenase (NAD+) activity	GO:0005739//mitochondrion;GO:0005774//vacuolar membrane;GO:0005794//Golgi apparatus;GO:0005886//plasma membrane
I	1A	Unigene3268	L-idonate 5-dehydrogenase	377	K00008	GO:0055114//oxidation-reduction process	GO:0003939//L-iditol 2-dehydrogenase activity;GO:0000166//nucleotide binding;GO:0008270//zinc ion binding	-
I	1A	Unigene4830	Inositol oxygenase 2-like	364	K00469	-	-	-
I	1A	Unigene12952	Inositol oxygenase 4	408	K00469	GO:0055114//oxidation-reduction process;GO:0019310//inositol catabolic process;GO:0019853//L-ascorbic acid biosynthetic process;GO:0006949//syncytium formation	GO:0050113//inositol oxygenase activity;GO:0005506//iron ion binding	GO:0005737//cytoplasm
I	1A	Unigene14063	Inositol oxygenase 5	373	K00469	GO:0055114//oxidation-reduction process;GO:0019310//inositol catabolic process;GO:0019853//L-ascorbic acid biosynthetic process;GO:0006949//syncytium formation	GO:0050113//inositol oxygenase activity;GO:0005506//iron ion binding	GO:0005737//cytoplasm
I	1A	Unigene17896	Lignin-forming anionic peroxidase-like	589	K00430	GO:0055114//oxidation-reduction process;GO:0006979//response to oxidative stress	GO:0020037//heme binding;GO:0046872//metal ion binding;GO:0004601//peroxidase activity	-
I	1A	Unigene22278	Peroxidase 1	1334	K00430	GO:0055114//oxidation-reduction process;GO:0006979//response to oxidative stress	GO:0020037//heme binding;GO:0046872//metal ion binding;GO:0004601//peroxidase activity	-
I	1A	Unigene1659	Peroxidase 4	1277	K00430	GO:0055114//oxidation-reduction process;GO:0006979//response to oxidative stress	GO:0020037//heme binding;GO:0046872//metal ion binding;GO:0004601//peroxidase activity	GO:0048046//apoplast;GO:0005618//cell wall
I	1A	Unigene16799	Thioredoxin h	381	K03671	GO:0006457//protein folding;GO:0045454//cell redox homeostasis;GO:0006662//glycerol ether metabolic process;GO:0006661//phosphatidylinositol biosynthetic process;GO:0080058//protein deglutathionylation	GO:0009055//electron carrier activity;GO:0003756//protein disulfide isomerase activity;GO:0015035//protein disulfide oxidoreductase activity	GO:0005829//cytosol
I	1A	Unigene10216	Tropinone reductase homolog	225	K08081	GO:0046686//response to cadmium ion;GO:0010264//myo-inositol hexakisphosphate biosynthetic process;GO:0055114//oxidation-reduction process;GO:0080167//response to karrikin	GO:0050356;GO:0000166//nucleotide binding	-
I	1A	CL2436.Contig1	Tropinone reductase homolog At1g07440-like	204	K08081	GO:0006098//pentose-phosphate shunt;GO:0000023//maltose metabolic process;GO:0019252//starch biosynthetic process;GO:0046686//response to cadmium ion;GO:0080167//response to karrikin;GO:0043085//positive regulation of catalytic activity	GO:0016491//oxidoreductase activity;GO:0000166//nucleotide binding	-
I	1A	CL8381.Contig1	Flavonol synthase/flavanone 3-hydroxylase	433	--	GO:0044710	GO:0016706//oxidoreductase activity, acting on paired donors, with incorporation or reduction of molecular oxygen, 2-oxoglutarate as one donor, and incorporation of one atom each of oxygen into both donors	-
I	1A	CL7408.Contig1	Flavonol synthase/flavanone 3-hydroxylase-like	319	K06892	GO:0055114//oxidation-reduction process	GO:0016706//oxidoreductase activity, acting on paired donors, with incorporation or reduction of molecular oxygen, 2-oxoglutarate as one donor, and incorporation of one atom each of oxygen into both donors	-
I	1A	CL4655.Contig2	Leucoanthocyanidin dioxygenase	600	K06892	GO:0051555//flavonol biosynthetic process;GO:0055114//oxidation-reduction process	GO:0045431//flavonol synthase activity;GO:0005506//iron ion binding;GO:0016702//oxidoreductase activity, acting on single donors with incorporation of molecular oxygen, incorporation of two atoms of oxygen;GO:0050589//leucocyanidin oxygenase activity	-
I	1A	Unigene21307	Protein SRG1	1044	K05278	GO:0051555//flavonol biosynthetic process;GO:0055114//oxidation-reduction process	GO:0045431//flavonol synthase activity	GO:0005737//cytoplasm
I	1A	Unigene16863	Protein SRG1	342	K00475	GO:0044710	GO:0016706//oxidoreductase activity, acting on paired donors, with incorporation or reduction of molecular oxygen, 2-oxoglutarate as one donor, and incorporation of one atom each of oxygen into both donors	-
I	1A	Unigene6069	Trans-resveratrol di-O-methyltransferase	358	K16040	GO:0032259//methylation	GO:0046983//protein dimerization activity;GO:0050630	-
I	1A	CL3085.Contig2	4-hydroxyphenylpyruvate dioxygenase	1833	K00457	GO:0055114//oxidation-reduction process;GO:0010189//vitamin E biosynthetic process;GO:0016117//carotenoid biosynthetic process;GO:0010236//plastoquinone biosynthetic process;GO:0009072//aromatic amino acid family metabolic process	GO:0003868//4-hydroxyphenylpyruvate dioxygenase activity;GO:0046872//metal ion binding;GO:0042802//identical protein binding	GO:0005829//cytosol;GO:0005739//mitochondrion;GO:0009507//chloroplast
I	1A	CL2104.Contig2	Serine/threonine-protein kinase Cx32, chloroplastic	1216	K00924	GO:0006468//protein phosphorylation	GO:0005524//ATP binding;GO:0004674//protein serine/threonine kinase activity	GO:0005886//plasma membrane
I	1A	CL3620.Contig2	Chitinase	1427	K01183	GO:0006032//chitin catabolic process;GO:0016998//cell wall macromolecule catabolic process;GO:0005975//carbohydrate metabolic process;GO:0009871//jasmonic acid and ethylene-dependent systemic resistance, ethylene mediated signaling pathway;GO:0046686//response to cadmium ion;GO:0050832//defense response to fungus	GO:0008843//endochitinase activity;GO:0008061//chitin binding;GO:0016231//beta-N-acetylglucosaminidase activity	GO:0005773//vacuole;GO:0005886//plasma membrane
I	1A	Unigene2675	Major allergen Pru ar 1-like	698	K14496	GO:0009607//response to biotic stimulus;GO:0006952//defense response	-	-
I	1A	Unigene14968	Pathogenesis response protein PR	680	--	GO:0050832//defense response to fungus;GO:0042742//defense response to bacterium	GO:0008061//chitin binding	-
I	1A	CL1796.Contig2	Wound-induced protein WIN1	622	--	GO:0050832//defense response to fungus;GO:0042742//defense response to bacterium	GO:0008061//chitin binding	-
I	1A	CL3643.Contig2	LOB domain-containing protein 11	711	K01955	-	-	-
I	1A	Unigene1186	Glucan endo-1,3-beta-glucosidase, basic isoform	1450	--	-	-	-
I	1A	Unigene24072	DEAD-box ATP-dependent RNA helicase 56-like	3318	K12812	GO:0046686//response to cadmium ion	GO:0008026//ATP-dependent helicase activity;GO:0003676//nucleic acid binding;GO:0005524//ATP binding	GO:0005730//nucleolus;GO:0009506//plasmodesma;GO:0005618//cell wall;GO:0005829//cytosol
I	1A	CL1265.Contig2	Auxin-repressed 12.5 kDa protein-like	964	--	-	-	-
I	1A	Unigene879	Amino acid transporter	1775	K14209	-	-	GO:0016021//integral to membrane
I	1A	CL6566.Contig1	Bidirectional sugar transporter SWEET15	2073	K15382	GO:0071446//cellular response to salicylic acid stimulus;GO:0015770//sucrose transport;GO:0071470//cellular response to osmotic stress;GO:0071215//cellular response to abscisic acid stimulus;GO:0010150//leaf senescence	GO:0008515//sucrose transmembrane transporter activity	GO:0005887//integral to plasma membrane
I	1A	Unigene21192	MATE efflux family protein 9	852	K03327	GO:0006855//drug transmembrane transport	GO:0015238//drug transmembrane transporter activity;GO:0015297//antiporter activity	GO:0005886//plasma membrane;GO:0009507//chloroplast
I	1A	CL6284.Contig1	Sulfate transporter	2343	--	GO:0008272//sulfate transport;GO:0055085//transmembrane transport	GO:0008271//secondary active sulfate transmembrane transporter activity	GO:0016021//integral to membrane;GO:0009507//chloroplast
I	1A	CL4217.Contig1	Vacuolar citrate/H+ symporter	2082	K14445	GO:0006635//fatty acid beta-oxidation;GO:0035725//sodium ion transmembrane transport;GO:0051453//regulation of intracellular pH;GO:0016558//protein import into peroxisome matrix;GO:0031087//deadenylation-independent decapping of nuclear-transcribed mRNA;GO:0016441//posttranscriptional gene silencing;GO:0010072//primary shoot apical meristem specification;GO:0071423//malate transmembrane transport	GO:0015140//malate transmembrane transporter activity;GO:0050072//m7G(5')pppN diphosphatase activity;GO:0030145//manganese ion binding;GO:0000287//magnesium ion binding;GO:0017153//sodium:dicarboxylate symporter activity;GO:0042803//protein homodimerization activity;GO:0003729//mRNA binding	GO:0016020//membrane;GO:0005773//vacuole;GO:0000932//cytoplasmic mRNA processing body;GO:0005634//nucleus
I	1A	Unigene18363	15.8 kDa oleosin	991	--	GO:0010162//seed dormancy process	-	GO:0005811//lipid particle;GO:0016020//membrane
I	1A	CL4059.Contig1	Bark storage protein A	1520	--	GO:0009116//nucleoside metabolic process	GO:0003824//catalytic activity	GO:0016023//cytoplasmic membrane-bounded vesicle;GO:0005886//plasma membrane
I	1A	Unigene2015	Carbonic anhydrase, chloroplastic	1111	K01673	-	GO:0008270//zinc ion binding;GO:0004089//carbonate dehydratase activity	GO:0005739//mitochondrion
I	1A	Unigene19481	Glutamine amidotransferase-like protein RP404-like	1471	--	GO:0006541//glutamine metabolic process	GO:0016787//hydrolase activity	GO:0005794//Golgi apparatus
I	1A	Unigene18493	Late embryogenesis abundant protein D-29	1009	--	-	-	-
I	1A	Unigene23599	Major pollen allergen Ory s 1	1055	--	GO:0019953//sexual reproduction;GO:0009828//plant-type cell wall loosening;GO:0009826//unidimensional cell growth	-	GO:0005576//extracellular region
I	1A	Unigene20949	Oleosin 18.2 kDa	767	--	-	-	GO:0016020//membrane;GO:0005811//lipid particle
I	1A	Unigene17424	Protein LURP-one-related 6	655	--	-	-	-
I	1A	Unigene18552	Protein SPIRAL1-like 5	615	--	-	-	-
I	1A	Unigene1738	Rhodanese-like domain-containing protein 15, chloroplastic	819	--	GO:0006979//response to oxidative stress;GO:0009753//response to jasmonic acid stimulus;GO:0009744//response to sucrose stimulus;GO:0009750//response to fructose stimulus;GO:0009611//response to wounding;GO:0007568//aging	GO:0005515//protein binding;GO:0004518//nuclease activity	GO:0009507//chloroplast;GO:0005634//nucleus
I	1A	Unigene10418	BAHD acyltransferase	633	--	-	GO:0016740//transferase activity	-
I	1A	CL463.Contig1	O-acyltransferase WSD1	1159	K15406	-	GO:0004144//diacylglycerol O-acyltransferase activity	-
I	1A	Unigene17561	DnaJ-like protein	738	K03686	GO:0009744//response to sucrose stimulus;GO:0009750//response to fructose stimulus	-	GO:0005634//nucleus;GO:0009536//plastid
I	1A	Unigene20357	Low-temperature-induced 65 kDa protein	561	--	GO:0010150//leaf senescence;GO:0009414//response to water deprivation;GO:0009409//response to cold;GO:0009651//response to salt stress;GO:0009738//abscisic acid mediated signaling pathway	-	-
I	1A	CL3650.Contig1	Mannose/glucose-specific lectin	928	--	-	GO:0048029//monosaccharide binding	-
I	1A	CL5317.Contig1	Osmotin-like protein I	1060	--	GO:0009816//defense response to bacterium, incompatible interaction;GO:0009651//response to salt stress;GO:0009817//defense response to fungus, incompatible interaction	-	GO:0005576//extracellular region
I	1A	Unigene3913	Pathogenesis-related protein STH-2	609	--	GO:0050896//response to stimulus	-	-
I	1A	Unigene447	Universal stress protein A-like protein	1036	--	GO:0002238//response to molecule of fungal origin	-	GO:0005634//nucleus
I	1A	Unigene9251	Basic leucine zipper 1 bZIP1	956	K04371	GO:0071333//cellular response to glucose stimulus;GO:0006521//regulation of cellular amino acid metabolic process;GO:0009410//response to xenobiotic stimulus;GO:0009617//response to bacterium;GO:0009651//response to salt stress;GO:0010182//sugar mediated signaling pathway;GO:0009901//anther dehiscence;GO:0045893//positive regulation of transcription, DNA-dependent;GO:0030968//endoplasmic reticulu…	GO:0046982//protein heterodimerization activity;GO:0003677//DNA binding;GO:0003700//sequence-specific DNA binding transcription factor activity	GO:0005634//nucleus
I	1A	Unigene22821	Homeobox-leucine zipper protein ATHB-12	1205	K09338	GO:0009615//response to virus;GO:0009414//response to water deprivation;GO:0009651//response to salt stress;GO:0009737//response to abscisic acid stimulus;GO:0045893//positive regulation of transcription, DNA-dependent	GO:0003677//DNA binding	GO:0005634//nucleus
I	1A	Unigene14643	LOB domain-containing protein 15	270	--	-	-	-
I	1A	CL337.Contig3	Myb-related protein 305	1306	K09422	GO:0050789//regulation of biological process;GO:0048507//meristem development;GO:0009751//response to salicylic acid stimulus;GO:0044767;GO:0009686//gibberellin biosynthetic process;GO:0016036//cellular response to phosphate starvation;GO:0007389//pattern specification process	-	GO:0005634//nucleus
I	1A	Unigene390	NAC protein 8	1256	--	GO:0010260//organ senescence;GO:0006865//amino acid transport	-	-
I	1A	Unigene723	Transcription factor B3 domain-containing protein	455	K09287	GO:0006355//regulation of transcription, DNA-dependent;GO:0080167//response to karrikin	GO:0003677//DNA binding	GO:0005634//nucleus
I	1A	Unigene18999	Transcription factor DIVARICATA	853	K09522	GO:0010286//heat acclimation;GO:0006355//regulation of transcription, DNA-dependent	GO:0005488//binding	-
I	1A	Unigene10446	Transcription factor MYB39	546	K09422	GO:0009753//response to jasmonic acid stimulus;GO:0009414//response to water deprivation;GO:0006355//regulation of transcription, DNA-dependent;GO:0009611//response to wounding;GO:0042538//hyperosmotic salinity response;GO:0009733//response to auxin stimulus;GO:0015824//proline transport;GO:0009738//abscisic acid mediated signaling pathway;GO:0009723//response to ethylene stimulus	GO:0003677//DNA binding;GO:0003700//sequence-specific DNA binding transcription factor activity;GO:0003682//chromatin binding	GO:0005634//nucleus
I	1A	Unigene9766	Transcription factor RADIALIS-like	334	K09522	GO:0010114//response to red light;GO:0006355//regulation of transcription, DNA-dependent;GO:0009908//flower development;GO:0009630//gravitropism;GO:0048262//determination of dorsal/ventral asymmetry;GO:0009793//embryo development ending in seed dormancy	GO:0003677//DNA binding;GO:0003700//sequence-specific DNA binding transcription factor activity;GO:0003682//chromatin binding	GO:0005634//nucleus
I	1A	CL911.Contig1	Conserved hypothetical protein	926	--	-	-	-
I	1A	Unigene14333	Conserved hypothetical protein	419	--	-	-	-
I	1A	Unigene23929	Conserved hypothetical protein	1538	K14548	-	-	-
I	1A	Unigene25492	Conserved hypothetical protein	806	--	-	-	GO:0005840//ribosome
I	1A	Unigene11994	Hypothetical protein PRUPE_ppa003180mg	1038	--	GO:0009627//systemic acquired resistance;GO:0034976//response to endoplasmic reticulum stress;GO:0043090//amino acid import;GO:0055085//transmembrane transport;GO:0050832//defense response to fungus;GO:0006888//ER to Golgi vesicle-mediated transport	-	GO:0009506//plasmodesma;GO:0016021//integral to membrane;GO:0009507//chloroplast
I	1A	CL4201.Contig1	Hypothetical protein PRUPE_ppa010212mg	802	--	-	-	-
I	1A	Unigene9032	Hypothetical protein PRUPE_ppa014915mg	296	--	-	-	-
I	1A	Unigene10430	Hypothetical protein PRUPE_ppa019065mg, partial	276	K13667	-	-	-
I	1A	Unigene15238	Hypothetical protein PRUPE_ppa023154mg	507	--	-	-	-
I	1A	Unigene23948	Hypothetical protein VITISV_004539	876	--	-	GO:0005515//protein binding	-
I	1A	Unigene15417	Hypothetical protein VITISV_023174	272	--	-	-	-
I	1A	CL4306.Contig1	No hit found	423	--	-	-	-
I	1A	Unigene13915	No hit found	289	--	-	-	-
I	1A	Unigene15529	No hit found	347	--	-	-	-
I	1A	Unigene16251	No hit found	402	--	-	-	-
I	1A	Unigene17906	No hit found	450	--	-	-	-
I	1A	Unigene1592	Predicted protein	313	K08900	GO:0009737//response to abscisic acid stimulus	GO:0016887//ATPase activity;GO:0005524//ATP binding	GO:0005794//Golgi apparatus;GO:0009506//plasmodesma;GO:0005886//plasma membrane;GO:0005783//endoplasmic reticulum
I	1A	Unigene1843	Predicted protein	815	--	-	-	GO:0005739//mitochondrion
I	1A	Unigene19287	Predicted protein	459	--	-	-	-
I	1A	Unigene19345	Predicted protein	1349	--	-	-	-
I	1A	Unigene20853	Predicted protein	665	--	GO:0009062//fatty acid catabolic process;GO:0010150//leaf senescence;GO:0010468//regulation of gene expression;GO:0009739//response to gibberellin stimulus	-	GO:0005634//nucleus
I	1A	Unigene3302	Predicted protein	525	K09422	-	-	-
I	1A	Unigene4404	Predicted protein	339	K10144	-	GO:0008270//zinc ion binding	GO:0005634//nucleus
I	1A	Unigene5904	Predicted protein	834	--	-	-	-
I	1A	Unigene8923	Uncharacterized protein LOC100246308	264	--	-	-	-
I	1A	Unigene16618	Uncharacterized protein LOC100248988	1059	--	-	-	-
I	1A	Unigene5869	Uncharacterized protein LOC100250351	367	--	-	-	-
I	1A	Unigene17068	Uncharacterized protein LOC100259819	425	--	-	-	-
I	1A	Unigene17167	Uncharacterized protein LOC100261530	1199	--	-	-	-
I	1A	CL7457.Contig1	Uncharacterized protein LOC100263320	1469	--	-	-	-
I	1A	Unigene15269	Uncharacterized protein LOC100266212	740	--	-	GO:0046872//metal ion binding	-
I	1A	Unigene17759	Uncharacterized protein LOC100852763	538	--	-	-	-
I	1A	CL1309.Contig2	Uncharacterized protein LOC101215701	2874	--	-	-	-
I	1B	Unigene23612	Alanine--glyoxylate aminotransferase 2 homolog 1, mitochondrial-like	806	K00827	GO:0019544//arginine catabolic process to glutamate;GO:0046686//response to cadmium ion	GO:0008270//zinc ion binding;GO:0008453//alanine-glyoxylate transaminase activity;GO:0030170//pyridoxal phosphate binding	GO:0005739//mitochondrion;GO:0005774//vacuolar membrane;GO:0005886//plasma membrane
I	1B	Unigene21997	Aminotransferase family protein	1588	K00815	GO:0009058//biosynthetic process;GO:0006520//cellular amino acid metabolic process;GO:0006826//iron ion transport	GO:0030170//pyridoxal phosphate binding;GO:0004838//L-tyrosine:2-oxoglutarate aminotransferase activity;GO:0033855;GO:0080130//L-phenylalanine:2-oxoglutarate aminotransferase activity	GO:0009536//plastid
I	1B	Unigene21778	Arogenate/prephenate dehydratase	1822	K05359	GO:0006571//tyrosine biosynthetic process;GO:0009094//L-phenylalanine biosynthetic process;GO:0080167//response to karrikin;GO:0010244//response to low fluence blue light stimulus by blue low-fluence system	GO:0047769//arogenate dehydratase activity;GO:0004664//prephenate dehydratase activity	GO:0009507//chloroplast;GO:0005829//cytosol
I	1B	Unigene14482	Tryptophan synthase beta chain 2, chloroplastic-like	629	K01696	GO:0055114//oxidation-reduction process;GO:0000162//tryptophan biosynthetic process	GO:0004834//tryptophan synthase activity;GO:0032440//2-alkenal reductase [NAD(P)] activity	GO:0005739//mitochondrion
I	1B	Unigene20397	Tryptophan synthase beta chain 2, chloroplastic-like	696	K01696	GO:0055114//oxidation-reduction process;GO:0000162//tryptophan biosynthetic process	GO:0004834//tryptophan synthase activity;GO:0032440//2-alkenal reductase [NAD(P)] activity;GO:0030170//pyridoxal phosphate binding	GO:0005739//mitochondrion
I	1B	Unigene20396	Tryptophan synthase beta chain 2, chloroplastic-like	274	K01696	GO:0055114//oxidation-reduction process;GO:0000162//tryptophan biosynthetic process;GO:0006950//response to stress	GO:0004672//protein kinase activity;GO:0004834//tryptophan synthase activity;GO:0032440//2-alkenal reductase [NAD(P)] activity;GO:0030170//pyridoxal phosphate binding	GO:0005739//mitochondrion;GO:0009507//chloroplast
I	1B	Unigene3428	Subtilisin-like protease	1704	--	GO:0006508//proteolysis;GO:0043086//negative regulation of catalytic activity;GO:0055114//oxidation-reduction process	GO:0042802//identical protein binding;GO:0004252//serine-type endopeptidase activity;GO:0032440//2-alkenal reductase [NAD(P)] activity	GO:0016023//cytoplasmic membrane-bounded vesicle;GO:0005618//cell wall;GO:0005576//extracellular region
I	1B	Unigene14925	RING-H2 finger protein ATL47	736	K05283	-	GO:0046872//metal ion binding	-
I	1B	Unigene2970	ATP-citrate synthase beta chain protein 1	2443	K01648	GO:0016132//brassinosteroid biosynthetic process;GO:0006085//acetyl-CoA biosynthetic process;GO:0016926//protein desumoylation;GO:0010228//vegetative to reproductive phase transition of meristem;GO:0044262//cellular carbohydrate metabolic process;GO:0050665//hydrogen peroxide biosynthetic process;GO:0016126//sterol biosynthetic process	GO:0016829//lyase activity;GO:0046872//metal ion binding;GO:0003878//ATP citrate synthase activity;GO:0004775//succinate-CoA ligase (ADP-forming) activity;GO:0005524//ATP binding;GO:0048037//cofactor binding	GO:0005829//cytosol;GO:0009346//citrate lyase complex;GO:0005886//plasma membrane
I	1B	Unigene18859	NADP-dependent glyceraldehyde-3-phosphate dehydrogenase	1857	K00131	GO:0055114//oxidation-reduction process	GO:0008886//glyceraldehyde-3-phosphate dehydrogenase (NADP+) (non-phosphorylating) activity	-
I	1B	CL7428.Contig2	Pyruvate kinase isozyme A, chloroplast	723	K00873	GO:0006629//lipid metabolic process;GO:0046686//response to cadmium ion;GO:0016310//phosphorylation;GO:0006096//glycolysis	GO:0004743//pyruvate kinase activity;GO:0030955//potassium ion binding;GO:0000287//magnesium ion binding	GO:0009570//chloroplast stroma
I	1B	Unigene24218	Alpha-l-fucosidase	1183	K01206	GO:0005975//carbohydrate metabolic process;GO:0007155//cell adhesion	GO:0004560//alpha-L-fucosidase activity	GO:0016023//cytoplasmic membrane-bounded vesicle
I	1B	CL6619.Contig8	Beta-glucosidase	1563	K01188	GO:0005975//carbohydrate metabolic process	GO:0008422//beta-glucosidase activity	GO:0005576//extracellular region
I	1B	Unigene211	Beta-glucosidase 18	1502	K01229	GO:0005975//carbohydrate metabolic process	GO:0004553//hydrolase activity, hydrolyzing O-glycosyl compounds	GO:0016023//cytoplasmic membrane-bounded vesicle
I	1B	CL4038.Contig1	Beta-glucosidase 42	1697	K01188	GO:0071281//cellular response to iron ion;GO:0071369//cellular response to ethylene stimulus;GO:0030245//cellulose catabolic process;GO:0071732//cellular response to nitric oxide	GO:0043169//cation binding;GO:0008422//beta-glucosidase activity	GO:0005829//cytosol;GO:0009507//chloroplast
I	1B	Unigene1271	Galacturonokinase	1625	K00849	GO:0046835//carbohydrate phosphorylation;GO:0046396//D-galacturonate metabolic process;GO:0006012//galactose metabolic process	GO:0005524//ATP binding;GO:0004335//galactokinase activity;GO:0047912//galacturonokinase activity	GO:0005829//cytosol
I	1B	Unigene23868	Hexokinase	768	K00844	GO:0009651//response to salt stress;GO:0009409//response to cold;GO:0080147//root hair cell development;GO:0006096//glycolysis;GO:0016310//phosphorylation	GO:0005524//ATP binding;GO:0005515//protein binding;GO:0004340//glucokinase activity;GO:0008865//fructokinase activity	GO:0009536//plastid;GO:0031307//integral to mitochondrial outer membrane
I	1B	CL8080.Contig2	Beta-hexosaminidase 2	1913	K12373	GO:0005975//carbohydrate metabolic process	GO:0004563//beta-N-acetylhexosaminidase activity;GO:0035251//UDP-glucosyltransferase activity	GO:0005576//extracellular region;GO:0005886//plasma membrane
I	1B	Unigene24422	4-alpha-glucanotransferase DPE1, chloroplastic/amyloplastic	324	K00705	GO:0000025//maltose catabolic process;GO:0006006//glucose metabolic process;GO:0005983//starch catabolic process	GO:0043169//cation binding;GO:0004134//4-alpha-glucanotransferase activity	GO:0009507//chloroplast
I	1B	Unigene14810	Glycosyltransferase	589	--	-	GO:0050508//glucuronosyl-N-acetylglucosaminyl-proteoglycan 4-alpha-N-acetylglucosaminyltransferase activity	GO:0016020//membrane
I	1B	CL6573.Contig1	UDP-glucosyltransferase family 1 protein	470	K13496	GO:0016131//brassinosteroid metabolic process	GO:0047213//anthocyanidin 3-O-glucosyltransferase activity;GO:0080046//quercetin 4'-O-glucosyltransferase activity;GO:0050502//cis-zeatin O-beta-D-glucosyltransferase activity;GO:0080044//quercetin 7-O-glucosyltransferase activity;GO:0050403//trans-zeatin O-beta-D-glucosyltransferase activity	GO:0009507//chloroplast
I	1B	CL1041.Contig1	Alpha,alpha-trehalose-phosphate synthase [UDP-forming] 1	2437	K16055	GO:0051301//cell division;GO:0005992//trehalose biosynthetic process;GO:0009664//plant-type cell wall organization;GO:0009832//plant-type cell wall biogenesis;GO:0010182//sugar mediated signaling pathway;GO:0009793//embryo development ending in seed dormancy	GO:0003825//alpha,alpha-trehalose-phosphate synthase (UDP-forming) activity;GO:0004805//trehalose-phosphatase activity	GO:0005737//cytoplasm
I	1B	CL6961.Contig1	Trehalose-phosphate phosphatase A	865	K01087	GO:0005992//trehalose biosynthetic process	GO:0004805//trehalose-phosphatase activity	GO:0005634//nucleus
I	1B	Unigene2998	Cyclin D	1512	K14505	-	-	GO:0005634//nucleus
I	1B	Unigene24323	Cellulose synthase	1707	K10999	GO:0030244//cellulose biosynthetic process	GO:0016760//cellulose synthase (UDP-forming) activity	GO:0016021//integral to membrane
I	1B	Unigene18394	Cellulose synthase 7.1 catalytic subunit	1133	K10999	GO:0010413//glucuronoxylan metabolic process;GO:0016926//protein desumoylation;GO:0030244//cellulose biosynthetic process;GO:0052386//cell wall thickening;GO:0010400//rhamnogalacturonan I side chain metabolic process;GO:0009834//secondary cell wall biogenesis;GO:0010228//vegetative to reproductive phase transition of meristem;GO:0010089//xylem development;GO:0045492//xylan biosynthetic process;GO…	GO:0008270//zinc ion binding;GO:0016760//cellulose synthase (UDP-forming) activity	GO:0016021//integral to membrane;GO:0009507//chloroplast;GO:0005886//plasma membrane
I	1B	CL233.Contig1	Cellulose synthase A catalytic subunit 2	3805	K10999	GO:0009833//primary cell wall biogenesis;GO:0016049//cell growth;GO:0030244//cellulose biosynthetic process;GO:0010214//seed coat development;GO:0043622//cortical microtubule organization;GO:0019761//glucosinolate biosynthetic process	GO:0008270//zinc ion binding;GO:0016760//cellulose synthase (UDP-forming) activity	GO:0016021//integral to membrane;GO:0005794//Golgi apparatus;GO:0005886//plasma membrane
I	1B	Unigene14361	Vegetative cell wall protein gp1	755	K01115	-	-	-
I	1B	Unigene23762	Vegetative cell wall protein gp1	788	K01115	-	-	-
I	1B	Unigene23433	Endoglucanase 10	2271	K01179	GO:0048653//anther development;GO:0016126//sterol biosynthetic process;GO:0009825//multidimensional cell growth;GO:0009664//plant-type cell wall organization;GO:0010075//regulation of meristem growth;GO:0007389//pattern specification process;GO:0043481//anthocyanin accumulation in tissues in response to UV light;GO:0048767//root hair elongation;GO:0006084//acetyl-CoA metabolic process;GO:0005982/…	GO:0008810//cellulase activity	GO:0005576//extracellular region;GO:0005886//plasma membrane
I	1B	Unigene24124	Glucan endo-1,3-beta-glucosidase	806	K14489	GO:0005975//carbohydrate metabolic process	GO:0042973//glucan endo-1,3-beta-D-glucosidase activity	GO:0046658//anchored to plasma membrane
I	1B	Unigene1042	Glucan endo-1,3-beta-glucosidase	1112	K14489	GO:0005975//carbohydrate metabolic process	GO:0042973//glucan endo-1,3-beta-D-glucosidase activity	-
I	1B	CL437.Contig1	Glucan endo-1,3-beta-glucosidase	1139	--	GO:0008152//metabolic process	GO:0004338//glucan exo-1,3-beta-glucosidase activity	GO:0005576//extracellular region
I	1B	CL2089.Contig1	Polygalacturonase	1602	K01184	GO:0048235//pollen sperm cell differentiation;GO:0045490//pectin catabolic process;GO:0010047//fruit dehiscence;GO:0009901//anther dehiscence	GO:0004650//polygalacturonase activity;GO:0047911	GO:0005576//extracellular region
I	1B	CL5165.Contig2	Leucine-rich repeat extensin-like protein 3	1104	K01115	-	-	-
I	1B	Unigene21362	Leucine-rich repeat extensin-like protein 3	1352	K01115	GO:0009825//multidimensional cell growth;GO:0048767//root hair elongation;GO:0000271//polysaccharide biosynthetic process;GO:0009932//cell tip growth;GO:0071555//cell wall organization;GO:0009926//auxin polar transport;GO:0008361//regulation of cell size;GO:0043481//anthocyanin accumulation in tissues in response to UV light;GO:0019344//cysteine biosynthetic process;GO:0007389//pattern specificat…	-	-
I	1B	Unigene24277	Leucine-rich repeat extensin-like protein 4	1398	K00924	GO:0007165//signal transduction;GO:0016310//phosphorylation;GO:0055114//oxidation-reduction process	GO:0016301//kinase activity;GO:0032440//2-alkenal reductase [NAD(P)] activity	GO:0005576//extracellular region
I	1B	Unigene178	Leucine-rich repeat extensin-like protein 5	616	K01115	-	-	-
I	1B	CL4731.Contig2	Pollen-specific leucine-rich repeat extensin-like protein 2	1327	K12741	-	-	-
I	1B	CL414.Contig2	Pectate lyase 13	2171	K01728	GO:0042547//cell wall modification involved in multidimensional cell growth;GO:0048767//root hair elongation;GO:0000271//polysaccharide biosynthetic process;GO:0009932//cell tip growth;GO:0043481//anthocyanin accumulation in tissues in response to UV light;GO:0010817//regulation of hormone levels;GO:0009814//defense response, incompatible interaction	GO:0030570//pectate lyase activity	GO:0046658//anchored to plasma membrane
I	1B	Unigene17221	Pectate lyase 15	663	K01728	-	GO:0030570//pectate lyase activity	GO:0005886//plasma membrane
I	1B	CL8806.Contig2	Pectate lyase 5	1387	K01728	-	GO:0030570//pectate lyase activity	GO:0016020//membrane
I	1B	Unigene27680	Pectinesterase/pectinesterase inhibitor 22-like	489	K01051	GO:0042545//cell wall modification;GO:0043086//negative regulation of catalytic activity;GO:0045490//pectin catabolic process	GO:0030599//pectinesterase activity;GO:0045330;GO:0004857//enzyme inhibitor activity	GO:0009505//plant-type cell wall
I	1B	CL3062.Contig1	Pectinesterase/pectinesterase inhibitor PPE8B	1939	K01051	GO:0042545//cell wall modification;GO:0043086//negative regulation of catalytic activity;GO:0045490//pectin catabolic process	GO:0030599//pectinesterase activity;GO:0045330;GO:0004857//enzyme inhibitor activity	GO:0009505//plant-type cell wall;GO:0005576//extracellular region
I	1B	Unigene21209	Pectinesterase-3 precursor	517	K01051	GO:0043086//negative regulation of catalytic activity	GO:0030599//pectinesterase activity;GO:0046910//pectinesterase inhibitor activity	GO:0009507//chloroplast
I	1B	CL6371.Contig1	Probable pectinesterase/pectinesterase inhibitor 61	2320	K01051	GO:0009750//response to fructose stimulus;GO:0042744//hydrogen peroxide catabolic process;GO:0043086//negative regulation of catalytic activity;GO:0006833//water transport;GO:0010363//regulation of plant-type hypersensitive response;GO:0009651//response to salt stress;GO:0045490//pectin catabolic process;GO:0006612//protein targeting to membrane;GO:0009963//positive regulation of flavonoid biosyn…	GO:0045330;GO:0030599//pectinesterase activity;GO:0004857//enzyme inhibitor activity	GO:0009505//plant-type cell wall;GO:0005634//nucleus
I	1B	Unigene23586	Thermostable pectinesterase	2124	K01051	GO:0009624//response to nematode;GO:0042545//cell wall modification;GO:0043086//negative regulation of catalytic activity;GO:0045490//pectin catabolic process	GO:0030599//pectinesterase activity;GO:0045330;GO:0004857//enzyme inhibitor activity	GO:0005737//cytoplasm;GO:0009505//plant-type cell wall;GO:0005886//plasma membrane;GO:0048046//apoplast
I	1B	CL2118.Contig1	Xyloglucan endotransglucosylase/hydrolase protein 2	1395	K08235	GO:0010154//fruit development;GO:0080086//stamen filament development;GO:0010087//phloem or xylem histogenesis;GO:0006073//cellular glucan metabolic process	GO:0016762//xyloglucan:xyloglucosyl transferase activity;GO:0004553//hydrolase activity, hydrolyzing O-glycosyl compounds	GO:0005618//cell wall;GO:0048046//apoplast
I	1B	CL984.Contig4	Xyloglucan endotransglycosylase 3	1128	K08235	GO:0006073//cellular glucan metabolic process	GO:0004553//hydrolase activity, hydrolyzing O-glycosyl compounds;GO:0016762//xyloglucan:xyloglucosyl transferase activity	GO:0048046//apoplast;GO:0005618//cell wall
I	1B	CL984.Contig1	Xyloglucan endotransglycosylase 3	1190	K08235	GO:0006073//cellular glucan metabolic process	GO:0004553//hydrolase activity, hydrolyzing O-glycosyl compounds;GO:0016762//xyloglucan:xyloglucosyl transferase activity	GO:0048046//apoplast;GO:0005618//cell wall
I	1B	Unigene26351	Xyloglucan glycosyltransferase 5	897	--	GO:0042546//cell wall biogenesis	GO:0016759//cellulose synthase activity	GO:0005794//Golgi apparatus;GO:0005634//nucleus
I	1B	CL902.Contig2	Pheophorbide A oxygenase	1713	K13071	GO:0055114//oxidation-reduction process	GO:0046872//metal ion binding;GO:0009055//electron carrier activity;GO:0010277//chlorophyllide a oxygenase [overall] activity;GO:0051537//2 iron, 2 sulfur cluster binding	GO:0009941//chloroplast envelope
I	1B	Unigene19924	Transmembrane ascorbate ferrireductase 4	792	K08360	-	GO:0008805//carbon-monoxide oxygenase activity	GO:0016021//integral to membrane
I	1B	CL2544.Contig2	Pentatricopeptide repeat-containing protein At1g22960, mitochondrial-like	1337	K15336	-	GO:0043167//ion binding;GO:0016705//oxidoreductase activity, acting on paired donors, with incorporation or reduction of molecular oxygen	GO:0005739//mitochondrion
I	1B	Unigene18973	Alternative oxidase 3, mitochondrial	545	K00540	GO:0035556//intracellular signal transduction;GO:0007585//respiratory gaseous exchange;GO:0009723//response to ethylene stimulus;GO:0009738//abscisic acid mediated signaling pathway;GO:0022900//electron transport chain	GO:0046872//metal ion binding;GO:0009916//alternative oxidase activity	GO:0070469//respiratory chain;GO:0016021//integral to membrane;GO:0005739//mitochondrion
I	1B	Unigene20471	Cytochrome c-type biogenesis protein cycL	863	K02200	GO:0055114//oxidation-reduction process;GO:0017004//cytochrome complex assembly;GO:0019243//methylglyoxal catabolic process to D-lactate;GO:0009790//embryo development	GO:0016491//oxidoreductase activity;GO:0005515//protein binding	GO:0043234//protein complex;GO:0005743//mitochondrial inner membrane
I	1B	Unigene14008	Mitochondrial alternative oxidase 1a	552	K00540	GO:0035556//intracellular signal transduction;GO:0007585//respiratory gaseous exchange;GO:0009723//response to ethylene stimulus;GO:0009738//abscisic acid mediated signaling pathway;GO:0022900//electron transport chain	GO:0046872//metal ion binding;GO:0009916//alternative oxidase activity	GO:0070469//respiratory chain;GO:0016021//integral to membrane;GO:0005739//mitochondrion
I	1B	Unigene12551	Abscisic acid 8'-hydroxylase 2	274	K09843	GO:0055114//oxidation-reduction process	GO:0020037//heme binding;GO:0016705//oxidoreductase activity, acting on paired donors, with incorporation or reduction of molecular oxygen;GO:0004497//monooxygenase activity;GO:0005506//iron ion binding;GO:0009055//electron carrier activity;GO:0019825//oxygen binding	GO:0005576//extracellular region
I	1B	Unigene20923	Abscisic acid 8'-hydroxylase 4	727	K09843	GO:0055114//oxidation-reduction process	GO:0020037//heme binding;GO:0016705//oxidoreductase activity, acting on paired donors, with incorporation or reduction of molecular oxygen;GO:0004497//monooxygenase activity;GO:0005506//iron ion binding;GO:0009055//electron carrier activity;GO:0019825//oxygen binding	GO:0005576//extracellular region
I	1B	Unigene20924	Abscisic acid 8'-hydroxylase 4	451	K09843	GO:0055114//oxidation-reduction process	GO:0020037//heme binding;GO:0016705//oxidoreductase activity, acting on paired donors, with incorporation or reduction of molecular oxygen;GO:0004497//monooxygenase activity;GO:0005506//iron ion binding;GO:0009055//electron carrier activity;GO:0019825//oxygen binding	GO:0005576//extracellular region
I	1B	Unigene13509	Protein phosphatase 2c	673	K01090	GO:0006470//protein dephosphorylation	GO:0046872//metal ion binding;GO:0004722//protein serine/threonine phosphatase activity	-
I	1B	Unigene16960	Auxin-induced protein AUX28	697	K14484	GO:0006417//regulation of translation;GO:0009416//response to light stimulus;GO:0006355//regulation of transcription, DNA-dependent;GO:0009734//auxin mediated signaling pathway	GO:0046983//protein dimerization activity	GO:0009536//plastid;GO:0005634//nucleus
I	1B	Unigene18099	Auxin-induced protein X15	625	K14488	-	-	-
I	1B	Unigene20750	Auxin-responsive protein IAA27	1655	K14484	GO:0080090//regulation of primary metabolic process;GO:0010468//regulation of gene expression;GO:0009733//response to auxin stimulus;GO:0006351//transcription, DNA-dependent;GO:2000112	-	GO:0043231//intracellular membrane-bounded organelle
I	1B	Unigene4320	Indole-3-acetic acid-amido synthetase GH3.5	517	K14487	GO:0009864//induced systemic resistance, jasmonic acid mediated signaling pathway;GO:0009585//red, far-red light phototransduction;GO:0010193//response to ozone;GO:0009694//jasmonic acid metabolic process;GO:0031348//negative regulation of defense response;GO:0009651//response to salt stress;GO:0009640//photomorphogenesis;GO:0010119//regulation of stomatal movement;GO:0009627//systemic acquired r…	GO:0080123//jasmonate-amino synthetase activity;GO:0070566//adenylyltransferase activity	GO:0009507//chloroplast;GO:0005773//vacuole
I	1B	Unigene4038	BRASSINOSTEROID INSENSITIVE 1-associated receptor kinase 1	1307	K13417	GO:0006468//protein phosphorylation;GO:0015706//nitrate transport;GO:0010167//response to nitrate	GO:0004674//protein serine/threonine kinase activity;GO:0005524//ATP binding	GO:0016023//cytoplasmic membrane-bounded vesicle;GO:0005886//plasma membrane
I	1B	CL6416.Contig1	Protein BRASSINOSTEROID INSENSITIVE 1	405	K13415	GO:0008152//metabolic process	GO:0003824//catalytic activity	-
I	1B	Unigene26951	Cytokinin hydroxylase	504	K10717	GO:0033466//trans-zeatin biosynthetic process;GO:0055114//oxidation-reduction process	GO:0050616;GO:0009055//electron carrier activity;GO:0004497//monooxygenase activity;GO:0005506//iron ion binding;GO:0020037//heme binding;GO:0016705//oxidoreductase activity, acting on paired donors, with incorporation or reduction of molecular oxygen;GO:0019825//oxygen binding	GO:0009506//plasmodesma
I	1B	Unigene26448	Cytokinin receptor 1	592	K14489	GO:0009750//response to fructose stimulus;GO:0016036//cellular response to phosphate starvation;GO:0009749//response to glucose stimulus;GO:0071329//cellular response to sucrose stimulus;GO:0031537//regulation of anthocyanin metabolic process;GO:0048831//regulation of shoot system development;GO:0009414//response to water deprivation;GO:0033500//carbohydrate homeostasis;GO:0023014//signal transdu…	GO:0004721//phosphoprotein phosphatase activity;GO:0005034//osmosensor activity;GO:0043424//protein histidine kinase binding;GO:0000155//phosphorelay sensor kinase activity;GO:0019955//cytokine binding;GO:0009885//transmembrane histidine kinase cytokinin receptor activity;GO:0000156//phosphorelay response regulator activity;GO:0005524//ATP binding	GO:0005783//endoplasmic reticulum;GO:0005886//plasma membrane
I	1B	Unigene15071	Histidine-containing phosphotransfer protein 1	676	K14490	GO:0009553//embryo sac development;GO:0000160//two-component signal transduction system (phosphorelay);GO:0080036//regulation of cytokinin mediated signaling pathway;GO:0016049//cell growth;GO:0055114//oxidation-reduction process;GO:0051301//cell division	GO:0009927//histidine phosphotransfer kinase activity;GO:0032440//2-alkenal reductase [NAD(P)] activity	GO:0005634//nucleus
I	1B	Unigene15997	1-aminocyclopropane-1-carboxylate oxidase homolog 1	1529	K13229	GO:0055114//oxidation-reduction process	GO:0050590	-
I	1B	CL6396.Contig1	1-aminocyclopropane-1-carboxylate synthase 3	606	K01762	GO:0042218//1-aminocyclopropane-1-carboxylate biosynthetic process;GO:0009693//ethylene biosynthetic process;GO:0006417//regulation of translation;GO:0009735//response to cytokinin stimulus;GO:0009733//response to auxin stimulus;GO:0009835//fruit ripening	GO:0008483//transaminase activity;GO:0016847//1-aminocyclopropane-1-carboxylate synthase activity;GO:0030170//pyridoxal phosphate binding	GO:0005737//cytoplasm
I	1B	Unigene963	Serine/threonine-protein kinase CTR1	1082	K14510	GO:0009644//response to high light intensity;GO:0006468//protein phosphorylation;GO:0042542//response to hydrogen peroxide	GO:0004715//non-membrane spanning protein tyrosine kinase activity;GO:0004712//protein serine/threonine/tyrosine kinase activity;GO:0005524//ATP binding;GO:0004674//protein serine/threonine kinase activity	GO:0005634//nucleus
I	1B	Unigene13502	Serine/threonine-protein kinase CTR1	342	K14510	GO:0046777//protein autophosphorylation;GO:0000186//activation of MAPKK activity	GO:0004712//protein serine/threonine/tyrosine kinase activity;GO:0005524//ATP binding;GO:0004713//protein tyrosine kinase activity;GO:0004709//MAP kinase kinase kinase activity	GO:0005737//cytoplasm;GO:0005886//plasma membrane
I	1B	CL3165.Contig2	Allene oxide synthase, chloroplastic	1935	K10528	GO:0009611//response to wounding;GO:0055114//oxidation-reduction process	GO:0047987;GO:0009055//electron carrier activity;GO:0004497//monooxygenase activity;GO:0005506//iron ion binding;GO:0020037//heme binding;GO:0016705//oxidoreductase activity, acting on paired donors, with incorporation or reduction of molecular oxygen	GO:0009941//chloroplast envelope
I	1B	Unigene23660	Protein TIFY 10B	1070	K13464	-	-	-
I	1B	CL7220.Contig2	Protein TIFY 8	825	K13464	-	-	-
I	1B	Unigene24874	3-hydroxyisobutyryl-CoA hydrolase-like protein 5	1510	K05605	GO:0006635//fatty acid beta-oxidation;GO:0080167//response to karrikin	GO:0003860//3-hydroxyisobutyryl-CoA hydrolase activity;GO:0004300//enoyl-CoA hydratase activity	GO:0005737//cytoplasm
I	1B	Unigene22451	GDSL esterase/lipase	1301	K00514	GO:0006629//lipid metabolic process	GO:0016788//hydrolase activity, acting on ester bonds	-
I	1B	Unigene2105	GDSL esterase/lipase	1080	K00514	GO:0006629//lipid metabolic process	GO:0016788//hydrolase activity, acting on ester bonds	-
I	1B	CL1667.Contig2	GDSL esterase/lipase EXL3	1429	K01206	GO:0006629//lipid metabolic process;GO:0019761//glucosinolate biosynthetic process;GO:0019953//sexual reproduction	GO:0004091//carboxylesterase activity;GO:0016298//lipase activity;GO:0016746//transferase activity, transferring acyl groups	GO:0005576//extracellular region
I	1B	Unigene18858	GDSL esterase/lipase LTL1	1532	K01206	GO:0006629//lipid metabolic process	GO:0016788//hydrolase activity, acting on ester bonds	-
I	1B	Unigene14196	Linoleate 9S-lipoxygenase 5, chloroplastic	882	K15718	GO:0034440//lipid oxidation;GO:0009611//response to wounding;GO:0009695//jasmonic acid biosynthetic process;GO:1900366//negative regulation of defense response to insect;GO:0010311//lateral root formation;GO:0031408//oxylipin biosynthetic process	GO:0016165//lipoxygenase activity;GO:0005506//iron ion binding	GO:0009507//chloroplast
I	1B	Unigene1779	Lipid-A-disaccharide synthase, mitochondrial	1330	K00748	GO:0009245//lipid A biosynthetic process;GO:0019243//methylglyoxal catabolic process to D-lactate;GO:2001289//lipid X metabolic process	GO:0008915//lipid-A-disaccharide synthase activity	GO:0005739//mitochondrion;GO:0009507//chloroplast
I	1B	CL1365.Contig2	Lipoxygenase 2	3086	K00454	GO:0055114//oxidation-reduction process;GO:0009620//response to fungus;GO:0080086//stamen filament development;GO:0009555//pollen development;GO:0009901//anther dehiscence;GO:0031408//oxylipin biosynthetic process	GO:0016165//lipoxygenase activity;GO:0005506//iron ion binding	-
I	1B	CL5700.Contig1	Long chain acyl-CoA synthetase 7, peroxisomal	2217	K01897	GO:0000278//mitotic cell cycle;GO:0010193//response to ozone;GO:0006396//RNA processing;GO:0006633//fatty acid biosynthetic process;GO:0007031//peroxisome organization;GO:0009651//response to salt stress;GO:0009610//response to symbiotic fungus;GO:0006635//fatty acid beta-oxidation;GO:0002213//defense response to insect;GO:0001676//long-chain fatty acid metabolic process	GO:0005515//protein binding;GO:0004467//long-chain fatty acid-CoA ligase activity	GO:0005777//peroxisome;GO:0009507//chloroplast;GO:0016020//membrane;GO:0005634//nucleus
I	1B	CL1330.Contig2	Microsomal omega-3 fatty acid desaturase	1609	K10257	GO:0006636//unsaturated fatty acid biosynthetic process;GO:0055114//oxidation-reduction process;GO:0080167//response to karrikin	GO:0016720//delta12-fatty acid dehydrogenase activity;GO:0042389//omega-3 fatty acid desaturase activity;GO:0016717//oxidoreductase activity, acting on paired donors, with oxidation of a pair of donors resulting in the reduction of molecular oxygen to two molecules of water	GO:0005783//endoplasmic reticulum
I	1B	Unigene2762	Phospholipase A1-Igamma3, chloroplastic	2126	K01058	GO:0031348//negative regulation of defense response;GO:0016036//cellular response to phosphate starvation;GO:0019375//galactolipid biosynthetic process;GO:0009867//jasmonic acid mediated signaling pathway;GO:0009697//salicylic acid biosynthetic process;GO:0010363//regulation of plant-type hypersensitive response;GO:0042631//cellular response to water deprivation;GO:0006612//protein targeting to m…	GO:0047714//galactolipase activity;GO:0004806//triglyceride lipase activity;GO:0008970//phosphatidylcholine 1-acylhydrolase activity	GO:0009507//chloroplast
I	1B	Unigene2152	Triacylglycerol lipase	1528	K01058	GO:0052651//monoacylglycerol catabolic process;GO:0010187//negative regulation of seed germination;GO:0019915//lipid storage;GO:0046340//diacylglycerol catabolic process	GO:0008970//phosphatidylcholine 1-acylhydrolase activity;GO:0047372//acylglycerol lipase activity;GO:0004806//triglyceride lipase activity	GO:0005737//cytoplasm
I	1B	Unigene19981	Type III polyketide synthase	1670	K00660	GO:0009058//biosynthetic process	GO:0016747//transferase activity, transferring acyl groups other than amino-acyl groups	-
I	1B	Unigene11737	ABC transporter G family member 36-like	687	K12843	GO:0071366//cellular response to indolebutyric acid stimulus;GO:0031348//negative regulation of defense response;GO:0070574//cadmium ion transmembrane transport;GO:0042344//indole glucosinolate catabolic process;GO:0052544//defense response by callose deposition in cell wall;GO:0042742//defense response to bacterium;GO:0009817//defense response to fungus, incompatible interaction;GO:0009737//resp…	GO:0015086//cadmium ion transmembrane transporter activity;GO:0015416//organic phosphonate transmembrane-transporting ATPase activity;GO:0005524//ATP binding	GO:0009941//chloroplast envelope;GO:0005886//plasma membrane;GO:0005739//mitochondrion
I	1B	Unigene3981	ABC transporter G family member 3-like	1006	K05681	GO:0006200//ATP catabolic process	GO:0015423//maltose-transporting ATPase activity;GO:0005524//ATP binding	GO:0005886//plasma membrane
I	1B	Unigene14406	Electron transporter	543	K03676	GO:0045454//cell redox homeostasis	GO:0009055//electron carrier activity;GO:0015035//protein disulfide oxidoreductase activity	-
I	1B	Unigene8415	Fasciclin-like arabinogalactan protein 2	420	K03006	-	-	GO:0046658//anchored to plasma membrane
I	1B	CL8608.Contig1	Translocase of chloroplast 159, chloroplastic-like	5527	K14484	GO:0045036//protein targeting to chloroplast	GO:0004888//transmembrane signaling receptor activity;GO:0005515//protein binding;GO:0003924//GTPase activity	GO:0005829//cytosol;GO:0009707//chloroplast outer membrane
I	1B	Unigene1622	2-aminoethanethiol dioxygenase	454	K10712	GO:0055114//oxidation-reduction process	GO:0047800//cysteamine dioxygenase activity	GO:0005739//mitochondrion
I	1B	Unigene16337	Cytochrome P450	625	K13267	GO:0055114//oxidation-reduction process	GO:0020037//heme binding;GO:0016705//oxidoreductase activity, acting on paired donors, with incorporation or reduction of molecular oxygen;GO:0004497//monooxygenase activity;GO:0005506//iron ion binding;GO:0009055//electron carrier activity	-
I	1B	Unigene20465	Cytochrome P450	683	K13407	GO:0055114//oxidation-reduction process	GO:0020037//heme binding;GO:0005506//iron ion binding;GO:0009055//electron carrier activity;GO:0070330//aromatase activity;GO:0018685//alkane 1-monooxygenase activity	-
I	1B	Unigene20466	Cytochrome P450	1124	K13407	GO:0055114//oxidation-reduction process	GO:0020037//heme binding;GO:0005506//iron ion binding;GO:0009055//electron carrier activity;GO:0070330//aromatase activity;GO:0018685//alkane 1-monooxygenase activity	-
I	1B	Unigene23012	Cytochrome P450	1785	K00517	GO:0010154//fruit development;GO:0055114//oxidation-reduction process	GO:0016711//flavonoid 3'-monooxygenase activity;GO:0009055//electron carrier activity;GO:0005506//iron ion binding;GO:0020037//heme binding;GO:0019825//oxygen binding	-
I	1B	Unigene12715	Cytochrome P450	220	--	-	GO:0016491//oxidoreductase activity;GO:0005488//binding	-
I	1B	CL6489.Contig1	Cytochrome P450 71D11-like	436	K13267	GO:0055114//oxidation-reduction process	GO:0020037//heme binding;GO:0005506//iron ion binding;GO:0009055//electron carrier activity;GO:0047085;GO:0050592	-
I	1B	Unigene9308	Cytochrome P450 734A1-like	909	K10717	GO:0055114//oxidation-reduction process	GO:0050616;GO:0009055//electron carrier activity;GO:0004497//monooxygenase activity;GO:0005506//iron ion binding;GO:0020037//heme binding;GO:0016705//oxidoreductase activity, acting on paired donors, with incorporation or reduction of molecular oxygen	GO:0016023//cytoplasmic membrane-bounded vesicle
I	1B	Unigene25107	Cytochrome P450 734A6	688	K15639	-	GO:0005488//binding;GO:0016491//oxidoreductase activity	GO:0043231//intracellular membrane-bounded organelle;GO:0044444//cytoplasmic part
I	1B	Unigene2896	Cytosolic sulfotransferase 14	394	K11821	-	GO:0004304//estrone sulfotransferase activity	-
I	1B	Unigene1853	Fe(III)-chelate reductase	2357	K13447	GO:0055114//oxidation-reduction process	GO:0016174//NAD(P)H oxidase activity;GO:0000293//ferric-chelate reductase activity;GO:0043167//ion binding	GO:0016021//integral to membrane;GO:0005576//extracellular region
I	1B	Unigene26130	Nitrate reductase	2453	K00360	GO:0042128//nitrate assimilation;GO:0055114//oxidation-reduction process	GO:0050660//flavin adenine dinucleotide binding;GO:0009055//electron carrier activity;GO:0005506//iron ion binding;GO:0030151//molybdenum ion binding;GO:0020037//heme binding;GO:0043546//molybdopterin cofactor binding;GO:0046857//oxidoreductase activity, acting on other nitrogenous compounds as donors, with NAD or NADP as acceptor	-
I	1B	Unigene24832	Protein HOTHEAD	1171	K15403	GO:0006066//alcohol metabolic process;GO:0055114//oxidation-reduction process	GO:0050660//flavin adenine dinucleotide binding;GO:0008812//choline dehydrogenase activity;GO:0046593//mandelonitrile lyase activity	GO:0016023//cytoplasmic membrane-bounded vesicle
I	1B	Unigene21130	Somatic embryogenesis receptor kinase 2	973	K13418	GO:0016310//phosphorylation;GO:0055114//oxidation-reduction process	GO:0016301//kinase activity;GO:0032440//2-alkenal reductase [NAD(P)] activity	-
I	1B	Unigene15714	Flavin-containing monooxygenase FMO GS-OX-like 9	701	K00485	GO:0042744//hydrogen peroxide catabolic process;GO:0055114//oxidation-reduction process;GO:0006661//phosphatidylinositol biosynthetic process	GO:0050660//flavin adenine dinucleotide binding;GO:0050661//NADP binding;GO:0004499//N,N-dimethylaniline monooxygenase activity	GO:0005634//nucleus
I	1B	Unigene28571	Laccase-14	283	K00423	GO:0046274//lignin catabolic process;GO:0055114//oxidation-reduction process	GO:0005507//copper ion binding;GO:0052716//hydroquinone:oxygen oxidoreductase activity;GO:0008447//L-ascorbate oxidase activity	GO:0048046//apoplast
I	1B	Unigene8080	Laccase-14	517	--	GO:0044710	GO:0046872//metal ion binding;GO:0016682//oxidoreductase activity, acting on diphenols and related substances as donors, oxygen as acceptor	-
I	1B	CL1541.Contig3	Laccase-21	544	K00423	GO:0044710	GO:0046872//metal ion binding;GO:0016682//oxidoreductase activity, acting on diphenols and related substances as donors, oxygen as acceptor	-
I	1B	CL228.Contig1	L-ascorbate oxidase	1326	K00423	GO:0055114//oxidation-reduction process	GO:0005507//copper ion binding;GO:0008447//L-ascorbate oxidase activity	GO:0005576//extracellular region
I	1B	Unigene16506	Monothiol glutaredoxin-S9	692	K03676	GO:0045454//cell redox homeostasis;GO:0048653//anther development	GO:0009055//electron carrier activity;GO:0008794//arsenate reductase (glutaredoxin) activity;GO:0015035//protein disulfide oxidoreductase activity	GO:0005737//cytoplasm
I	1B	Unigene23655	Peroxidase 1	1263	K00430	GO:0055114//oxidation-reduction process;GO:0006979//response to oxidative stress	GO:0020037//heme binding;GO:0046872//metal ion binding;GO:0004601//peroxidase activity	-
I	1B	Unigene6340	Peroxidase 11	542	K00430	GO:0055114//oxidation-reduction process;GO:0006979//response to oxidative stress	GO:0020037//heme binding;GO:0046872//metal ion binding;GO:0004601//peroxidase activity	GO:0005576//extracellular region
I	1B	Unigene20352	Peroxidase 13	492	K00430	-	GO:0004601//peroxidase activity;GO:0005488//binding	GO:0005576//extracellular region
I	1B	Unigene19420	Peroxidase 25	838	K00430	GO:0055114//oxidation-reduction process;GO:0000041//transition metal ion transport;GO:0006979//response to oxidative stress	GO:0020037//heme binding;GO:0046872//metal ion binding;GO:0004601//peroxidase activity	GO:0005576//extracellular region
I	1B	CL5047.Contig1	Peroxidase 4	553	K00430	GO:0055114//oxidation-reduction process;GO:0006979//response to oxidative stress	GO:0020037//heme binding;GO:0046872//metal ion binding;GO:0004601//peroxidase activity	GO:0048046//apoplast;GO:0005618//cell wall
I	1B	Unigene23302	Polyamine oxidase 5	1548	K12259	GO:0055114//oxidation-reduction process	GO:0016491//oxidoreductase activity	-
I	1B	Unigene7172	Respiratory burst oxidase homolog protein B	537	K13447	GO:0009408//response to heat;GO:0009845//seed germination;GO:0055114//oxidation-reduction process	GO:0016174//NAD(P)H oxidase activity;GO:0005509//calcium ion binding;GO:0004601//peroxidase activity	GO:0016021//integral to membrane
I	1B	Unigene10290	Respiratory burst oxidase homolog protein B-like, partial	353	K13447	GO:0009408//response to heat;GO:0009845//seed germination;GO:0055114//oxidation-reduction process	GO:0016174//NAD(P)H oxidase activity;GO:0005509//calcium ion binding;GO:0004601//peroxidase activity	GO:0016021//integral to membrane
I	1B	CL4235.Contig4	Pollen specific protein sf21	1417	K14759	GO:0060918//auxin transport	-	-
I	1B	CL3327.Contig4	Secologanin synthase	1198	K15639	GO:0055114//oxidation-reduction process	GO:0050616;GO:0009055//electron carrier activity;GO:0004497//monooxygenase activity;GO:0005506//iron ion binding;GO:0020037//heme binding;GO:0016705//oxidoreductase activity, acting on paired donors, with incorporation or reduction of molecular oxygen;GO:0019825//oxygen binding	GO:0016023//cytoplasmic membrane-bounded vesicle;GO:0009507//chloroplast
I	1B	Unigene23039	2-oxoglutarate/Fe(II)-dependent dioxygenase-like	1500	K06892	GO:0051555//flavonol biosynthetic process;GO:0055114//oxidation-reduction process	GO:0045431//flavonol synthase activity;GO:0005506//iron ion binding;GO:0016702//oxidoreductase activity, acting on single donors with incorporation of molecular oxygen, incorporation of two atoms of oxygen	GO:0005737//cytoplasm
I	1B	CL7023.Contig1	Anthocyanidin reductase	1618	K08695	GO:0009964//negative regulation of flavonoid biosynthetic process	GO:0033729//anthocyanidin reductase activity;GO:0050662//coenzyme binding;GO:0000166//nucleotide binding	-
I	1B	Unigene19879	Anthocyanidin synthase	1592	K05277	GO:0009753//response to jasmonic acid stimulus;GO:0009611//response to wounding;GO:0010023//proanthocyanidin biosynthetic process;GO:0007033//vacuole organization;GO:0055114//oxidation-reduction process	GO:0016702//oxidoreductase activity, acting on single donors with incorporation of molecular oxygen, incorporation of two atoms of oxygen;GO:0050589//leucocyanidin oxygenase activity	-
I	1B	Unigene22846	Chalcone isomerase	1370	K01859	GO:0080167//response to karrikin;GO:0009813//flavonoid biosynthetic process	GO:0045430//chalcone isomerase activity	-
I	1B	Unigene3177	Chalcone isomerase	1240	K01859	GO:0009813//flavonoid biosynthetic process;GO:0010224//response to UV-B;GO:0080167//response to karrikin	GO:0045430//chalcone isomerase activity	GO:0009705//plant-type vacuole membrane;GO:0005634//nucleus;GO:0042406//extrinsic to endoplasmic reticulum membrane
I	1B	Unigene19967	Chalcone synthase	1432	K00660	GO:0009813//flavonoid biosynthetic process	GO:0016210//naringenin-chalcone synthase activity	-
I	1B	CL5950.Contig1	Dihydroflavonol reductase	2064	K13082	GO:0009718//anthocyanin-containing compound biosynthetic process;GO:0055114//oxidation-reduction process	GO:0045552//dihydrokaempferol 4-reductase activity;GO:0050662//coenzyme binding;GO:0000166//nucleotide binding	-
I	1B	Unigene2928	Flavonoid 3',5'-hydroxylase	1808	K05280	GO:0055114//oxidation-reduction process	GO:0033772;GO:0009055//electron carrier activity;GO:0005506//iron ion binding;GO:0020037//heme binding	GO:0005886//plasma membrane;GO:0005618//cell wall;GO:0005739//mitochondrion
I	1B	Unigene23297	Flavonoid 3'-monooxygenase	2005	K05280	GO:0009411//response to UV;GO:0055114//oxidation-reduction process	GO:0020037//heme binding;GO:0016705//oxidoreductase activity, acting on paired donors, with incorporation or reduction of molecular oxygen;GO:0004497//monooxygenase activity;GO:0005506//iron ion binding;GO:0009055//electron carrier activity	-
I	1B	CL3682.Contig1	Flavonol sulfotransferase-like	485	K11821	-	GO:0008146//sulfotransferase activity	-
I	1B	CL7298.Contig1	Flavonol synthase	1582	K05278	GO:0051555//flavonol biosynthetic process;GO:0055114//oxidation-reduction process	GO:0045431//flavonol synthase activity	-
I	1B	CL6365.Contig1	Isoflavone reductase homolog	1048	K00224	GO:0009807//lignan biosynthetic process;GO:0055114//oxidation-reduction process	GO:0047526;GO:0000166//nucleotide binding	-
I	1B	Unigene24203	Naringenin,2-oxoglutarate 3-dioxygenase	1691	K00475	GO:0055114//oxidation-reduction process	GO:0016706//oxidoreductase activity, acting on paired donors, with incorporation or reduction of molecular oxygen, 2-oxoglutarate as one donor, and incorporation of one atom each of oxygen into both donors	-
I	1B	Unigene14926	3-phosphoshikimate 1-carboxyvinyltransferase	406	K00800	GO:0033587//shikimate biosynthetic process;GO:0009423//chorismate biosynthetic process;GO:0009073//aromatic amino acid family biosynthetic process;GO:0018920//glyphosate metabolic process	GO:0003866//3-phosphoshikimate 1-carboxyvinyltransferase activity	GO:0009507//chloroplast
I	1B	CL6227.Contig1	3-phosphoshikimate 1-carboxyvinyltransferase, chloroplastic-like	311	K00800	GO:0009423//chorismate biosynthetic process;GO:0009073//aromatic amino acid family biosynthetic process	GO:0003866//3-phosphoshikimate 1-carboxyvinyltransferase activity	-
I	1B	Unigene25762	5-enolpyruvylshikimate 3-phosphate synthase	591	K00800	GO:0009423//chorismate biosynthetic process;GO:0009073//aromatic amino acid family biosynthetic process;GO:0018920//glyphosate metabolic process	GO:0003866//3-phosphoshikimate 1-carboxyvinyltransferase activity	GO:0009570//chloroplast stroma;GO:0005829//cytosol
I	1B	CL847.Contig3	Catechol o-methyltransferase related	1817	K05279	GO:0032259//methylation	GO:0046983//protein dimerization activity;GO:0047763//caffeate O-methyltransferase activity	-
I	1B	CL672.Contig2	NAD dependent epimerase/dehydratase	804	K00224	GO:0009807//lignan biosynthetic process;GO:0055114//oxidation-reduction process	GO:0047526;GO:0000166//nucleotide binding	-
I	1B	Unigene19804	Trans-cinnamate 4-monooxygenase	1652	K00487	GO:0055114//oxidation-reduction process	GO:0020037//heme binding;GO:0016710//trans-cinnamate 4-monooxygenase activity;GO:0005506//iron ion binding;GO:0009055//electron carrier activity	-
I	1B	Unigene18398	Trans-cinnamate 4-monooxygenase	1866	K00487	GO:0009555//pollen development;GO:0009611//response to wounding;GO:0009808//lignin metabolic process;GO:0040007//growth;GO:0009416//response to light stimulus;GO:0055114//oxidation-reduction process;GO:0080167//response to karrikin	GO:0016710//trans-cinnamate 4-monooxygenase activity;GO:0009055//electron carrier activity;GO:0005506//iron ion binding;GO:0020037//heme binding	GO:0009505//plant-type cell wall;GO:0005886//plasma membrane;GO:0005783//endoplasmic reticulum
I	1B	Unigene1484	Cycloeucalenol cycloisomerase	1420	K08246	GO:0016132//brassinosteroid biosynthetic process;GO:0006907//pinocytosis;GO:0009958//positive gravitropism;GO:0000910//cytokinesis;GO:0006084//acetyl-CoA metabolic process;GO:0007020//microtubule nucleation;GO:0016126//sterol biosynthetic process	GO:0047793//cycloeucalenol cycloisomerase activity	GO:0005739//mitochondrion;GO:0005783//endoplasmic reticulum
I	1B	CL2084.Contig1	(-)-germacrene D synthase	1567	K14181	GO:0008152//metabolic process	GO:0046872//metal ion binding;GO:0016829//lyase activity	-
I	1B	CL5339.Contig1	(-)-germacrene D synthase	1606	K14181	-	GO:0046872//metal ion binding;GO:0016829//lyase activity	-
I	1B	Unigene23879	1-deoxy-D-xylulose-5-phosphate synthase, chloroplastic	2133	K01662	GO:0016114//terpenoid biosynthetic process	GO:0008661//1-deoxy-D-xylulose-5-phosphate synthase activity	GO:0009536//plastid
I	1B	Unigene20323	Ent-kaur-16-ene synthase, chloroplastic	432	K04121	GO:0008152//metabolic process	GO:0009899//ent-kaurene synthase activity;GO:0000287//magnesium ion binding	GO:0009507//chloroplast;GO:0005739//mitochondrion
I	1B	Unigene3767	Geranyl-diphosphate synthase	1230	K13789	-	GO:0004659//prenyltransferase activity	-
I	1B	Unigene22258	Geranylgeranyl hydrogenase	798	K10960	GO:0055114//oxidation-reduction process;GO:0019684//photosynthesis, light reaction;GO:0015995//chlorophyll biosynthetic process;GO:0019344//cysteine biosynthetic process;GO:0035304//regulation of protein dephosphorylation	GO:0016628//oxidoreductase activity, acting on the CH-CH group of donors, NAD or NADP as acceptor;GO:0005515//protein binding;GO:0000166//nucleotide binding;GO:0045550//geranylgeranyl reductase activity	GO:0009941//chloroplast envelope;GO:0009535//chloroplast thylakoid membrane
I	1B	Unigene21990	Isoprene synthase, chloroplastic	888	K12742	GO:0008152//metabolic process	GO:0000287//magnesium ion binding;GO:0010333//terpene synthase activity	-
I	1B	Unigene23200	Homogentisate phytyl transferase	587	K09833	-	GO:0016740//transferase activity	-
I	1B	Unigene21151	Homogentisate phytyltransferase 1, chloroplastic-like	1714	K09833	-	GO:0004659//prenyltransferase activity	GO:0016021//integral to membrane
I	1B	Unigene25105	Calcium-binding protein CML41-like	1345	K13448	GO:0043090//amino acid import	GO:0016491//oxidoreductase activity;GO:0005509//calcium ion binding	-
I	1B	Unigene3702	Calmodulin-like protein 3	353	K13448	GO:0055114//oxidation-reduction process	GO:0032440//2-alkenal reductase [NAD(P)] activity;GO:0005509//calcium ion binding	GO:0005777//peroxisome;GO:0005886//plasma membrane
I	1B	Unigene21610	Inactive leucine-rich repeat receptor-like protein kinase	923	K10576	GO:0006468//protein phosphorylation	GO:0004672//protein kinase activity;GO:0005524//ATP binding	GO:0005886//plasma membrane;GO:0016021//integral to membrane
I	1B	Unigene25029	Inactive leucine-rich repeat receptor-like protein kinase	391	K10576	GO:0016126//sterol biosynthetic process;GO:0009664//plant-type cell wall organization;GO:0010075//regulation of meristem growth;GO:0007389//pattern specification process;GO:0007169//transmembrane receptor protein tyrosine kinase signaling pathway;GO:0010015//root morphogenesis;GO:0007020//microtubule nucleation;GO:0006084//acetyl-CoA metabolic process;GO:0005982//starch metabolic process;GO:00083…	GO:0004713//protein tyrosine kinase activity;GO:0004674//protein serine/threonine kinase activity;GO:0005524//ATP binding;GO:0050321//tau-protein kinase activity	GO:0016021//integral to membrane;GO:0005886//plasma membrane
I	1B	Unigene25750	Inactive leucine-rich repeat receptor-like protein kinase	1203	K10576	GO:0006468//protein phosphorylation;GO:0055114//oxidation-reduction process	GO:0050321//tau-protein kinase activity;GO:0005524//ATP binding;GO:0032440//2-alkenal reductase [NAD(P)] activity	GO:0016021//integral to membrane
I	1B	Unigene17988	Leucine-rich repeat receptor-like serine/threonine-protein kinase BAM3	1158	K00924	GO:0048653//anther development;GO:0000186//activation of MAPKK activity;GO:0009825//multidimensional cell growth;GO:0005983//starch catabolic process;GO:0010075//regulation of meristem growth;GO:0043481//anthocyanin accumulation in tissues in response to UV light;GO:0009855//determination of bilateral symmetry;GO:0048767//root hair elongation;GO:0007169//transmembrane receptor protein tyrosine ki…	GO:0016161//beta-amylase activity;GO:0032440//2-alkenal reductase [NAD(P)] activity;GO:0043169//cation binding;GO:0004709//MAP kinase kinase kinase activity;GO:0005524//ATP binding	GO:0016021//integral to membrane;GO:0009570//chloroplast stroma;GO:0005886//plasma membrane
I	1B	Unigene19819	Leucine-rich repeat receptor-like tyrosine-protein kinase	2457	K00924	GO:0006468//protein phosphorylation;GO:0055114//oxidation-reduction process;GO:0009741//response to brassinosteroid stimulus;GO:0007169//transmembrane receptor protein tyrosine kinase signaling pathway;GO:0009733//response to auxin stimulus	GO:0004674//protein serine/threonine kinase activity;GO:0004713//protein tyrosine kinase activity;GO:0005524//ATP binding;GO:0032440//2-alkenal reductase [NAD(P)] activity	GO:0016021//integral to membrane;GO:0016023//cytoplasmic membrane-bounded vesicle;GO:0005886//plasma membrane
I	1B	Unigene462	LRR receptor-like serine/threonine-protein kinase	1082	K13418	GO:0007267//cell-cell signaling;GO:0048438//floral whorl development;GO:0009944//polarity specification of adaxial/abaxial axis;GO:0010075//regulation of meristem growth;GO:0009855//determination of bilateral symmetry;GO:0010051//xylem and phloem pattern formation;GO:0006468//protein phosphorylation;GO:0010150//leaf senescence;GO:0009887//organ morphogenesis;GO:0010014//meristem initiation;GO:003…	GO:0032440//2-alkenal reductase [NAD(P)] activity;GO:0004674//protein serine/threonine kinase activity;GO:0005524//ATP binding	GO:0016021//integral to membrane;GO:0005576//extracellular region;GO:0005886//plasma membrane
I	1B	Unigene23563	Receptor protein kinase CLAVATA1	3079	K00924	GO:0006468//protein phosphorylation;GO:0055114//oxidation-reduction process	GO:0004672//protein kinase activity;GO:0005524//ATP binding;GO:0032440//2-alkenal reductase [NAD(P)] activity	GO:0016021//integral to membrane;GO:0005576//extracellular region
I	1B	Unigene18138	Receptor-like protein 12	578	K13420	GO:0008152//metabolic process	GO:0016491//oxidoreductase activity	-
I	1B	Unigene12567	Receptor-like protein kinase	609	K00924	GO:0006468//protein phosphorylation	GO:0005524//ATP binding;GO:0004674//protein serine/threonine kinase activity	GO:0016023//cytoplasmic membrane-bounded vesicle;GO:0005886//plasma membrane
I	1B	Unigene2880	Serine/threonine-protein kinase	949	K05658	GO:0006468//protein phosphorylation	GO:0004715//non-membrane spanning protein tyrosine kinase activity;GO:0005524//ATP binding;GO:0004674//protein serine/threonine kinase activity	GO:0005886//plasma membrane
I	1B	Unigene7070	Serine/threonine-protein kinase	658	K00924	GO:0031348//negative regulation of defense response;GO:0016036//cellular response to phosphate starvation;GO:0006499//N-terminal protein myristoylation;GO:0009611//response to wounding;GO:0019375//galactolipid biosynthetic process;GO:0009867//jasmonic acid mediated signaling pathway;GO:0009697//salicylic acid biosynthetic process;GO:0009862//systemic acquired resistance, salicylic acid mediated s…	GO:0004715//non-membrane spanning protein tyrosine kinase activity;GO:0004674//protein serine/threonine kinase activity;GO:0005524//ATP binding	GO:0005886//plasma membrane
I	1B	Unigene22653	Serine/threonine-protein kinase PBS1	1639	K13415	GO:0009944//polarity specification of adaxial/abaxial axis;GO:0006468//protein phosphorylation;GO:0010075//regulation of meristem growth;GO:0010014//meristem initiation;GO:0007169//transmembrane receptor protein tyrosine kinase signaling pathway;GO:0009855//determination of bilateral symmetry	GO:0004674//protein serine/threonine kinase activity;GO:0005524//ATP binding	GO:0016021//integral to membrane;GO:0009506//plasmodesma;GO:0005886//plasma membrane
I	1B	Unigene17354	Chitinase-like protein 2	1244	K01183	GO:0010413//glucuronoxylan metabolic process;GO:0016926//protein desumoylation;GO:0006032//chitin catabolic process;GO:0016998//cell wall macromolecule catabolic process;GO:0009651//response to salt stress;GO:0009408//response to heat;GO:0010228//vegetative to reproductive phase transition of meristem;GO:0045492//xylan biosynthetic process;GO:0009809//lignin biosynthetic process;GO:0050665//hydro…	GO:0004568//chitinase activity	GO:0005576//extracellular region;GO:0005886//plasma membrane
I	1B	Unigene19549	Disease resistance protein	347	K03013	-	-	-
I	1B	CL2477.Contig1	Galactinol synthase 2	1170	K00750	GO:0009414//response to water deprivation;GO:0009644//response to high light intensity;GO:0009409//response to cold;GO:0042542//response to hydrogen peroxide;GO:0006012//galactose metabolic process;GO:0009408//response to heat	GO:0046872//metal ion binding;GO:0047216//inositol 3-alpha-galactosyltransferase activity	GO:0005737//cytoplasm
I	1B	CL1987.Contig4	Glucomannan 4-beta-mannosyltransferase 9	1255	K13680	GO:0009617//response to bacterium;GO:0009294//DNA mediated transformation	GO:0051753//mannan synthase activity	-
I	1B	Unigene1858	Inositol-tetrakisphosphate 1-kinase 3	1340	K00913	GO:0009753//response to jasmonic acid stimulus;GO:0009620//response to fungus;GO:0009611//response to wounding;GO:0009695//jasmonic acid biosynthetic process;GO:0016310//phosphorylation;GO:0032957//inositol trisphosphate metabolic process	GO:0052726//inositol-1,3,4-trisphosphate 5-kinase activity;GO:0005524//ATP binding;GO:0000287//magnesium ion binding;GO:0047325//inositol tetrakisphosphate 1-kinase activity;GO:0052725//inositol-1,3,4-trisphosphate 6-kinase activity	GO:0005576//extracellular region;GO:0005737//cytoplasm;GO:0005634//nucleus
I	1B	Unigene18473	Major latex-like protein	957	K14496	GO:0006952//defense response;GO:0009607//response to biotic stimulus;GO:0016556//mRNA modification	-	GO:0009507//chloroplast;GO:0016020//membrane
I	1B	Unigene16216	Oxalate oxidase 2	711	--	GO:0055114//oxidation-reduction process	GO:0050162//oxalate oxidase activity;GO:0004784//superoxide dismutase activity;GO:0045735//nutrient reservoir activity;GO:0030145//manganese ion binding	GO:0048046//apoplast
I	1B	Unigene22527	Pathogenesis-related protein PR-1	791	K13449	-	-	GO:0005576//extracellular region;GO:0016023//cytoplasmic membrane-bounded vesicle
I	1B	Unigene22370	Pleiotropic drug resistance protein 3-like	1987	K05681	GO:0071366//cellular response to indolebutyric acid stimulus;GO:0048364//root development;GO:0009926//auxin polar transport;GO:0006200//ATP catabolic process	GO:0015416//organic phosphonate transmembrane-transporting ATPase activity;GO:0005524//ATP binding	GO:0005886//plasma membrane
I	1B	Unigene21296	Ethylene-responsive transcription factor 1A	1199	K09286	GO:0050794//regulation of cellular process;GO:0006351//transcription, DNA-dependent	-	-
I	1B	Unigene12529	Ethylene-responsive transcription factor 2	298	K09286	GO:0006351//transcription, DNA-dependent	-	-
I	1B	Unigene10014	Ethylene-responsive transcription factor 2-like	417	K14517	GO:0009864//induced systemic resistance, jasmonic acid mediated signaling pathway;GO:0006355//regulation of transcription, DNA-dependent;GO:0010200//response to chitin	GO:0003677//DNA binding;GO:0003700//sequence-specific DNA binding transcription factor activity	GO:0005634//nucleus
I	1B	Unigene20675	Transcription factor bHLH35-like	915	K13422	GO:0009753//response to jasmonic acid stimulus;GO:0055114//oxidation-reduction process;GO:0009694//jasmonic acid metabolic process;GO:0006355//regulation of transcription, DNA-dependent	GO:0003677//DNA binding;GO:0046983//protein dimerization activity;GO:0003700//sequence-specific DNA binding transcription factor activity;GO:0032440//2-alkenal reductase [NAD(P)] activity	GO:0005634//nucleus
I	1B	CL3724.Contig2	Transcription factor bHLH93	1082	K13422	-	-	-
I	1B	CL7476.Contig1	LOB domain-containing protein 36	616	K01955	GO:0009954//proximal/distal pattern formation;GO:0006355//regulation of transcription, DNA-dependent;GO:0009965//leaf morphogenesis;GO:0048441//petal development	-	-
I	1B	Unigene24049	Transcription factor MYC4	2275	K13422	GO:0055114//oxidation-reduction process	GO:0032440//2-alkenal reductase [NAD(P)] activity;GO:0046983//protein dimerization activity	-
I	1B	Unigene22974	Conserved hypothetical protein	1585	--	GO:0045489//pectin biosynthetic process;GO:0042546//cell wall biogenesis	GO:0048531//beta-1,3-galactosyltransferase activity	GO:0005794//Golgi apparatus
I	1B	Unigene21210	Plant invertase/pectin methylesterase inhibitor domain-containing protein	403	--	-	GO:0004857//enzyme inhibitor activity	GO:0009536//plastid
I	1B	Unigene18207	Aspartic proteinase nepenthesin-1	498	--	GO:0006508//proteolysis	GO:0004190//aspartic-type endopeptidase activity	GO:0005576//extracellular region
I	1B	Unigene16364	Aspartic proteinase nepenthesin-1-like	836	K00924	GO:0006508//proteolysis	GO:0004190//aspartic-type endopeptidase activity	GO:0005576//extracellular region
I	1B	Unigene16128	BAG family molecular chaperone regulator 2	683	--	-	GO:0051087//chaperone binding	GO:0005739//mitochondrion
I	1B	Unigene21723	BAG family molecular chaperone regulator 2	1096	--	-	GO:0016772//transferase activity, transferring phosphorus-containing groups;GO:0051087//chaperone binding	-
I	1B	Unigene637	E3 ubiquitin ligase BIG BROTHER	1098	K14297	-	GO:0046872//metal ion binding	-
I	1B	Unigene14539	E3 ubiquitin ligase BIG BROTHER	460	K11982	GO:0048437//floral organ development;GO:0046621//negative regulation of organ growth;GO:0051865//protein autoubiquitination	GO:0008270//zinc ion binding;GO:0031624//ubiquitin conjugating enzyme binding;GO:0004842//ubiquitin-protein ligase activity	GO:0005634//nucleus
I	1B	CL5311.Contig2	E3 ubiquitin-protein ligase RMA1H1	1352	K10666	-	GO:0008270//zinc ion binding	-
I	1B	Unigene1637	Lysosomal Pro-X carboxypeptidase	636	K01285	GO:0006508//proteolysis	GO:0004180//carboxypeptidase activity;GO:0008236//serine-type peptidase activity	-
I	1B	Unigene23440	Protein ASPARTIC PROTEASE IN GUARD CELL 1	1012	K00924	GO:0006508//proteolysis	GO:0004190//aspartic-type endopeptidase activity	GO:0005576//extracellular region
I	1B	CL4069.Contig1	Rac-like GTP-binding protein ARAC5	688	K04392	GO:0007264//small GTPase mediated signal transduction	GO:0005525//GTP binding;GO:0004767//sphingomyelin phosphodiesterase activity	GO:0005737//cytoplasm;GO:0005886//plasma membrane
I	1B	Unigene18685	Ras-related protein RABA3	1002	K07976	GO:0007264//small GTPase mediated signal transduction;GO:0015031//protein transport	GO:0005525//GTP binding;GO:0016787//hydrolase activity	GO:0005768//endosome;GO:0009504//cell plate;GO:0005634//nucleus
I	1B	CL5664.Contig1	Serine carboxypeptidase-like 21	900	K13289	-	GO:0004180//carboxypeptidase activity	-
I	1B	Unigene11313	Subtilisin-like protease	965	--	GO:0043086//negative regulation of catalytic activity;GO:0006508//proteolysis	GO:0042802//identical protein binding;GO:0004252//serine-type endopeptidase activity	-
I	1B	Unigene25322	Subtilisin-like protease	2990	--	GO:0006508//proteolysis;GO:0043086//negative regulation of catalytic activity;GO:0000023//maltose metabolic process;GO:0019252//starch biosynthetic process;GO:0007020//microtubule nucleation;GO:0019761//glucosinolate biosynthetic process;GO:0043085//positive regulation of catalytic activity;GO:0009736//cytokinin mediated signaling pathway	GO:0042802//identical protein binding;GO:0004252//serine-type endopeptidase activity	GO:0048196//plant extracellular matrix;GO:0005618//cell wall;GO:0005576//extracellular region;GO:0016020//membrane
I	1B	Unigene25408	Subtilisin-like protease	956	--	GO:0048359//mucilage metabolic process involved seed coat development;GO:0080001//mucilage extrusion from seed coat;GO:0006508//proteolysis;GO:0043086//negative regulation of catalytic activity	GO:0042802//identical protein binding;GO:0004252//serine-type endopeptidase activity	GO:0009505//plant-type cell wall;GO:0048046//apoplast
I	1B	Unigene21890	U-box domain-containing protein 4	1133	K08332	GO:0009693//ethylene biosynthetic process	GO:0016874//ligase activity	GO:0005737//cytoplasm
I	1B	Unigene1044	U-box domain-containing protein 43	1583	K08332	-	GO:0016874//ligase activity	-
I	1B	CL1864.Contig2	Alcohol acyl transferase	1432	K15400	-	-	-
I	1B	Unigene15325	Beta-fructofuranosidase	865	--	-	GO:0003824//catalytic activity	-
I	1B	Unigene2542	Carbon catabolite repressor protein	1778	K12603	GO:0009409//response to cold	GO:0003824//catalytic activity;GO:0005509//calcium ion binding	GO:0005634//nucleus
I	1B	Unigene23146	Pyrophosphate--fructose 6-phosphate 1-phosphotransferase subunit beta	1272	K00895	GO:0009793//embryo development ending in seed dormancy;GO:0051567//histone H3-K9 methylation;GO:0015979//photosynthesis;GO:0016310//phosphorylation;GO:0006342//chromatin silencing;GO:0006096//glycolysis;GO:0046686//response to cadmium ion;GO:0006002//fructose 6-phosphate metabolic process;GO:0006085//acetyl-CoA biosynthetic process	GO:0047334//diphosphate-fructose-6-phosphate 1-phosphotransferase activity;GO:0003872//6-phosphofructokinase activity;GO:0005524//ATP binding	GO:0005945//6-phosphofructokinase complex;GO:0016020//membrane;GO:0005618//cell wall;GO:0010318//pyrophosphate-dependent phosphofructokinase complex, beta-subunit complex
I	1B	CL8100.Contig1	Pyrophosphate--fructose 6-phosphate 1-phosphotransferase subunit beta-like	845	K00895	GO:0006002//fructose 6-phosphate metabolic process;GO:0006096//glycolysis;GO:0016310//phosphorylation;GO:0015979//photosynthesis;GO:0046686//response to cadmium ion;GO:0009793//embryo development ending in seed dormancy	GO:0003872//6-phosphofructokinase activity;GO:0047334//diphosphate-fructose-6-phosphate 1-phosphotransferase activity;GO:0005524//ATP binding	GO:0005618//cell wall;GO:0005945//6-phosphofructokinase complex;GO:0009536//plastid;GO:0016020//membrane
I	1B	CL486.Contig5	Cell division control protein 48 homolog C	261	K14571	GO:0070918//production of small RNA involved in gene silencing by RNA;GO:0035194//posttranscriptional gene silencing by RNA;GO:0006355//regulation of transcription, DNA-dependent;GO:0009791//post-embryonic development;GO:0070646//protein modification by small protein removal	GO:0017111//nucleoside-triphosphatase activity	-
I	1B	CL2733.Contig1	Cyclin-dependent kinase inhibitor 1-like	902	--	-	-	-
I	1B	Unigene19987	Neurochondrin-like	1265	--	GO:0007346//regulation of mitotic cell cycle	-	GO:0005737//cytoplasm
I	1B	Unigene17886	14 kDa proline-rich protein DC2.15	1036	K12183	GO:0010363//regulation of plant-type hypersensitive response;GO:0015706//nitrate transport;GO:0019684//photosynthesis, light reaction;GO:0009651//response to salt stress;GO:0042742//defense response to bacterium;GO:0009409//response to cold;GO:0009627//systemic acquired resistance;GO:0006869//lipid transport;GO:0006612//protein targeting to membrane;GO:0009737//response to abscisic acid stimulus;…	GO:0008289//lipid binding	GO:0009506//plasmodesma;GO:0009505//plant-type cell wall;GO:0005576//extracellular region
I	1B	Unigene14145	14 kDa proline-rich protein DC2.15-like	629	--	-	-	-
I	1B	Unigene15257	Cell wall protein	662	--	-	-	-
I	1B	CL6886.Contig1	COBRA-like protein 4	1740	--	GO:0010413//glucuronoxylan metabolic process;GO:0009834//secondary cell wall biogenesis;GO:0009808//lignin metabolic process;GO:0010089//xylem development;GO:0045492//xylan biosynthetic process;GO:0009830//cell wall modification involved in abscission	-	GO:0009531//secondary cell wall;GO:0005774//vacuolar membrane;GO:0031225//anchored to membrane;GO:0005886//plasma membrane
I	1B	Unigene20618	Glycine-rich cell wall structural protein 2	840	K12741	-	-	-
I	1B	CL7115.Contig1	Pectin methyltransferase QUA2	2855	--	GO:0032259//methylation	GO:0008168//methyltransferase activity	-
I	1B	Unigene14065	WAT1-related protein WALLS ARE THIN1	463	--	-	-	-
I	1B	CL5648.Contig1	Cysteine-rich repeat secretory protein 3	1381	--	GO:0010497//plasmodesmata-mediated intercellular transport;GO:0046739//spread of virus in multicellular host	-	GO:0005576//extracellular region;GO:0009506//plasmodesma
I	1B	Unigene24799	Cysteine-rich repeat secretory protein 60	571	--	-	-	GO:0009506//plasmodesma;GO:0005576//extracellular region
I	1B	Unigene6359	DNA binding protein	200	--	GO:0032940//secretion by cell	GO:0046983//protein dimerization activity	GO:0016023//cytoplasmic membrane-bounded vesicle;GO:0005739//mitochondrion;GO:0009536//plastid
I	1B	Unigene25053	DNA replication licensing factor MCM3 homolog	995	K02209	GO:0006275//regulation of DNA replication;GO:0000911//cytokinesis by cell plate formation;GO:0051567//histone H3-K9 methylation;GO:0006268//DNA unwinding involved in replication;GO:0010389//regulation of G2/M transition of mitotic cell cycle;GO:0008283//cell proliferation;GO:0006306//DNA methylation;GO:0009909//regulation of flower development;GO:0006270//DNA replication initiation	GO:0008094//DNA-dependent ATPase activity;GO:0003677//DNA binding;GO:0005524//ATP binding;GO:0003678//DNA helicase activity	GO:0005737//cytoplasm;GO:0042555//MCM complex;GO:0005634//nucleus
I	1B	Unigene3572	DNA-binding protein ESCAROLA	1228	--	-	-	-
I	1B	Unigene13911	Pentatricopeptide repeat-containing protein	675	--	GO:0006626//protein targeting to mitochondrion;GO:0009560//embryo sac egg cell differentiation	-	-
I	1B	Unigene1468	Pentatricopeptide repeat-containing protein	971	K15336	-	-	GO:0005739//mitochondrion
I	1B	Unigene15861	Pentatricopeptide repeat-containing protein	485	K15336	-	-	-
I	1B	Unigene16122	Pentatricopeptide repeat-containing protein	815	K15336	-	-	GO:0005739//mitochondrion
I	1B	Unigene2743	Pentatricopeptide repeat-containing protein	684	K15336	-	-	-
I	1B	Unigene17178	Pentatricopeptide repeat-containing protein At5g39980, chloroplastic	1109	K15336	-	-	GO:0005739//mitochondrion
I	1B	Unigene6398	Protein RADIALIS-like 6	341	--	GO:0006355//regulation of transcription, DNA-dependent	GO:0003677//DNA binding;GO:0003700//sequence-specific DNA binding transcription factor activity;GO:0003682//chromatin binding	GO:0009507//chloroplast;GO:0005634//nucleus
I	1B	Unigene17086	Replication factor C / DNA polymerase III gamma-tau subunit	691	--	GO:0000278//mitotic cell cycle;GO:0048589//developmental growth;GO:0007155//cell adhesion;GO:0045010//actin nucleation;GO:0033044//regulation of chromosome organization;GO:0016926//protein desumoylation;GO:0048449//floral organ formation;GO:0003002//regionalization;GO:0050665//hydrogen peroxide biosynthetic process;GO:0048765//root hair cell differentiation;GO:0010228//vegetative to reproductive …	GO:0017111//nucleoside-triphosphatase activity;GO:0003887//DNA-directed DNA polymerase activity;GO:0003677//DNA binding;GO:0005524//ATP binding	GO:0009360//DNA polymerase III complex;GO:0005886//plasma membrane
I	1B	Unigene17201	Ribonuclease H protein	1098	--	-	-	-
I	1B	CL8097.Contig1	RNA-dependent RNA polymerase 5	3195	--	GO:0050826//response to freezing;GO:0009793//embryo development ending in seed dormancy;GO:0009944//polarity specification of adaxial/abaxial axis;GO:0009410//response to xenobiotic stimulus;GO:0010075//regulation of meristem growth;GO:0009855//determination of bilateral symmetry;GO:0009640//photomorphogenesis;GO:0019915//lipid storage;GO:0010182//sugar mediated signaling pathway;GO:0016567//prot…	-	-
I	1B	Unigene17418	SAWADEE HOMEODOMAIN HOMOLOG 1	812	--	GO:0033562//cotranscriptional gene silencing by small RNA;GO:0006346//methylation-dependent chromatin silencing;GO:0006306//DNA methylation	-	GO:0005634//nucleus
I	1B	Unigene3472	TRNA modification GTPase MnmE	564	K03650	GO:0007264//small GTPase mediated signal transduction;GO:0006184//GTP catabolic process;GO:0006897//endocytosis;GO:0006400//tRNA modification	GO:0003924//GTPase activity;GO:0005525//GTP binding	GO:0005737//cytoplasm
I	1B	Unigene23353	WEB family protein	2243	K11498	GO:0000278//mitotic cell cycle;GO:0009944//polarity specification of adaxial/abaxial axis;GO:0006396//RNA processing;GO:0010075//regulation of meristem growth;GO:0010014//meristem initiation;GO:0009640//photomorphogenesis;GO:0010388//cullin deneddylation;GO:0016567//protein ubiquitination;GO:0009855//determination of bilateral symmetry;GO:0016579//protein deubiquitination;GO:0045893//positive reg…	-	-
I	1B	Unigene2568	WEB family protein	2297	K06669	GO:0048453//sepal formation;GO:0048451//petal formation;GO:0080188//RNA-directed DNA methylation	-	-
I	1B	CL3305.Contig1	WEB family protein At4g27595, chloroplastic	1138	K10400	-	-	GO:0005773//vacuole
I	1B	CL7093.Contig2	Auxin efflux carrier component	2507	K13947	GO:0055085//transmembrane transport;GO:0010338//leaf formation;GO:0048830//adventitious root development;GO:0010358//leaf shaping;GO:0009926//auxin polar transport;GO:0009908//flower development;GO:0010051//xylem and phloem pattern formation;GO:0010229//inflorescence development;GO:0009630//gravitropism;GO:0048826//cotyledon morphogenesis	GO:0005215//transporter activity	GO:0009925//basal plasma membrane;GO:0016021//integral to membrane;GO:0009921;GO:0005737//cytoplasm;GO:0045177//apical part of cell
I	1B	CL7093.Contig1	Auxin efflux carrier component 1c	1655	K13947	GO:0055085//transmembrane transport;GO:0010338//leaf formation;GO:0048364//root development;GO:0010358//leaf shaping;GO:0009926//auxin polar transport;GO:0009908//flower development;GO:0010051//xylem and phloem pattern formation;GO:0010229//inflorescence development;GO:0009630//gravitropism;GO:0048826//cotyledon morphogenesis	-	GO:0009925//basal plasma membrane;GO:0016021//integral to membrane;GO:0005737//cytoplasm;GO:0045177//apical part of cell
I	1B	Unigene1068	Auxin-responsive protein IAA7	557	--	-	-	-
I	1B	Unigene25808	BRASSINOSTEROID INSENSITIVE 1-associated receptor kinase 1	2513	K13418	GO:0030243//cellulose metabolic process;GO:0009825//multidimensional cell growth;GO:0009664//plant-type cell wall organization;GO:0043481//anthocyanin accumulation in tissues in response to UV light;GO:0048767//root hair elongation;GO:0046777//protein autophosphorylation;GO:0007169//transmembrane receptor protein tyrosine kinase signaling pathway;GO:0005982//starch metabolic process;GO:0010817//r…	GO:0004674//protein serine/threonine kinase activity;GO:0004714//transmembrane receptor protein tyrosine kinase activity;GO:0005524//ATP binding	GO:0016021//integral to membrane;GO:0005886//plasma membrane
I	1B	CL6986.Contig2	CBS domain-containing protein CBSX5	1671	--	GO:0009695//jasmonic acid biosynthetic process;GO:0009753//response to jasmonic acid stimulus;GO:0009611//response to wounding;GO:0009620//response to fungus	-	-
I	1B	CL306.Contig1	Cytokinin riboside 5'-monophosphate phosphoribohydrolase LOG1	872	K06966	-	GO:0016787//hydrolase activity;GO:0016829//lyase activity	GO:0005829//cytosol;GO:0005634//nucleus
I	1B	Unigene5920	Gibberellin-regulated protein 14	656	--	-	GO:0005515//protein binding	-
I	1B	Unigene19091	Protein ABIL2	1149	--	-	-	-
I	1B	Unigene9208	Protein ABIL3	313	--	GO:0048364//root development;GO:0010090//trichome morphogenesis	-	GO:0005737//cytoplasm;GO:0015630//microtubule cytoskeleton
I	1B	Unigene16100	Protein ABIL5	964	--	-	-	-
I	1B	Unigene19221	Protein phosphatase 2C 27-like	887	K01090	GO:0006470//protein dephosphorylation	GO:0046872//metal ion binding;GO:0004722//protein serine/threonine phosphatase activity;GO:0003677//DNA binding	-
I	1B	CL3970.Contig1	Protein phosphatase 2C 73	1774	K04345	GO:0009414//response to water deprivation;GO:0008152//metabolic process	GO:0004722//protein serine/threonine phosphatase activity	GO:0005737//cytoplasm;GO:0005634//nucleus
I	1B	Unigene16154	GDSL esterase/lipase	402	K01206	GO:0006629//lipid metabolic process	GO:0016788//hydrolase activity, acting on ester bonds	-
I	1B	Unigene19731	Amino acid permease	1270	K15015	-	-	GO:0016020//membrane
I	1B	Unigene21356	Aquaporin SIP1-1	1016	K09875	-	GO:0005215//transporter activity	GO:0016020//membrane
I	1B	Unigene22591	Cadmium/zinc-transporting ATPase HMA4	1284	K01534	-	-	-
I	1B	Unigene10505	Calcium-transporting ATPase 2, plasma membrane-type	333	K01537	GO:0070588//calcium ion transmembrane transport	GO:0005388//calcium-transporting ATPase activity;GO:0005516//calmodulin binding;GO:0046872//metal ion binding;GO:0005524//ATP binding	GO:0016021//integral to membrane;GO:0009706//chloroplast inner membrane;GO:0005783//endoplasmic reticulum;GO:0005886//plasma membrane
I	1B	CL7698.Contig3	Diatom spindle kinesin 1	2670	K10393	GO:0007018//microtubule-based movement	GO:0005524//ATP binding;GO:0003777//microtubule motor activity	GO:0005875//microtubule associated complex;GO:0005886//plasma membrane;GO:0005634//nucleus;GO:0005739//mitochondrion;GO:0005874//microtubule
I	1B	Unigene19408	Fasciclin-like arabinogalactan protein 2	994	--	GO:0016132//brassinosteroid biosynthetic process;GO:0048767//root hair elongation;GO:0009651//response to salt stress;GO:0006084//acetyl-CoA metabolic process;GO:0006816//calcium ion transport;GO:0007030//Golgi organization;GO:0016126//sterol biosynthetic process	-	GO:0005774//vacuolar membrane;GO:0046658//anchored to plasma membrane
I	1B	Unigene32	Filament-like plant protein 4	3956	K06674	-	-	GO:0005886//plasma membrane
I	1B	Unigene19849	Filament-like plant protein 7-like	1101	--	-	-	-
I	1B	Unigene18219	Kinesin-4	1492	--	GO:0000226//microtubule cytoskeleton organization;GO:0006346//methylation-dependent chromatin silencing;GO:0031048//chromatin silencing by small RNA;GO:0007267//cell-cell signaling;GO:0000911//cytokinesis by cell plate formation;GO:0051567//histone H3-K9 methylation;GO:0048449//floral organ formation;GO:0006306//DNA methylation;GO:0035196//production of miRNAs involved in gene silencing by miRNA;…	GO:1901363;GO:0043167//ion binding;GO:0097159//organic cyclic compound binding;GO:0003824//catalytic activity	GO:0043229//intracellular organelle;GO:0005886//plasma membrane
I	1B	Unigene18528	Kinesin-4	1504	K10406	GO:0007018//microtubule-based movement	GO:0005524//ATP binding;GO:0003777//microtubule motor activity	GO:0005875//microtubule associated complex;GO:0005739//mitochondrion;GO:0005874//microtubule
I	1B	CL5781.Contig1	Kinesin-related protein 4	3550	K10406	GO:0007018//microtubule-based movement	GO:0005524//ATP binding;GO:0003777//microtubule motor activity	GO:0005875//microtubule associated complex;GO:0005874//microtubule
I	1B	Unigene1488	Microtubule-associated protein TORTIFOLIA1	2002	--	-	-	-
I	1B	CL7834.Contig1	Nucleobase-ascorbate transporter 11	1457	K14611	GO:0055085//transmembrane transport	GO:0022857//transmembrane transporter activity	GO:0005886//plasma membrane
I	1B	Unigene16509	Nucleobase-ascorbate transporter 12	525	K14611	GO:0055085//transmembrane transport	GO:0022857//transmembrane transporter activity	GO:0005634//nucleus;GO:0009507//chloroplast;GO:0005886//plasma membrane
I	1B	CL6817.Contig1	Nucleobase-ascorbate transporter 12-like	991	K14611	GO:0055085//transmembrane transport	GO:0022857//transmembrane transporter activity	GO:0005634//nucleus;GO:0009507//chloroplast;GO:0005886//plasma membrane
I	1B	Unigene13431	Polyamine transporter	529	--	GO:0046520//sphingoid biosynthetic process;GO:0003333//amino acid transmembrane transport;GO:0015846//polyamine transport;GO:0016126//sterol biosynthetic process	GO:0015203//polyamine transmembrane transporter activity;GO:0015326//cationic amino acid transmembrane transporter activity	GO:0016021//integral to membrane;GO:0005886//plasma membrane
I	1B	Unigene17535	Potassium channel AKT1	957	K06694	-	GO:0005198//structural molecule activity	-
I	1B	Unigene15069	Potassium transporter 5-like	1131	K03549	GO:0071805//potassium ion transmembrane transport	GO:0009674//potassium:sodium symporter activity	GO:0016020//membrane
I	1B	Unigene12410	Synaptotagmin-2	597	--	GO:0009615//response to virus;GO:0032456//endocytic recycling;GO:0009306//protein secretion;GO:0009409//response to cold;GO:0001778//plasma membrane repair;GO:0046740//spread of virus in host, cell to cell;GO:0006897//endocytosis	-	GO:0005768//endosome;GO:0005773//vacuole;GO:0005794//Golgi apparatus;GO:0005886//plasma membrane
I	1B	Unigene46	Syntaxin-61	295	--	GO:0048193//Golgi vesicle transport	-	GO:0016020//membrane;GO:0005794//Golgi apparatus;GO:0005634//nucleus
I	1B	CL6510.Contig4	Tubulin alpha chain	1895	K07374	GO:0051258//protein polymerization;GO:0006184//GTP catabolic process;GO:0007017//microtubule-based process	GO:0003924//GTPase activity;GO:0005200//structural constituent of cytoskeleton;GO:0005525//GTP binding	GO:0005874//microtubule;GO:0005737//cytoplasm
I	1B	Unigene5923	Tubulin beta-1 chain-like isoform 1	299	K07375	GO:0051258//protein polymerization;GO:0006184//GTP catabolic process;GO:0007017//microtubule-based process	GO:0003924//GTPase activity;GO:0005200//structural constituent of cytoskeleton;GO:0005525//GTP binding	GO:0005874//microtubule;GO:0005737//cytoplasm
I	1B	Unigene19265	UDP-glucuronic acid/UDP-N-acetylgalactosamine transporter	1309	K15285	-	-	GO:0016023//cytoplasmic membrane-bounded vesicle;GO:0016021//integral to membrane;GO:0005886//plasma membrane
I	1B	CL6009.Contig1	Vesicle-associated membrane protein 726	1090	K08515	GO:0016192//vesicle-mediated transport;GO:0048451//petal formation;GO:0048453//sepal formation	-	GO:0005768//endosome;GO:0005886//plasma membrane;GO:0016021//integral to membrane;GO:0009507//chloroplast
I	1B	Unigene2289	Vesicle-associated protein 2-2	718	--	-	GO:0005198//structural molecule activity	-
I	1B	CL7888.Contig1	Ankyrin repeat-containing protein	2282	K06694	-	-	-
I	1B	Unigene6967	Ankyrin repeat-containing protein	373	--	-	-	-
I	1B	Unigene9030	Ankyrin repeat-containing protein	509	K06694	-	-	-
I	1B	CL171.Contig1	Ankyrin repeat-containing protein At3g12360-like	1949	--	-	-	-
I	1B	Unigene17756	Blue copper protein	430	--	GO:0045492//xylan biosynthetic process;GO:0010413//glucuronoxylan metabolic process	GO:0005507//copper ion binding;GO:0009055//electron carrier activity	GO:0005886//plasma membrane;GO:0031225//anchored to membrane
I	1B	Unigene1339	Carbonic anhydrase	820	K01674	GO:0006730//one-carbon metabolic process	GO:0008270//zinc ion binding;GO:0004089//carbonate dehydratase activity	-
I	1B	Unigene18754	CASP-like protein	1285	--	-	-	GO:0016021//integral to membrane;GO:0005739//mitochondrion;GO:0005886//plasma membrane
I	1B	Unigene20175	Catalytic	1599	--	-	-	GO:0016023//cytoplasmic membrane-bounded vesicle;GO:0005618//cell wall
I	1B	Unigene1859	CEN-like protein 1	1054	--	GO:0009744//response to sucrose stimulus;GO:0009910//negative regulation of flower development;GO:0048510//regulation of timing of transition from vegetative to reproductive phase;GO:0006623//protein targeting to vacuole;GO:0090344//negative regulation of cell aging;GO:0010228//vegetative to reproductive phase transition of meristem;GO:0010229//inflorescence development	GO:0008429//phosphatidylethanolamine binding	GO:0031982//vesicle;GO:0005773//vacuole;GO:0005886//plasma membrane
I	1B	Unigene5391	Chloroplast nucleoid binding protein	518	K00924	GO:0051716//cellular response to stimulus;GO:0009814//defense response, incompatible interaction	GO:0016787//hydrolase activity	GO:0048046//apoplast
I	1B	Unigene3025	Cytochrome b5	564	K00360	GO:0016126//sterol biosynthetic process	GO:0046872//metal ion binding;GO:0020037//heme binding	GO:0005739//mitochondrion
I	1B	Unigene3695	Dihydrofolate reductase	687	--	-	-	-
I	1B	Unigene19813	DUF246 domain-containing protein	2571	--	-	GO:0016757//transferase activity, transferring glycosyl groups	GO:0005794//Golgi apparatus
I	1B	Unigene19208	Early nodulin-93	689	--	GO:0009877//nodulation	-	GO:0016021//integral to membrane
I	1B	CL6987.Contig1	Glutamine amidotransferase YLR126C	372	--	-	-	GO:0005739//mitochondrion
I	1B	Unigene3597	Glycerol-3-phosphate 2-O-acyltransferase 6	1724	K13508	GO:0010143//cutin biosynthetic process;GO:0009908//flower development;GO:0006655//phosphatidylglycerol biosynthetic process	GO:0016791//phosphatase activity;GO:0090447//glycerol-3-phosphate 2-O-acyltransferase activity;GO:0003841//1-acylglycerol-3-phosphate O-acyltransferase activity	GO:0016020//membrane;GO:0005739//mitochondrion
I	1B	Unigene20232	Kelch repeat-containing protein	1360	--	GO:0009061//anaerobic respiration	-	GO:0016023//cytoplasmic membrane-bounded vesicle;GO:0005794//Golgi apparatus
I	1B	Unigene23194	Kelch repeat-containing protein At3g27220-like	676	--	GO:0006869//lipid transport	-	GO:0005802//trans-Golgi network;GO:0005794//Golgi apparatus;GO:0005768//endosome;GO:0005886//plasma membrane
I	1B	Unigene19593	Lachrymatory-factor synthase	898	--	-	-	-
I	1B	CL4551.Contig1	Myosin heavy chain, fast skeletal muscle, embryonic	3492	K06675	-	-	-
I	1B	Unigene26315	Nuclear-pore anchor	5254	K10400	GO:0044763;GO:0048507//meristem development;GO:0071840;GO:0044767;GO:0009653//anatomical structure morphogenesis	GO:0051015//actin filament binding	GO:0009506//plasmodesma;GO:0005634//nucleus;GO:0005886//plasma membrane
I	1B	Unigene2628	Protein CHUP1, chloroplastic	1280	K06636	-	-	-
I	1B	Unigene5640	Protein DA1-related 2	460	K14380	GO:0010088//phloem development;GO:0048364//root development	GO:0008270//zinc ion binding	-
I	1B	CL4425.Contig1	Protein notum homolog	1390	--	-	-	-
I	1B	Unigene13092	Protein RALF-like 24	800	--	-	GO:0004871//signal transducer activity	GO:0005576//extracellular region
I	1B	Unigene19787	Protein tesmin/TSO1-like CXC 3-like	1218	--	GO:0010103//stomatal complex morphogenesis;GO:0010075//regulation of meristem growth;GO:0006355//regulation of transcription, DNA-dependent;GO:0006261//DNA-dependent DNA replication;GO:0042127//regulation of cell proliferation	GO:0003700//sequence-specific DNA binding transcription factor activity	GO:0005634//nucleus
I	1B	CL2787.Contig1	Protein WVD2-like 1	1441	--	GO:0050896//response to stimulus;GO:0006811//ion transport;GO:0045491//xylan metabolic process	-	-
I	1B	Unigene19563	Protein ycf2	1429	K15223	-	-	-
I	1B	Unigene1054	Purple acid phosphatase 17	365	K01078	GO:0019375//galactolipid biosynthetic process;GO:0045892//negative regulation of transcription, DNA-dependent;GO:0042542//response to hydrogen peroxide;GO:0016036//cellular response to phosphate starvation;GO:0030643//cellular phosphate ion homeostasis	GO:0003993//acid phosphatase activity;GO:0004722//protein serine/threonine phosphatase activity	GO:0009986//cell surface;GO:0005576//extracellular region
I	1B	Unigene21871	Rop guanine nucleotide exchange factor 1	1605	--	GO:0009860//pollen tube growth	GO:0005089//Rho guanyl-nucleotide exchange factor activity	GO:0016324//apical plasma membrane;GO:0009536//plastid
I	1B	Unigene17710	Small ubiquitin-related modifier 2-like	710	K12160	GO:1901576;GO:0016925//protein sumoylation;GO:0009408//response to heat;GO:0034641//cellular nitrogen compound metabolic process	GO:0031386//protein tag;GO:0005515//protein binding	GO:0005737//cytoplasm;GO:0005634//nucleus
I	1B	CL2148.Contig1	Transcription elongation factor 1 homolog	940	--	GO:0006355//regulation of transcription, DNA-dependent;GO:0006414//translational elongation	GO:0003746//translation elongation factor activity;GO:0046872//metal ion binding	GO:0005634//nucleus
I	1B	CL7470.Contig1	Transcriptional corepressor LEUNIG	1650	--	-	-	-
I	1B	Unigene23382	WD repeat-containing protein LWD1	1273	K11805	GO:0009648//photoperiodism;GO:0045165//cell fate commitment;GO:0050789//regulation of biological process;GO:0009913//epidermal cell differentiation	-	GO:0044424//intracellular part
I	1B	Unigene23832	Glutathione S-transferase DHAR2	1059	K01873	-	-	-
I	1B	Unigene20068	Glutathione S-transferase F13	722	K00799	GO:0009407//toxin catabolic process	GO:0004364//glutathione transferase activity	GO:0005737//cytoplasm
I	1B	Unigene17550	Glutathione transferase, partial	705	K00799	-	-	-
I	1B	Unigene8517	Thioredoxin H2	671	K03671	-	-	-
I	1B	Unigene16349	TPR repeat-containing thioredoxin TTL1	800	K04460	GO:0045454//cell redox homeostasis;GO:0006950//response to stress	-	-
I	1B	Unigene19341	Methyltransferase PMT14	655	--	GO:0019288//isopentenyl diphosphate biosynthetic process, mevalonate-independent pathway;GO:0032259//methylation;GO:0042546//cell wall biogenesis	GO:0008168//methyltransferase activity	GO:0005768//endosome;GO:0009505//plant-type cell wall;GO:0005774//vacuolar membrane;GO:0005802//trans-Golgi network;GO:0005794//Golgi apparatus;GO:0005886//plasma membrane
I	1B	Unigene23973	Patatin-3-Kuras 1	1325	--	-	-	-
I	1B	Unigene1210	Protein ODORANT1-like	967	K09422	-	GO:0005488//binding	-
I	1B	Unigene22308	Salicylate O-methyltransferase	338	K08241	GO:0032259//methylation	GO:0030795//jasmonate O-methyltransferase activity	-
I	1B	CL1032.Contig2	Calcium-dependent protein kinase	2191	K13412	GO:0010119//regulation of stomatal movement;GO:0048767//root hair elongation;GO:0006468//protein phosphorylation;GO:0010359//regulation of anion channel activity;GO:0009738//abscisic acid mediated signaling pathway	GO:0004683//calmodulin-dependent protein kinase activity;GO:0005509//calcium ion binding;GO:0005524//ATP binding	GO:0005829//cytosol;GO:0005886//plasma membrane;GO:0005634//nucleus
I	1B	Unigene14811	Calmodulin-like protein 5	587	K13448	-	-	-
I	1B	Unigene5929	CBL-interacting serine/threonine-protein kinase 7-like	479	K00924	GO:0009750//response to fructose stimulus;GO:0006833//water transport;GO:0010363//regulation of plant-type hypersensitive response;GO:0030003//cellular cation homeostasis;GO:0009691//cytokinin biosynthetic process;GO:0009651//response to salt stress;GO:0006612//protein targeting to membrane;GO:0006468//protein phosphorylation;GO:0007165//signal transduction;GO:0070838//divalent metal ion transpor…	GO:0005515//protein binding;GO:0004683//calmodulin-dependent protein kinase activity;GO:0005524//ATP binding	GO:0005886//plasma membrane
I	1B	Unigene3643	Dual specificity protein kinase shkC-like	414	K06694	GO:0046777//protein autophosphorylation;GO:0000186//activation of MAPKK activity	GO:0004712//protein serine/threonine/tyrosine kinase activity;GO:0005524//ATP binding;GO:0004713//protein tyrosine kinase activity;GO:0004709//MAP kinase kinase kinase activity	GO:0005737//cytoplasm;GO:0005886//plasma membrane
I	1B	Unigene1871	Leucine-rich repeat extensin-like protein 3	843	K14709	-	-	-
I	1B	CL5450.Contig1	Leucine-rich repeat extensin-like protein 5	954	--	-	-	GO:0005886//plasma membrane
I	1B	CL4909.Contig1	Leucine-rich repeat receptor-like protein kinase PXL1	376	K13418	-	-	-
I	1B	Unigene17407	Leucine-rich repeat receptor-like protein kinase TDR	1101	K00924	GO:0009944//polarity specification of adaxial/abaxial axis;GO:0048519//negative regulation of biological process;GO:0006468//protein phosphorylation;GO:0010223//secondary shoot formation;GO:0010075//regulation of meristem growth;GO:0010014//meristem initiation;GO:0009887//organ morphogenesis;GO:0010051//xylem and phloem pattern formation;GO:0010089//xylem development;GO:0048439//flower morphogene…	GO:0004674//protein serine/threonine kinase activity;GO:0005524//ATP binding;GO:0005515//protein binding	GO:0016021//integral to membrane;GO:0005886//plasma membrane
I	1B	Unigene22607	Leucine-rich repeat receptor-like serine/threonine-protein kinase	1140	K04733	GO:0016310//phosphorylation;GO:0007165//signal transduction	GO:0016301//kinase activity	GO:0005768//endosome;GO:0005794//Golgi apparatus;GO:0005886//plasma membrane;GO:0005802//trans-Golgi network
I	1B	CL810.Contig1	LRR receptor-like serine/threonine-protein kinase	596	--	GO:0006468//protein phosphorylation	GO:0005524//ATP binding;GO:0004674//protein serine/threonine kinase activity	GO:0005886//plasma membrane
I	1B	Unigene2077	LRR receptor-like serine/threonine-protein kinase	945	K00924	GO:0006468//protein phosphorylation;GO:0007169//transmembrane receptor protein tyrosine kinase signaling pathway	GO:0005524//ATP binding;GO:0004674//protein serine/threonine kinase activity	GO:0005886//plasma membrane
I	1B	CL665.Contig1	Mitogen-activated protein kinase homolog NTF6	1638	K04371	GO:0006468//protein phosphorylation;GO:0000165//MAPK cascade	GO:0004707//MAP kinase activity;GO:0005524//ATP binding;GO:0004713//protein tyrosine kinase activity;GO:0005515//protein binding	GO:0005634//nucleus
I	1B	Unigene6507	Mitogen-activated protein kinase kinase kinase 2	357	K11228	GO:0046777//protein autophosphorylation;GO:0000165//MAPK cascade	GO:0004674//protein serine/threonine kinase activity;GO:0000166//nucleotide binding	GO:0005634//nucleus
I	1B	Unigene3895	Probable receptor-like protein kinase	1613	K13430	GO:0000186//activation of MAPKK activity	GO:0005524//ATP binding;GO:0004709//MAP kinase kinase kinase activity	-
I	1B	Unigene12560	Protein kinase PINOID 2-like	1174	K08286	GO:0006468//protein phosphorylation;GO:0048825//cotyledon development	GO:0005524//ATP binding;GO:0004697//protein kinase C activity;GO:0005515//protein binding	GO:0005634//nucleus
I	1B	Unigene1872	Receptor serine-threonine protein kinase	637	K13430	GO:0006468//protein phosphorylation	GO:0004715//non-membrane spanning protein tyrosine kinase activity;GO:0005524//ATP binding;GO:0004674//protein serine/threonine kinase activity	GO:0005886//plasma membrane;GO:0005634//nucleus
I	1B	Unigene22549	Receptor-like protein kinase	1084	K04733	GO:0006468//protein phosphorylation	GO:0004713//protein tyrosine kinase activity;GO:0005524//ATP binding;GO:0004674//protein serine/threonine kinase activity	GO:0005886//plasma membrane;GO:0009536//plastid
I	1B	Unigene22550	Receptor-like protein kinase	753	K13430	GO:0006468//protein phosphorylation	GO:0005524//ATP binding;GO:0004674//protein serine/threonine kinase activity	GO:0005886//plasma membrane
I	1B	Unigene24703	Receptor-like serine/threonine-protein kinase	1236	K04733	GO:0006468//protein phosphorylation	GO:0005524//ATP binding;GO:0004674//protein serine/threonine kinase activity	GO:0005634//nucleus
I	1B	Unigene25095	Receptor-like serine/threonine-protein kinase ALE2	1818	K13430	GO:0006468//protein phosphorylation	GO:0005524//ATP binding;GO:0004674//protein serine/threonine kinase activity	GO:0005886//plasma membrane
I	1B	CL215.Contig4	Serine/threonine-protein kinase	1502	K04733	GO:0000186//activation of MAPKK activity	GO:0005524//ATP binding;GO:0004709//MAP kinase kinase kinase activity;GO:0004715//non-membrane spanning protein tyrosine kinase activity	-
I	1B	CL8258.Contig1	Serine/threonine-protein kinase Nek2-like	2219	K08857	GO:0000186//activation of MAPKK activity	GO:0005524//ATP binding;GO:0004709//MAP kinase kinase kinase activity	-
I	1B	Unigene22921	Serine/threonine-protein kinase Nek5	621	K08857	GO:0009653//anatomical structure morphogenesis;GO:0043622//cortical microtubule organization;GO:0009913//epidermal cell differentiation;GO:0048468//cell development;GO:0006468//protein phosphorylation	GO:0004674//protein serine/threonine kinase activity;GO:0005524//ATP binding	GO:0055028//cortical microtubule
I	1B	Unigene17836	Serine/threonine-protein kinase PBS1	545	K13430	GO:0006468//protein phosphorylation	GO:0004713//protein tyrosine kinase activity;GO:0005524//ATP binding;GO:0004674//protein serine/threonine kinase activity	GO:0005886//plasma membrane
I	1B	Unigene16884	Serine-threonine protein kinase, plant-type	517	--	GO:0007165//signal transduction;GO:0016310//phosphorylation	GO:0016301//kinase activity	GO:0005886//plasma membrane
I	1B	CL1505.Contig1	Cc-nbs-lrr resistance protein	414	--	-	GO:0032550;GO:0043168;GO:0032559	-
I	1B	Unigene16944	Chitin-binding lectin 1	1173	--	-	-	-
I	1B	CL6470.Contig1	Disease resistance protein RPP13	881	K13457	-	-	-
I	1B	CL3858.Contig2	G-type lectin S-receptor-like serine/threonine-protein kinase	458	--	GO:0016310//phosphorylation	GO:0004672//protein kinase activity;GO:0000166//nucleotide binding	-
I	1B	Unigene12800	G-type lectin S-receptor-like serine/threonine-protein kinase	554	--	GO:0009987//cellular process	GO:0005488//binding;GO:0004672//protein kinase activity	-
I	1B	Unigene27479	G-type lectin S-receptor-like serine/threonine-protein kinase	255	--	-	GO:0016772//transferase activity, transferring phosphorus-containing groups	-
I	1B	Unigene8986	G-type lectin S-receptor-like serine/threonine-protein kinase SRK	281	K00924	GO:0048544//recognition of pollen;GO:0006468//protein phosphorylation	GO:0004715//non-membrane spanning protein tyrosine kinase activity;GO:0005524//ATP binding;GO:0004674//protein serine/threonine kinase activity	-
I	1B	Unigene15682	Heat shock protein binding protein	632	K04460	GO:0045454//cell redox homeostasis;GO:0006950//response to stress	-	-
I	1B	Unigene3586	Major allergen Pru ar 1	679	--	GO:0009607//response to biotic stimulus;GO:0006952//defense response	-	-
I	1B	CL5780.Contig1	Nudix hydrolase 8	1450	--	GO:0009611//response to wounding	GO:0000210//NAD+ diphosphatase activity	GO:0005829//cytosol;GO:0009536//plastid
I	1B	Unigene16917	Outer envelope pore protein 16, chloroplastic	814	--	GO:0009749//response to glucose stimulus;GO:0009753//response to jasmonic acid stimulus;GO:0009744//response to sucrose stimulus;GO:0009409//response to cold;GO:0009611//response to wounding;GO:0045037//protein import into chloroplast stroma	-	GO:0009527//plastid outer membrane;GO:0016021//integral to membrane;GO:0009941//chloroplast envelope;GO:0005773//vacuole
I	1B	Unigene3588	Remorin	1328	K08818	-	-	GO:0005634//nucleus
I	1B	Unigene18083	Stress protein	600	--	GO:0010730//negative regulation of hydrogen peroxide biosynthetic process	-	GO:0009507//chloroplast
I	1B	Unigene18935	SUPPRESSOR OF npr1-1, CONSTITUTIVE 1	484	K13457	-	-	-
I	1B	CL2140.Contig1	Thionin-like protein 2	744	--	-	-	-
I	1B	CL2140.Contig2	Thionin-like protein 2	783	--	-	-	-
I	1B	CL5980.Contig1	Tir-nbs-lrr resistance protein	516	--	-	-	-
I	1B	CL1933.Contig6	TMV resistance protein N	512	--	GO:0006952//defense response;GO:0007165//signal transduction	GO:0043531//ADP binding	-
I	1B	CL730.Contig1	TMV resistance protein N	796	--	GO:0050896//response to stimulus	-	-
I	1B	CL7324.Contig1	TMV resistance protein N	734	--	-	-	-
I	1B	CL8803.Contig2	AP2-like ethylene-responsive transcription factor ANT-like	1974	K09285	GO:0007276//gamete generation;GO:0006355//regulation of transcription, DNA-dependent;GO:0009887//organ morphogenesis;GO:0042127//regulation of cell proliferation	GO:0003677//DNA binding;GO:0003700//sequence-specific DNA binding transcription factor activity	GO:0005634//nucleus
I	1B	Unigene21233	BEL1-like homeodomain protein 9	1497	--	GO:0048438//floral whorl development;GO:0035194//posttranscriptional gene silencing by RNA;GO:0045892//negative regulation of transcription, DNA-dependent;GO:0050896//response to stimulus;GO:0003002//regionalization;GO:0048367//shoot system development;GO:0010074//maintenance of meristem identity;GO:0009887//organ morphogenesis;GO:0048646//anatomical structure formation involved in morphogenesis;…	GO:0003677//DNA binding	GO:0044424//intracellular part
I	1B	Unigene19460	BTB/POZ domain-containing protein	424	--	GO:0009416//response to light stimulus	GO:0004871//signal transducer activity	GO:0005886//plasma membrane
I	1B	Unigene20004	BTB/POZ domain-containing protein	1863	--	GO:0009860//pollen tube growth;GO:0009416//response to light stimulus	GO:0004871//signal transducer activity	GO:0005886//plasma membrane
I	1B	CL1444.Contig1	C2H2 zinc finger protein	962	--	-	GO:0008270//zinc ion binding	GO:0005622//intracellular
I	1B	Unigene14730	Dehydration-responsive element-binding protein 3	545	K09286	GO:0009825//multidimensional cell growth;GO:0045893//positive regulation of transcription, DNA-dependent	GO:0043565//sequence-specific DNA binding;GO:0003700//sequence-specific DNA binding transcription factor activity	GO:0005634//nucleus
I	1B	Unigene71	Dehydration-responsive element-binding protein 3-like	792	K09286	GO:0045893//positive regulation of transcription, DNA-dependent	GO:0043565//sequence-specific DNA binding;GO:0003700//sequence-specific DNA binding transcription factor activity	GO:0005634//nucleus
I	1B	Unigene15268	Dof zinc finger protein DOF3.4	391	--	-	-	-
I	1B	Unigene1618	Dof zinc finger protein DOF3.4	1004	K14709	GO:0045787//positive regulation of cell cycle;GO:0006355//regulation of transcription, DNA-dependent;GO:0009751//response to salicylic acid stimulus;GO:0042545//cell wall modification;GO:0009733//response to auxin stimulus	GO:0003677//DNA binding;GO:0005515//protein binding	-
I	1B	Unigene22072	Dof zinc finger protein DOF5.6	1106	--	GO:0009888//tissue development;GO:0006355//regulation of transcription, DNA-dependent	GO:0008270//zinc ion binding;GO:0003677//DNA binding	-
I	1B	Unigene5873	Dof zinc finger protein DOF5.6	240	--	GO:0006355//regulation of transcription, DNA-dependent;GO:0010200//response to chitin;GO:0019344//cysteine biosynthetic process	GO:0008270//zinc ion binding;GO:0003677//DNA binding;GO:0003700//sequence-specific DNA binding transcription factor activity	GO:0005634//nucleus
I	1B	Unigene11696	Ethylene-responsive transcription factor ERF020	445	K09286	GO:0006355//regulation of transcription, DNA-dependent;GO:0010200//response to chitin	GO:0003677//DNA binding;GO:0003700//sequence-specific DNA binding transcription factor activity	GO:0005737//cytoplasm;GO:0005634//nucleus
I	1B	Unigene4966	Ethylene-responsive transcription factor ERF024-like	414	K09286	GO:0006351//transcription, DNA-dependent	-	-
I	1B	Unigene14861	Ethylene-responsive transcription factor ERF026	318	K09286	-	-	-
I	1B	Unigene11090	Ethylene-responsive transcription factor ERF038	442	K09286	-	-	-
I	1B	Unigene24215	Homeobox protein knotted-1-like 2	2180	--	GO:0006355//regulation of transcription, DNA-dependent	GO:0003700//sequence-specific DNA binding transcription factor activity;GO:0043565//sequence-specific DNA binding	GO:0005634//nucleus
I	1B	CL5779.Contig1	Homeobox protein SBH1	766	--	GO:0006355//regulation of transcription, DNA-dependent	GO:0003700//sequence-specific DNA binding transcription factor activity;GO:0043565//sequence-specific DNA binding	GO:0005634//nucleus
I	1B	CL5779.Contig2	Homeobox protein SBH1-like, partial	855	--	GO:0006355//regulation of transcription, DNA-dependent	GO:0003700//sequence-specific DNA binding transcription factor activity;GO:0043565//sequence-specific DNA binding	GO:0005634//nucleus
I	1B	Unigene21298	Homeobox-leucine zipper protein ATHB-15	1413	K09338	GO:0006355//regulation of transcription, DNA-dependent	GO:0003700//sequence-specific DNA binding transcription factor activity;GO:0043565//sequence-specific DNA binding	GO:0005634//nucleus
I	1B	CL5660.Contig1	Homeobox-leucine zipper protein ATHB-8	650	K09338	GO:0006355//regulation of transcription, DNA-dependent	GO:0003700//sequence-specific DNA binding transcription factor activity;GO:0043565//sequence-specific DNA binding	GO:0005634//nucleus
I	1B	CL4762.Contig2	MADS box protein GHMADS-2	1433	K09264	GO:0006355//regulation of transcription, DNA-dependent;GO:0048481//ovule development	GO:0003677//DNA binding;GO:0046983//protein dimerization activity;GO:0003700//sequence-specific DNA binding transcription factor activity	GO:0005634//nucleus
I	1B	CL6297.Contig1	Myb-related protein Myb4	1238	K09422	-	GO:0005488//binding	-
I	1B	Unigene1811	NAC domain class transcription factor	410	--	GO:0010047//fruit dehiscence;GO:0009834//secondary cell wall biogenesis;GO:0009809//lignin biosynthetic process;GO:0045893//positive regulation of transcription, DNA-dependent;GO:0009901//anther dehiscence	GO:0043565//sequence-specific DNA binding	GO:0005634//nucleus
I	1B	CL3372.Contig1	NAC domain protein	1403	--	GO:0001666//response to hypoxia;GO:0009753//response to jasmonic acid stimulus;GO:0009744//response to sucrose stimulus;GO:0009620//response to fungus;GO:0009416//response to light stimulus;GO:0006355//regulation of transcription, DNA-dependent;GO:0009611//response to wounding;GO:0009751//response to salicylic acid stimulus;GO:0008361//regulation of cell size	GO:0003677//DNA binding	GO:0005634//nucleus
I	1B	Unigene15619	NAC domain-containing protein	725	--	GO:0019438//aromatic compound biosynthetic process;GO:0044699;GO:1901362	-	-
I	1B	CL2710.Contig3	Protein TRANSPARENT TESTA 1	1158	--	GO:0006355//regulation of transcription, DNA-dependent;GO:0006913//nucleocytoplasmic transport;GO:0048527//lateral root development;GO:0006997//nucleus organization	GO:0008270//zinc ion binding;GO:0003676//nucleic acid binding;GO:0003700//sequence-specific DNA binding transcription factor activity	GO:0005635//nuclear envelope
I	1B	Unigene932	Transcription factor bHLH110-like	1003	--	-	GO:0046983//protein dimerization activity	GO:0005634//nucleus
I	1B	CL716.Contig2	Transcription factor bHLH113	1015	K12126	GO:0009739//response to gibberellin stimulus;GO:0009723//response to ethylene stimulus	GO:0003700//sequence-specific DNA binding transcription factor activity;GO:0046983//protein dimerization activity	GO:0005634//nucleus
I	1B	Unigene15256	Transcription factor bHLH113	768	K12126	GO:0006355//regulation of transcription, DNA-dependent	GO:0046983//protein dimerization activity	-
I	1B	Unigene27981	Transcription factor bHLH92	241	--	GO:0006355//regulation of transcription, DNA-dependent	GO:0003700//sequence-specific DNA binding transcription factor activity;GO:0003677//DNA binding	GO:0005634//nucleus
I	1B	Unigene4034	Transcription factor DIVARICATA	1615	K12133	GO:0006355//regulation of transcription, DNA-dependent;GO:0009908//flower development;GO:0048262//determination of dorsal/ventral asymmetry	GO:0003677//DNA binding;GO:0003682//chromatin binding	GO:0005634//nucleus
I	1B	Unigene24680	Transcription factor MYB44	1420	K09422	-	GO:0003677//DNA binding;GO:0003682//chromatin binding	-
I	1B	CL3883.Contig1	Transcription factor MYB86	920	K09422	-	-	-
I	1B	CL5209.Contig3	TT2 like MYB transcriptoin factor	1252	K09422	-	GO:0003677//DNA binding;GO:0003682//chromatin binding	-
I	1B	Unigene16315	WRKY transcription factor 11-2	896	--	GO:0010103//stomatal complex morphogenesis;GO:0006655//phosphatidylglycerol biosynthetic process;GO:0043085//positive regulation of catalytic activity;GO:0009793//embryo development ending in seed dormancy;GO:0019252//starch biosynthetic process;GO:0019288//isopentenyl diphosphate biosynthetic process, mevalonate-independent pathway;GO:0006355//regulation of transcription, DNA-dependent;GO:000002…	GO:0043565//sequence-specific DNA binding;GO:0003700//sequence-specific DNA binding transcription factor activity	GO:0009507//chloroplast
I	1B	CL2478.Contig1	WRKY transcription factor 2-7	1229	K13424	GO:0051707//response to other organism;GO:1901700;GO:0031347//regulation of defense response;GO:0010033//response to organic substance	-	-
I	1B	Unigene12106	WRKY transcription factor 31	464	--	-	-	-
I	1B	Unigene4285	WRKY transcription factor 36-2	519	--	-	-	-
I	1B	CL4111.Contig2	WRKY transcription factor 5	1523	K13424	GO:0051707//response to other organism;GO:1901700;GO:0031347//regulation of defense response;GO:0010033//response to organic substance	-	-
I	1B	CL2879.Contig2	Conserved hypothetical protein	217	--	-	GO:0016772//transferase activity, transferring phosphorus-containing groups;GO:0000166//nucleotide binding	-
I	1B	CL8003.Contig1	Conserved hypothetical protein	1442	--	-	-	-
I	1B	Unigene1013	Conserved hypothetical protein	914	--	-	-	-
I	1B	Unigene10710	Conserved hypothetical protein	295	--	-	-	-
I	1B	Unigene11420	Conserved hypothetical protein	538	--	-	-	-
I	1B	Unigene13107	Conserved hypothetical protein	443	--	-	-	-
I	1B	Unigene13215	Conserved hypothetical protein	292	--	-	-	GO:0005634//nucleus
I	1B	Unigene14870	Conserved hypothetical protein	614	--	-	-	GO:0005794//Golgi apparatus
I	1B	Unigene15671	Conserved hypothetical protein	583	--	-	-	-
I	1B	Unigene1638	Conserved hypothetical protein	526	--	-	-	-
I	1B	Unigene18931	Conserved hypothetical protein	583	--	-	GO:0005543//phospholipid binding	-
I	1B	Unigene22980	Conserved hypothetical protein	1120	--	-	-	-
I	1B	Unigene23018	Conserved hypothetical protein	1379	--	-	-	-
I	1B	Unigene3961	Conserved hypothetical protein	1033	--	-	-	GO:0005739//mitochondrion;GO:0009706//chloroplast inner membrane
I	1B	Unigene15041	Hypothetical protein	385	--	-	-	-
I	1B	Unigene17915	Hypothetical protein	738	--	-	-	-
I	1B	Unigene20320	Hypothetical protein	778	--	GO:0010090//trichome morphogenesis	-	GO:0048046//apoplast
I	1B	Unigene14797	Hypothetical protein 30	675	--	-	-	-
I	1B	CL5439.Contig1	Hypothetical protein MTR_4g093950	674	--	-	-	-
I	1B	Unigene22557	Hypothetical protein PRUPE_ppa000695mg	2071	K06678	GO:0007076//mitotic chromosome condensation;GO:0009408//response to heat;GO:0009793//embryo development ending in seed dormancy	-	GO:0009506//plasmodesma;GO:0000796//condensin complex;GO:0005634//nucleus
I	1B	Unigene1599	Hypothetical protein PRUPE_ppa002085mg	1259	--	-	-	-
I	1B	Unigene21851	Hypothetical protein PRUPE_ppa003992mg	1737	--	-	-	GO:0005576//extracellular region
I	1B	Unigene12466	Hypothetical protein PRUPE_ppa004236mg	828	K13110	GO:0009414//response to water deprivation;GO:0009651//response to salt stress;GO:0050826//response to freezing;GO:0045893//positive regulation of transcription, DNA-dependent	-	GO:0005634//nucleus
I	1B	Unigene20088	Hypothetical protein PRUPE_ppa004813mg	1125	--	-	-	-
I	1B	Unigene24290	Hypothetical protein PRUPE_ppa006124mg	376	--	-	-	GO:0009507//chloroplast
I	1B	CL1167.Contig1	Hypothetical protein PRUPE_ppa006260mg	1487	--	-	-	-
I	1B	Unigene20230	Hypothetical protein PRUPE_ppa006735mg	1362	K14861	-	GO:0016788//hydrolase activity, acting on ester bonds	GO:0005634//nucleus
I	1B	Unigene22705	Hypothetical protein PRUPE_ppa008733mg	497	--	-	GO:0005509//calcium ion binding	-
I	1B	Unigene16642	Hypothetical protein PRUPE_ppa012660mg	621	K06675	GO:0045492//xylan biosynthetic process;GO:0010413//glucuronoxylan metabolic process	-	GO:0005634//nucleus
I	1B	Unigene19064	Hypothetical protein PRUPE_ppa012701mg	817	--	-	-	-
I	1B	CL1113.Contig1	Hypothetical protein PRUPE_ppa017363mg, partial	651	--	-	-	-
I	1B	Unigene1328	Hypothetical protein PRUPE_ppa018739mg	692	--	-	-	-
I	1B	Unigene3827	Hypothetical protein PRUPE_ppa020728mg	784	--	-	-	-
I	1B	Unigene20416	Hypothetical protein PRUPE_ppa026062mg	706	--	-	-	-
I	1B	Unigene15493	Hypothetical protein PRUPE_ppa026419mg	468	--	GO:0009888//tissue development;GO:0030154//cell differentiation	-	GO:0005634//nucleus
I	1B	Unigene13051	Hypothetical protein RCOM_1180720	874	--	-	-	-
I	1B	Unigene18410	Hypothetical protein RCOM_1497860	1318	--	-	-	-
I	1B	Unigene26602	Hypothetical protein VITISV_036998	288	--	-	-	-
I	1B	CL8156.Contig1	Hypothetical protein VITISV_039443	1353	--	-	-	-
I	1B	Unigene23001	No hit found	354	--	GO:0032259//methylation	GO:0008168//methyltransferase activity	GO:0005794//Golgi apparatus;GO:0005886//plasma membrane
I	1B	Unigene222	No hit found	1010	K06130	-	GO:0050253//retinyl-palmitate esterase activity;GO:0080031//methyl salicylate esterase activity;GO:0004091//carboxylesterase activity;GO:0080032//methyl jasmonate esterase activity;GO:0080030//methyl indole-3-acetate esterase activity	-
I	1B	CL1320.Contig1	No hit found	531	--	-	-	-
I	1B	CL2125.Contig1	No hit found	308	--	-	-	-
I	1B	CL2427.Contig2	No hit found	341	--	-	-	-
I	1B	CL2509.Contig1	No hit found	472	--	-	-	-
I	1B	CL2937.Contig2	No hit found	752	--	-	-	-
I	1B	CL3324.Contig2	No hit found	289	--	-	-	-
I	1B	CL4296.Contig2	No hit found	332	--	-	-	-
I	1B	CL5442.Contig1	No hit found	226	--	-	-	-
I	1B	CL6234.Contig2	No hit found	844	--	-	-	-
I	1B	CL7209.Contig1	No hit found	404	--	-	-	-
I	1B	CL848.Contig1	No hit found	282	--	-	-	-
I	1B	CL8610.Contig1	No hit found	341	--	-	-	-
I	1B	Unigene10696	No hit found	262	--	-	-	-
I	1B	Unigene12164	No hit found	503	--	-	-	-
I	1B	Unigene12638	No hit found	281	--	-	-	-
I	1B	Unigene12864	No hit found	639	--	-	-	-
I	1B	Unigene13449	No hit found	493	--	-	-	-
I	1B	Unigene1455	No hit found	378	--	-	-	-
I	1B	Unigene14791	No hit found	280	--	-	-	-
I	1B	Unigene15440	No hit found	254	--	-	-	-
I	1B	Unigene15447	No hit found	661	--	-	-	-
I	1B	Unigene15812	No hit found	681	--	-	-	-
I	1B	Unigene15898	No hit found	253	--	-	-	-
I	1B	Unigene16097	No hit found	493	--	-	-	-
I	1B	Unigene17075	No hit found	719	--	-	-	-
I	1B	Unigene17496	No hit found	365	--	-	-	-
I	1B	Unigene17699	No hit found	762	--	-	-	-
I	1B	Unigene17816	No hit found	459	--	-	-	-
I	1B	Unigene17932	No hit found	230	--	-	-	-
I	1B	Unigene18084	No hit found	366	--	-	-	-
I	1B	Unigene18499	No hit found	693	--	-	-	-
I	1B	Unigene19028	No hit found	895	--	-	-	-
I	1B	Unigene19737	No hit found	882	--	-	-	-
I	1B	Unigene20793	No hit found	462	--	-	-	-
I	1B	Unigene26194	No hit found	304	--	-	-	-
I	1B	Unigene2634	No hit found	580	--	-	-	-
I	1B	Unigene27618	No hit found	453	--	-	-	-
I	1B	Unigene2837	No hit found	441	--	-	-	-
I	1B	Unigene30065	No hit found	226	--	-	-	-
I	1B	Unigene30127	No hit found	209	--	-	-	-
I	1B	Unigene3079	No hit found	398	--	-	-	-
I	1B	Unigene445	No hit found	491	--	-	-	-
I	1B	Unigene793	No hit found	397	--	-	-	-
I	1B	CL1131.Contig1	Predicted protein	235	--	GO:0006865//amino acid transport	-	GO:0005886//plasma membrane
I	1B	CL2159.Contig2	Predicted protein	2312	K05715	GO:0010264//myo-inositol hexakisphosphate biosynthetic process	-	GO:0005634//nucleus
I	1B	CL3831.Contig2	Predicted protein	1313	--	-	-	-
I	1B	CL3875.Contig1	Predicted protein	425	--	GO:0019760//glucosinolate metabolic process;GO:0006541//glutamine metabolic process;GO:0006944//cellular membrane fusion;GO:0006623//protein targeting to vacuole;GO:0019281//L-methionine biosynthetic process from homoserine via O-succinyl-L-homoserine and cystathionine;GO:0048193//Golgi vesicle transport;GO:0006569//tryptophan catabolic process;GO:0006749//glutathione metabolic process;GO:0009684…	GO:0016746//transferase activity, transferring acyl groups;GO:0034722//gamma-glutamyl-peptidase activity	GO:0005829//cytosol
I	1B	CL388.Contig1	Predicted protein	321	--	GO:0035556//intracellular signal transduction;GO:0009693//ethylene biosynthetic process;GO:0002679//respiratory burst involved in defense response;GO:0010200//response to chitin;GO:0009738//abscisic acid mediated signaling pathway;GO:0050832//defense response to fungus;GO:0009873//ethylene mediated signaling pathway	GO:0008080//N-acetyltransferase activity	GO:0005737//cytoplasm
I	1B	CL449.Contig1	Predicted protein	1163	--	-	-	-
I	1B	CL4977.Contig1	Predicted protein	1758	--	GO:0009086//methionine biosynthetic process;GO:0000394//RNA splicing, via endonucleolytic cleavage and ligation	-	GO:0009506//plasmodesma;GO:0005576//extracellular region;GO:0005634//nucleus
I	1B	CL7137.Contig2	Predicted protein	913	--	GO:0006071//glycerol metabolic process;GO:0006629//lipid metabolic process	GO:0008889//glycerophosphodiester phosphodiesterase activity	-
I	1B	CL8618.Contig2	Predicted protein	3358	--	-	-	-
I	1B	CL898.Contig2	Predicted protein	920	K11323	GO:0009658//chloroplast organization	-	GO:0005777//peroxisome
I	1B	Unigene10210	Predicted protein	550	--	-	-	-
I	1B	Unigene13228	Predicted protein	521	--	-	-	-
I	1B	Unigene13967	Predicted protein	1677	--	-	-	-
I	1B	Unigene15817	Predicted protein	428	--	-	-	-
I	1B	Unigene16381	Predicted protein	753	--	-	-	-
I	1B	Unigene16424	Predicted protein	690	--	-	-	-
I	1B	Unigene17709	Predicted protein	1075	--	-	-	GO:0005634//nucleus;GO:0009507//chloroplast
I	1B	Unigene17964	Predicted protein	957	--	-	-	GO:0005634//nucleus
I	1B	Unigene18612	Predicted protein	827	--	-	-	GO:0005739//mitochondrion
I	1B	Unigene18780	Predicted protein	900	--	-	-	-
I	1B	Unigene22027	Predicted protein	600	--	-	-	-
I	1B	Unigene22193	Predicted protein	1661	--	GO:0008152//metabolic process	GO:0003824//catalytic activity	GO:0005737//cytoplasm;GO:0019898//extrinsic to membrane
I	1B	Unigene23189	Predicted protein	1142	--	-	-	-
I	1B	Unigene24000	Predicted protein	921	--	GO:0042546//cell wall biogenesis;GO:0045491//xylan metabolic process	-	-
I	1B	Unigene24931	Predicted protein	1265	--	GO:0010207//photosystem II assembly	-	GO:0009507//chloroplast
I	1B	Unigene2587	Predicted protein	453	--	GO:0048767//root hair elongation;GO:0046777//protein autophosphorylation	GO:0004674//protein serine/threonine kinase activity	GO:0005634//nucleus
I	1B	Unigene3126	Predicted protein	796	--	-	-	-
I	1B	Unigene5006	Predicted protein	689	K10949	-	GO:0003676//nucleic acid binding;GO:0046983//protein dimerization activity	-
I	1B	Unigene6414	Predicted protein	385	--	-	-	-
I	1B	CL5676.Contig1	Uncharacterized protein	583	--	-	-	GO:0005739//mitochondrion;GO:0005886//plasma membrane
I	1B	CL4227.Contig2	Uncharacterized protein At5g01610 isoform 1	1188	--	-	-	-
I	1B	Unigene15419	Uncharacterized protein LOC100245766	387	--	-	-	-
I	1B	Unigene95	Uncharacterized protein LOC100257409	748	--	-	-	-
I	1B	Unigene19160	Uncharacterized protein LOC100259606	1523	--	-	GO:0016787//hydrolase activity	-
I	1B	Unigene12359	Uncharacterized protein LOC100261010	705	--	-	-	-
I	1B	Unigene1462	Uncharacterized protein LOC100261455	986	--	GO:0016572//histone phosphorylation;GO:0000911//cytokinesis by cell plate formation;GO:0042127//regulation of cell proliferation;GO:0000226//microtubule cytoskeleton organization	-	GO:0005634//nucleus
I	1B	CL3266.Contig1	Uncharacterized protein LOC100266128	1789	--	-	-	-
I	1B	Unigene3381	Uncharacterized protein LOC100266440	2673	--	GO:0010075//regulation of meristem growth;GO:0009664//plant-type cell wall organization;GO:0005982//starch metabolic process;GO:0000272//polysaccharide catabolic process	-	GO:0005886//plasma membrane;GO:0005634//nucleus
I	1B	Unigene18185	Uncharacterized protein LOC100267143	1933	--	-	-	GO:0005576//extracellular region;GO:0009506//plasmodesma;GO:0005886//plasma membrane
I	1B	Unigene13921	Uncharacterized protein LOC100499699	353	--	GO:0045492//xylan biosynthetic process;GO:0010413//glucuronoxylan metabolic process	-	GO:0009507//chloroplast
I	1B	Unigene1924	Uncharacterized protein LOC100499981	765	--	-	-	-
I	1B	Unigene26485	Uncharacterized protein LOC100527231	213	--	-	-	-
I	1B	Unigene16834	Uncharacterized protein LOC100812505	357	K07213	GO:0030001//metal ion transport	GO:0046872//metal ion binding	GO:0005737//cytoplasm
I	1B	Unigene659	Uncharacterized protein LOC100816015	799	--	-	-	-
I	1B	CL436.Contig2	Uncharacterized protein LOC100818121	1628	--	-	-	-
I	1B	CL3030.Contig3	Uncharacterized protein LOC101226019, partial	1196	--	-	-	-
I	1B	Unigene9900	Uncharacterized protein LOC101290973	542	--	-	-	-
I	1B	CL3538.Contig1	Uncharacterized protein LOC101312772	624	K02605	-	-	-
I	1B	CL3538.Contig2	Uncharacterized protein LOC101312772	650	K02605	-	-	-
I	1B	Unigene18795	Uncharacterized protein LOC101314354	809	--	-	-	GO:0009507//chloroplast
I	1B	Unigene24004	Unknown	1107	K03125	-	-	-
I	1B	Unigene3542	Unknown	694	K15223	-	-	GO:0005634//nucleus
I	1B	CL4297.Contig1	Unnamed protein product	505	--	-	-	-
I	1B	Unigene11920	Unnamed protein product	289	--	-	-	-
I	1B	Unigene12324	Unnamed protein product	869	--	GO:0048235//pollen sperm cell differentiation	-	GO:0005634//nucleus
I	1B	Unigene18098	Unnamed protein product	905	--	GO:0000226//microtubule cytoskeleton organization;GO:0006346//methylation-dependent chromatin silencing;GO:0031048//chromatin silencing by small RNA;GO:0000911//cytokinesis by cell plate formation;GO:0051567//histone H3-K9 methylation;GO:0000724//double-strand break repair via homologous recombination;GO:0048453//sepal formation;GO:0006306//DNA methylation;GO:0048451//petal formation;GO:0031507//…	-	GO:0005737//cytoplasm
I	1B	Unigene18991	Unnamed protein product	729	--	GO:0010075//regulation of meristem growth;GO:0009664//plant-type cell wall organization;GO:0005982//starch metabolic process;GO:0000272//polysaccharide catabolic process	-	GO:0005886//plasma membrane;GO:0005634//nucleus
I	1B	Unigene23132	Unnamed protein product	818	--	-	-	-
I	1B	Unigene3210	Unnamed protein product	892	--	-	-	GO:0044464//cell part
I	1B	Unigene5922	Unnamed protein product	307	--	-	-	-
I	1B	Unigene7486	Unnamed protein product	258	--	-	-	-
I	1C	Unigene11465	Aldehyde dehydrogenase family 2 member B4, mitochondrial-like	361	K00128	GO:0046686//response to cadmium ion;GO:0055114//oxidation-reduction process	GO:0004028//3-chloroallyl aldehyde dehydrogenase activity;GO:0004029//aldehyde dehydrogenase (NAD) activity;GO:0005524//ATP binding	GO:0009507//chloroplast;GO:0005739//mitochondrion
I	1C	Unigene29201	Aldose-1-epimerase	214	K01785	GO:0006012//galactose metabolic process	GO:0030246//carbohydrate binding;GO:0004034//aldose 1-epimerase activity	GO:0005737//cytoplasm
I	1C	Unigene14059	Arabinofuranosidase	332	K05349	GO:0005975//carbohydrate metabolic process;GO:0010214//seed coat development	GO:0046556//alpha-N-arabinofuranosidase activity	GO:0009505//plant-type cell wall;GO:0048046//apoplast
I	1C	Unigene7531	Beta-fructofuranosidase, insoluble isoenzyme CWINV1-like, partial	200	K01193	GO:0005975//carbohydrate metabolic process;GO:0009611//response to wounding;GO:0010200//response to chitin;GO:0002679//respiratory burst involved in defense response;GO:0015706//nitrate transport;GO:0006865//amino acid transport;GO:0010167//response to nitrate;GO:0080167//response to karrikin	GO:0004564//beta-fructofuranosidase activity	GO:0005886//plasma membrane;GO:0005618//cell wall;GO:0005576//extracellular region
I	1C	CL5905.Contig1	UDP-glucosyltransferase	831	--	-	GO:0035251//UDP-glucosyltransferase activity	-
I	1C	Unigene24062	Beta-D-xylosidase 1-like	760	K05349	GO:0005975//carbohydrate metabolic process;GO:0010214//seed coat development	GO:0046556//alpha-N-arabinofuranosidase activity;GO:0008422//beta-glucosidase activity	GO:0009505//plant-type cell wall;GO:0048046//apoplast
I	1C	Unigene8927	Xyloglucan endotransglucosylase/hydrolase protein 30	268	K08235	GO:0006073//cellular glucan metabolic process	GO:0004553//hydrolase activity, hydrolyzing O-glycosyl compounds;GO:0016762//xyloglucan:xyloglucosyl transferase activity	GO:0048046//apoplast;GO:0005618//cell wall
I	1C	CL2173.Contig1	1-aminocyclopropane-1-carboxylate oxidase homolog	335	K13229	GO:0010439//regulation of glucosinolate biosynthetic process;GO:0055114//oxidation-reduction process	GO:0050590;GO:0005506//iron ion binding	-
I	1C	CL5869.Contig1	Asparagine synthetase	262	K01953	GO:0009749//response to glucose stimulus;GO:0009744//response to sucrose stimulus;GO:0009750//response to fructose stimulus;GO:0070981//L-asparagine biosynthetic process;GO:0043617//cellular response to sucrose starvation	GO:0005524//ATP binding;GO:0004066//asparagine synthase (glutamine-hydrolyzing) activity	-
I	1C	Unigene10320	Asparagine synthetase [glutamine-hydrolyzing] 1	477	K01953	GO:0009646//response to absence of light;GO:0009749//response to glucose stimulus;GO:0009744//response to sucrose stimulus;GO:0009750//response to fructose stimulus;GO:0070981//L-asparagine biosynthetic process;GO:0043617//cellular response to sucrose starvation;GO:0009063//cellular amino acid catabolic process	GO:0005524//ATP binding;GO:0004066//asparagine synthase (glutamine-hydrolyzing) activity	GO:0005737//cytoplasm
I	1C	Unigene9664	Isocitrate lyase	836	K01637	GO:0006099//tricarboxylic acid cycle;GO:0010162//seed dormancy process;GO:0006097//glyoxylate cycle	GO:0004451//isocitrate lyase activity	GO:0009514//glyoxysome
I	1C	Unigene10572	Reticuline oxidase-like protein	345	--	GO:0055114//oxidation-reduction process	GO:0050660//flavin adenine dinucleotide binding;GO:0050468;GO:0008762//UDP-N-acetylmuramate dehydrogenase activity	-
I	1C	Unigene8639	Chitinase 2	205	K01183	GO:0009753//response to jasmonic acid stimulus;GO:0005975//carbohydrate metabolic process;GO:0006032//chitin catabolic process;GO:0009737//response to abscisic acid stimulus;GO:0009651//response to salt stress	GO:0008843//endochitinase activity;GO:0043169//cation binding;GO:0035885//exochitinase activity	GO:0005618//cell wall;GO:0005576//extracellular region
I	1C	CL15.Contig2	Chitinase CHI1	1053	K01183	GO:0051707//response to other organism;GO:0006032//chitin catabolic process;GO:0016998//cell wall macromolecule catabolic process;GO:0005975//carbohydrate metabolic process;GO:0010262//somatic embryogenesis	GO:0008061//chitin binding;GO:0004568//chitinase activity	GO:0005618//cell wall;GO:0016023//cytoplasmic membrane-bounded vesicle
I	1C	Unigene14417	Pathogenesis-related protein 1	254	K13449	GO:0009627//systemic acquired resistance;GO:0009753//response to jasmonic acid stimulus;GO:0010266//response to vitamin B1;GO:0009751//response to salicylic acid stimulus;GO:0009723//response to ethylene stimulus	-	GO:0005618//cell wall;GO:0005576//extracellular region
I	1C	CL1796.Contig1	Pathogenesis-related protein 4	598	--	GO:0050832//defense response to fungus;GO:0042742//defense response to bacterium	GO:0008061//chitin binding	-
I	1C	Unigene15453	Transcription factor HEC1	747	K10863	GO:0048440//carpel development	-	-
I	1C	CL3403.Contig1	Cysteine-rich repeat secretory protein 38	571	--	GO:0009737//response to abscisic acid stimulus	-	GO:0005773//vacuole;GO:0005618//cell wall
I	1C	Unigene20262	Gibberellin-regulated protein 1	700	--	GO:0009739//response to gibberellin stimulus;GO:0009825//multidimensional cell growth;GO:0043481//anthocyanin accumulation in tissues in response to UV light;GO:0048767//root hair elongation;GO:0000271//polysaccharide biosynthetic process;GO:0006569//tryptophan catabolic process;GO:0009684//indoleacetic acid biosynthetic process;GO:0009737//response to abscisic acid stimulus;GO:0009932//cell tip …	-	GO:0009505//plant-type cell wall;GO:0005576//extracellular region
I	1C	Unigene7349	11 kDa late embryogenesis abundant protein	213	--	GO:0009790//embryo development;GO:0009409//response to cold	-	-
I	1C	Unigene1133	Growth-regulating factor 6	549	--	-	-	-
I	1C	Unigene29238	Seed biotin-containing protein SBP65	203	--	-	-	-
I	1C	Unigene13851	Lactoylglutathione lyase	859	K08234	GO:0042538//hyperosmotic salinity response;GO:0009414//response to water deprivation;GO:0005975//carbohydrate metabolic process;GO:0046482//para-aminobenzoic acid metabolic process	GO:0004462//lactoylglutathione lyase activity	GO:0005737//cytoplasm
I	1C	Unigene15515	Low-temperature-induced 65 kDa protein	510	--	GO:0009628//response to abiotic stimulus;GO:0006950//response to stress;GO:1901700	-	-
I	1C	CL3137.Contig2	Mannose/glucose-specific lectin	796	--	GO:0000771	GO:0005536//glucose binding;GO:0005537//mannose binding	-
I	1C	Unigene19915	Dehydration-responsive element-binding protein 2G	1148	K09286	GO:0006355//regulation of transcription, DNA-dependent;GO:0010200//response to chitin	GO:0003677//DNA binding;GO:0003700//sequence-specific DNA binding transcription factor activity	GO:0005634//nucleus
I	1C	Unigene15497	Hypothetical protein PRUPE_ppa012433mg	537	--	-	-	-
I	1C	Unigene27606	No hit found	268	--	-	-	-
I	1C	Unigene3917	No hit found	201	--	-	-	-
I	1D	Unigene19994	D-3-phosphoglycerate dehydrogenase, chloroplastic	2040	K00058	GO:0006564//L-serine biosynthetic process;GO:0010363//regulation of plant-type hypersensitive response;GO:0006612//protein targeting to membrane;GO:0042742//defense response to bacterium;GO:0006569//tryptophan catabolic process;GO:0009684//indoleacetic acid biosynthetic process;GO:0055114//oxidation-reduction process;GO:0009963//positive regulation of flavonoid biosynthetic process;GO:0009561//me…	GO:0005515//protein binding;GO:0051287//NAD binding;GO:0016597//amino acid binding;GO:0004617//phosphoglycerate dehydrogenase activity;GO:0005524//ATP binding	GO:0016020//membrane;GO:0005829//cytosol;GO:0009570//chloroplast stroma;GO:0005634//nucleus;GO:0005739//mitochondrion
I	1D	CL5493.Contig1	Dopamine beta-monooxygenase	922	--	-	GO:0004497//monooxygenase activity	GO:0016021//integral to membrane;GO:0009507//chloroplast
I	1D	Unigene24382	U-box domain-containing protein 18-like	1211	K14431	GO:0016567//protein ubiquitination	GO:0004842//ubiquitin-protein ligase activity;GO:0008270//zinc ion binding	GO:0000151//ubiquitin ligase complex
I	1D	Unigene26013	U-box domain-containing protein 4	2027	K08332	-	-	-
I	1D	Unigene22340	ATP-citrate synthase alpha chain protein 1	1718	K01648	GO:0016117//carotenoid biosynthetic process;GO:0019252//starch biosynthetic process;GO:0009825//multidimensional cell growth;GO:0009911//positive regulation of flower development;GO:0007568//aging;GO:0043481//anthocyanin accumulation in tissues in response to UV light;GO:0048767//root hair elongation;GO:0015995//chlorophyll biosynthetic process;GO:0010817//regulation of hormone levels;GO:0030244/…	GO:0003878//ATP citrate synthase activity;GO:0016829//lyase activity;GO:0005524//ATP binding;GO:0004775//succinate-CoA ligase (ADP-forming) activity	GO:0005829//cytosol;GO:0009346//citrate lyase complex
I	1D	Unigene9621	Beta-fructofuranosidase, insoluble isoenzyme 1	957	K01193	GO:0005986//sucrose biosynthetic process;GO:0071836//nectar secretion;GO:0005982//starch metabolic process	GO:0004575//sucrose alpha-glucosidase activity	GO:0005618//cell wall
I	1D	CL5599.Contig1	Beta-glucosidase 46	1811	K05350	GO:0005975//carbohydrate metabolic process;GO:0009809//lignin biosynthetic process	GO:0047782//coniferin beta-glucosidase activity	GO:0005576//extracellular region;GO:0016020//membrane
I	1D	Unigene4945	UDP-glycosyltransferase 85A1-like	413	K13493	-	-	-
I	1D	Unigene5857	Protein SHORT-ROOT	981	K14494	GO:0006355//regulation of transcription, DNA-dependent	-	-
I	1D	Unigene23163	Cyclin-D3-1	1676	K14505	GO:0051726//regulation of cell cycle	-	-
I	1D	CL8552.Contig2	36.4 kDa proline-rich protein	855	K15174	-	-	-
I	1D	Unigene14461	Cellulose synthase	674	K10999	GO:0030244//cellulose biosynthetic process	GO:0016760//cellulose synthase (UDP-forming) activity	GO:0016021//integral to membrane
I	1D	Unigene15780	Beta-D-xylosidase 5-like	604	K15920	GO:0045493//xylan catabolic process	GO:0009044//xylan 1,4-beta-xylosidase activity;GO:0008422//beta-glucosidase activity	GO:0005618//cell wall;GO:0048046//apoplast
I	1D	CL1564.Contig1	Cell wall / vacuolar inhibitor of fructosidase 1	564	--	-	GO:0004857//enzyme inhibitor activity	-
I	1D	Unigene17874	Cell wall / vacuolar inhibitor of fructosidase 2	751	--	GO:0080167//response to karrikin;GO:0043086//negative regulation of catalytic activity	GO:0030599//pectinesterase activity;GO:0004857//enzyme inhibitor activity	-
I	1D	Unigene19038	Endo-1,4-beta-glucanase	1101	K01179	GO:0005975//carbohydrate metabolic process;GO:0042547//cell wall modification involved in multidimensional cell growth	GO:0008810//cellulase activity	GO:0009507//chloroplast
I	1D	CL6384.Contig1	Endo-1,4-beta-glucanase	1331	K01179	GO:0005975//carbohydrate metabolic process	GO:0004553//hydrolase activity, hydrolyzing O-glycosyl compounds	GO:0005576//extracellular region
I	1D	Unigene3161	Glucan endo-1,3-beta-glucosidase 13-like	492	--	GO:0008152//metabolic process	GO:0004553//hydrolase activity, hydrolyzing O-glycosyl compounds	-
I	1D	Unigene2361	Glucan endo-1,3-beta-glucosidase 2	1714	K14489	GO:0005975//carbohydrate metabolic process	GO:0042973//glucan endo-1,3-beta-D-glucosidase activity;GO:0043169//cation binding	GO:0046658//anchored to plasma membrane
I	1D	Unigene23760	Glucan endo-1,3-beta-glucosidase-like protein 3	1265	K14489	GO:0052543//callose deposition in cell wall	GO:0030247//polysaccharide binding	GO:0009505//plant-type cell wall;GO:0046658//anchored to plasma membrane;GO:0009506//plasmodesma
I	1D	Unigene1369	Extensin	923	K01051	GO:0016572//histone phosphorylation	-	GO:0009507//chloroplast;GO:0005739//mitochondrion
I	1D	Unigene18554	Pectate lyase 12	1568	K01728	-	GO:0030570//pectate lyase activity	GO:0031225//anchored to membrane;GO:0005886//plasma membrane
I	1D	Unigene21622	Pectinesterase PPE8B	1113	K01051	GO:0009813//flavonoid biosynthetic process;GO:0042545//cell wall modification;GO:0009411//response to UV	GO:0030599//pectinesterase activity;GO:0045330	GO:0009505//plant-type cell wall;GO:0009507//chloroplast
I	1D	Unigene18033	Pectinesterase-2	991	K01051	GO:0042545//cell wall modification;GO:0043086//negative regulation of catalytic activity;GO:0045490//pectin catabolic process	GO:0030599//pectinesterase activity;GO:0045330;GO:0004857//enzyme inhibitor activity	GO:0005618//cell wall
I	1D	Unigene17499	Pectinesterase-3	694	K01051	GO:0009624//response to nematode;GO:0042545//cell wall modification;GO:0043086//negative regulation of catalytic activity;GO:0045490//pectin catabolic process	GO:0030599//pectinesterase activity;GO:0045330;GO:0004857//enzyme inhibitor activity	GO:0005737//cytoplasm;GO:0009505//plant-type cell wall;GO:0005886//plasma membrane;GO:0048046//apoplast
I	1D	Unigene22312	Pectinesterase-3	1463	K01051	GO:0042545//cell wall modification;GO:0043086//negative regulation of catalytic activity;GO:0045490//pectin catabolic process	GO:0030599//pectinesterase activity;GO:0045330;GO:0004857//enzyme inhibitor activity	GO:0005618//cell wall
I	1D	Unigene12659	Xyloglucan endotransglucosylase/hydrolase protein A	286	K08235	GO:0016126//sterol biosynthetic process;GO:0009645//response to low light intensity stimulus;GO:0009825//multidimensional cell growth;GO:0009612//response to mechanical stimulus;GO:0006073//cellular glucan metabolic process;GO:0007389//pattern specification process;GO:0043481//anthocyanin accumulation in tissues in response to UV light;GO:0048767//root hair elongation;GO:0008361//regulation of ce…	GO:0004553//hydrolase activity, hydrolyzing O-glycosyl compounds;GO:0016762//xyloglucan:xyloglucosyl transferase activity	GO:0048046//apoplast;GO:0016020//membrane;GO:0009505//plant-type cell wall;GO:0009507//chloroplast;GO:0009506//plasmodesma
I	1D	CL2190.Contig1	Xyloglucan endotransglucosylase/hydrolase protein B	348	K08235	GO:0006073//cellular glucan metabolic process;GO:0009645//response to low light intensity stimulus;GO:0009733//response to auxin stimulus;GO:0009826//unidimensional cell growth;GO:0009612//response to mechanical stimulus	GO:0004553//hydrolase activity, hydrolyzing O-glycosyl compounds;GO:0016762//xyloglucan:xyloglucosyl transferase activity	GO:0009505//plant-type cell wall;GO:0009507//chloroplast;GO:0016020//membrane;GO:0048046//apoplast
I	1D	Unigene26349	Xyloglucan glycosyltransferase 5	500	K13680	GO:0042546//cell wall biogenesis	GO:0016759//cellulose synthase activity	GO:0005794//Golgi apparatus;GO:0005634//nucleus
I	1D	Unigene20100	Thymidine kinase	761	K00857	GO:0006260//DNA replication;GO:0016310//phosphorylation	GO:0004797//thymidine kinase activity;GO:0005524//ATP binding	-
I	1D	Unigene15112	Carotenoid cleavage dioxygenase 8, chloroplastic	426	K09840	GO:0010223//secondary shoot formation;GO:0055114//oxidation-reduction process;GO:0016121//carotene catabolic process;GO:0009850//auxin metabolic process;GO:0009926//auxin polar transport;GO:0009965//leaf morphogenesis;GO:0009733//response to auxin stimulus;GO:0009830//cell wall modification involved in abscission;GO:0016124//xanthophyll catabolic process	GO:0003834//beta-carotene 15,15'-monooxygenase activity	GO:0009570//chloroplast stroma
I	1D	CL5010.Contig2	Carotenoid cleavage dioxygenase 8, chloroplastic	1289	K09840	-	GO:0016702//oxidoreductase activity, acting on single donors with incorporation of molecular oxygen, incorporation of two atoms of oxygen	GO:0009536//plastid
I	1D	CL2112.Contig2	Short-chain dehydrogenase reductase 2a	496	K09841	GO:0055114//oxidation-reduction process	GO:0055041;GO:0047044//androstan-3-alpha,17-beta-diol dehydrogenase activity;GO:0000166//nucleotide binding	-
I	1D	CL7642.Contig2	Auxin response factor	1212	K14486	GO:0006355//regulation of transcription, DNA-dependent;GO:0010050//vegetative phase change;GO:0010158//abaxial cell fate specification;GO:0009734//auxin mediated signaling pathway	GO:0003677//DNA binding;GO:0046983//protein dimerization activity;GO:0003700//sequence-specific DNA binding transcription factor activity	GO:0005634//nucleus
I	1D	Unigene7059	Auxin-induced protein AUX22	841	K14484	GO:0006355//regulation of transcription, DNA-dependent;GO:0080086//stamen filament development;GO:0009734//auxin mediated signaling pathway;GO:0009704//de-etiolation	GO:0046983//protein dimerization activity	GO:0005634//nucleus
I	1D	CL4521.Contig2	Auxin-induced protein X10A	697	K14488	-	-	-
I	1D	Unigene621	Auxin-responsive protein IAA14	794	K14484	GO:0010102//lateral root morphogenesis;GO:0009753//response to jasmonic acid stimulus;GO:0006417//regulation of translation;GO:0009414//response to water deprivation;GO:0009416//response to light stimulus;GO:0006355//regulation of transcription, DNA-dependent;GO:0009611//response to wounding;GO:0009630//gravitropism;GO:0009734//auxin mediated signaling pathway	GO:0046983//protein dimerization activity	GO:0009536//plastid;GO:0005634//nucleus
I	1D	Unigene5722	Serine/threonine-protein kinase BRI1-like 2	560	K13420	GO:0010103//stomatal complex morphogenesis;GO:0009734//auxin mediated signaling pathway;GO:0010075//regulation of meristem growth;GO:0007169//transmembrane receptor protein tyrosine kinase signaling pathway;GO:0006468//protein phosphorylation;GO:0009742//brassinosteroid mediated signaling pathway;GO:0010305//leaf vascular tissue pattern formation;GO:0055114//oxidation-reduction process;GO:0010233…	GO:0005515//protein binding;GO:0004675//transmembrane receptor protein serine/threonine kinase activity;GO:0032440//2-alkenal reductase [NAD(P)] activity;GO:0005524//ATP binding	GO:0016021//integral to membrane;GO:0005886//plasma membrane
I	1D	Unigene13878	Cytokinin hydroxylase	579	K10717	GO:0033466//trans-zeatin biosynthetic process;GO:0055114//oxidation-reduction process	GO:0050616;GO:0009055//electron carrier activity;GO:0004497//monooxygenase activity;GO:0005506//iron ion binding;GO:0020037//heme binding;GO:0016705//oxidoreductase activity, acting on paired donors, with incorporation or reduction of molecular oxygen;GO:0019825//oxygen binding	-
I	1D	Unigene1049	Histidine kinase 1 plant	1145	K14489	GO:0000160//two-component signal transduction system (phosphorelay);GO:0035556//intracellular signal transduction;GO:0010431//seed maturation;GO:0009414//response to water deprivation;GO:0006355//regulation of transcription, DNA-dependent;GO:0010375//stomatal complex patterning;GO:0023014//signal transduction by phosphorylation;GO:0006970//response to osmotic stress	GO:0000156//phosphorelay response regulator activity;GO:0009927//histidine phosphotransfer kinase activity;GO:0005034//osmosensor activity;GO:0005524//ATP binding;GO:0005515//protein binding;GO:0000155//phosphorelay sensor kinase activity	GO:0005886//plasma membrane
I	1D	Unigene12994	Histidine kinase 1, 2, 3 plant	1567	K14489	GO:0048831//regulation of shoot system development;GO:0009414//response to water deprivation;GO:0023014//signal transduction by phosphorylation;GO:0006355//regulation of transcription, DNA-dependent;GO:0042742//defense response to bacterium;GO:0010086//embryonic root morphogenesis;GO:0006468//protein phosphorylation;GO:0010029//regulation of seed germination;GO:0000160//two-component signal trans…	GO:0004721//phosphoprotein phosphatase activity;GO:0005034//osmosensor activity;GO:0000155//phosphorelay sensor kinase activity;GO:0019955//cytokine binding;GO:0000156//phosphorelay response regulator activity;GO:0005524//ATP binding	GO:0016020//membrane
I	1D	CL8286.Contig2	Allene oxide cyclase 4, chloroplastic-like	1074	K10525	GO:0009628//response to abiotic stimulus;GO:0006950//response to stress	GO:0046423//allene-oxide cyclase activity	GO:0009526//plastid envelope;GO:0044434;GO:0016020//membrane
I	1D	Unigene22887	Acyl-[acyl-carrier-protein] desaturase 6, chloroplastic	1429	K03921	GO:0001666//response to hypoxia;GO:0006633//fatty acid biosynthetic process;GO:0055114//oxidation-reduction process;GO:0009862//systemic acquired resistance, salicylic acid mediated signaling pathway;GO:0010089//xylem development;GO:0010310//regulation of hydrogen peroxide metabolic process;GO:0044036//cell wall macromolecule metabolic process	GO:0046914//transition metal ion binding;GO:0045300//acyl-[acyl-carrier-protein] desaturase activity	GO:0009507//chloroplast;GO:0016020//membrane
I	1D	CL2712.Contig3	GDSL esterase/lipase	454	K01206	GO:0006629//lipid metabolic process	GO:0004091//carboxylesterase activity	GO:0005576//extracellular region;GO:0009506//plasmodesma;GO:0009505//plant-type cell wall
I	1D	CL2896.Contig1	Phospholipase C 4	2210	K01114	-	GO:0034480	GO:0005886//plasma membrane
I	1D	Unigene16155	ABC transporter G family member 14-like	2158	K05681	GO:0006200//ATP catabolic process	GO:0015416//organic phosphonate transmembrane-transporting ATPase activity;GO:0005524//ATP binding	GO:0016020//membrane
I	1D	CL5115.Contig2	Inorganic pyrophosphatase 1	831	K13248	GO:0035556//intracellular signal transduction;GO:0016311//dephosphorylation;GO:0019375//galactolipid biosynthetic process;GO:0051262//protein tetramerization;GO:0045892//negative regulation of transcription, DNA-dependent;GO:0016036//cellular response to phosphate starvation	GO:0052732//phosphoethanolamine phosphatase activity;GO:0004175//endopeptidase activity;GO:0052731//phosphocholine phosphatase activity;GO:0004427//inorganic diphosphatase activity	GO:0005634//nucleus;GO:0005887//integral to plasma membrane
I	1D	Unigene8482	Metal transport protein 4	231	K14689	GO:0055114//oxidation-reduction process;GO:0006812//cation transport;GO:0055085//transmembrane transport	GO:0032440//2-alkenal reductase [NAD(P)] activity;GO:0008324//cation transmembrane transporter activity	GO:0016021//integral to membrane
I	1D	CL4466.Contig1	Beta-1,3-galactosyltransferase 19	420	K14413	GO:0006486//protein glycosylation	GO:0047220//galactosylxylosylprotein 3-beta-galactosyltransferase activity;GO:0030246//carbohydrate binding	GO:0005794//Golgi apparatus;GO:0016021//integral to membrane;GO:0009507//chloroplast
I	1D	Unigene9823	Cytochrome P450 78A3-like	514	K00517	GO:0055114//oxidation-reduction process	GO:0020037//heme binding;GO:0033772;GO:0005506//iron ion binding;GO:0009055//electron carrier activity	-
I	1D	Unigene861	Cytosolic sulfotransferase 15-like	472	K11821	-	GO:0016740//transferase activity	-
I	1D	CL1311.Contig1	Systemin receptor SR160	2479	K13415	GO:0006468//protein phosphorylation;GO:0055114//oxidation-reduction process;GO:0007169//transmembrane receptor protein tyrosine kinase signaling pathway;GO:0008283//cell proliferation	GO:0004674//protein serine/threonine kinase activity;GO:0005524//ATP binding;GO:0032440//2-alkenal reductase [NAD(P)] activity	GO:0016021//integral to membrane;GO:0009506//plasmodesma;GO:0009505//plant-type cell wall;GO:0005886//plasma membrane
I	1D	CL1541.Contig2	Laccase-12/13	224	--	GO:0046688//response to copper ion;GO:0009809//lignin biosynthetic process;GO:0046274//lignin catabolic process;GO:0055114//oxidation-reduction process	GO:0005507//copper ion binding;GO:0052716//hydroquinone:oxygen oxidoreductase activity;GO:0008447//L-ascorbate oxidase activity	GO:0048046//apoplast
I	1D	CL1541.Contig1	Laccase-14	2113	K00423	GO:0044710	GO:0046872//metal ion binding;GO:0016682//oxidoreductase activity, acting on diphenols and related substances as donors, oxygen as acceptor	-
I	1D	Unigene20289	Laccase-21	374	K00423	GO:0046274//lignin catabolic process;GO:0055114//oxidation-reduction process	GO:0005507//copper ion binding;GO:0052716//hydroquinone:oxygen oxidoreductase activity;GO:0008447//L-ascorbate oxidase activity	GO:0048046//apoplast
I	1D	Unigene23622	L-ascorbate oxidase	2301	K00423	GO:0055114//oxidation-reduction process	GO:0005507//copper ion binding;GO:0008447//L-ascorbate oxidase activity	GO:0005576//extracellular region;GO:0009505//plant-type cell wall
I	1D	Unigene1913	L-ascorbate oxidase homolog	1945	K00423	GO:0009825//multidimensional cell growth;GO:0055114//oxidation-reduction process;GO:0048767//root hair elongation;GO:0000271//polysaccharide biosynthetic process;GO:0009932//cell tip growth;GO:0010075//regulation of meristem growth;GO:0071555//cell wall organization;GO:0043481//anthocyanin accumulation in tissues in response to UV light;GO:0010817//regulation of hormone levels;GO:0048653//anther …	GO:0005507//copper ion binding;GO:0008447//L-ascorbate oxidase activity	GO:0009506//plasmodesma;GO:0009505//plant-type cell wall;GO:0005576//extracellular region;GO:0016020//membrane
I	1D	Unigene15363	Monothiol glutaredoxin-S6	565	K03676	GO:0045454//cell redox homeostasis;GO:0048653//anther development	GO:0009055//electron carrier activity;GO:0008794//arsenate reductase (glutaredoxin) activity;GO:0015035//protein disulfide oxidoreductase activity	-
I	1D	Unigene20553	Peroxidase 47	1261	K00430	GO:0006979//response to oxidative stress;GO:0006598//polyamine catabolic process;GO:0055114//oxidation-reduction process;GO:0015706//nitrate transport;GO:0009698//phenylpropanoid metabolic process;GO:0042398//cellular modified amino acid biosynthetic process;GO:0010167//response to nitrate	GO:0046872//metal ion binding;GO:0004601//peroxidase activity;GO:0020037//heme binding	GO:0005576//extracellular region
I	1D	Unigene21049	Peroxidase 64	1116	K00430	GO:0055114//oxidation-reduction process;GO:0006979//response to oxidative stress	GO:0020037//heme binding;GO:0046872//metal ion binding;GO:0004601//peroxidase activity	GO:0009505//plant-type cell wall
I	1D	Unigene8803	Peroxisomal (S)-2-hydroxy-acid oxidase GLO4	298	K11517	GO:0055114//oxidation-reduction process	GO:0052854//medium-chain-(S)-2-hydroxy-acid oxidase activity;GO:0052852//very-long-chain-(S)-2-hydroxy-acid oxidase activity;GO:0052853//long-chain-(S)-2-hydroxy-long-chain-acid oxidase activity;GO:0010181//FMN binding	GO:0005777//peroxisome
I	1D	Unigene21996	(RS)-norcoclaurine 6-O-methyltransferase	1369	K16040	GO:0032259//methylation	GO:0046983//protein dimerization activity;GO:0050630	-
I	1D	Unigene2668	Anthocyanin 5-aromatic acyltransferase	1399	K14329	-	GO:0016746//transferase activity, transferring acyl groups	-
I	1D	Unigene2583	Anthranilate N-methyltransferase	377	K05279	GO:0032259//methylation	GO:0046983//protein dimerization activity;GO:0047763//caffeate O-methyltransferase activity	-
I	1D	Unigene23064	Anthranilate N-methyltransferase	687	K05279	GO:0009699//phenylpropanoid biosynthetic process	GO:0008757//S-adenosylmethionine-dependent methyltransferase activity;GO:0008171//O-methyltransferase activity	GO:0044424//intracellular part
I	1D	Unigene18268	Chalcone--flavonone isomerase 2-like	822	K14442	GO:0009813//flavonoid biosynthetic process;GO:0006631//fatty acid metabolic process	GO:0045430//chalcone isomerase activity;GO:0005504//fatty acid binding	GO:0009570//chloroplast stroma
I	1D	Unigene3176	Leucoanthocyanidin reductase	1405	K13081	-	GO:0000166//nucleotide binding	-
I	1D	CL2254.Contig1	Muconate cycloisomerase	1923	K14759	-	GO:0016853//isomerase activity	GO:0005739//mitochondrion;GO:0009507//chloroplast
I	1D	Unigene25399	Phenolic glucoside malonyltransferase 1	568	K14329	-	GO:0016746//transferase activity, transferring acyl groups	-
I	1D	CL5503.Contig1	Mannitol dehydrogenase	843	K00083	GO:0009626//plant-type hypersensitive response;GO:0009617//response to bacterium;GO:0009809//lignin biosynthetic process;GO:0055114//oxidation-reduction process	GO:0045551//cinnamyl-alcohol dehydrogenase activity;GO:0018456//aryl-alcohol dehydrogenase (NAD+) activity;GO:0008270//zinc ion binding;GO:0000166//nucleotide binding;GO:0046029//mannitol dehydrogenase activity	-
I	1D	CL332.Contig1	Mannitol dehydrogenase	624	K00083	GO:0009626//plant-type hypersensitive response;GO:0009617//response to bacterium;GO:0009809//lignin biosynthetic process;GO:0055114//oxidation-reduction process	GO:0045551//cinnamyl-alcohol dehydrogenase activity;GO:0018456//aryl-alcohol dehydrogenase (NAD+) activity;GO:0008270//zinc ion binding;GO:0000166//nucleotide binding;GO:0046029//mannitol dehydrogenase activity	-
I	1D	CL6031.Contig1	(E,E)-alpha-farnesene synthase	1765	K12742	-	GO:0046872//metal ion binding;GO:0016829//lyase activity	-
I	1D	CL2084.Contig3	Germacrene D synthase	423	K14181	GO:0008152//metabolic process	GO:0047461;GO:0000287//magnesium ion binding	-
I	1D	CL5124.Contig2	Momilactone A synthase-like	766	K13070	GO:0055114//oxidation-reduction process	GO:0047044//androstan-3-alpha,17-beta-diol dehydrogenase activity;GO:0000166//nucleotide binding	-
I	1D	Unigene17233	Palmitoyl-monogalactosyldiacylglycerol delta-7 desaturase, chloroplastic	501	K00507	GO:0016117//carotenoid biosynthetic process;GO:0006655//phosphatidylglycerol biosynthetic process;GO:0006636//unsaturated fatty acid biosynthetic process;GO:0006310//DNA recombination;GO:0001676//long-chain fatty acid metabolic process;GO:0019288//isopentenyl diphosphate biosynthetic process, mevalonate-independent pathway;GO:0015995//chlorophyll biosynthetic process;GO:0002213//defense response …	GO:0009979//16:0 monogalactosyldiacylglycerol desaturase activity;GO:0008026//ATP-dependent helicase activity;GO:0004768//stearoyl-CoA 9-desaturase activity;GO:0003676//nucleic acid binding;GO:0005524//ATP binding	GO:0016021//integral to membrane;GO:0009507//chloroplast;GO:0009579//thylakoid
I	1D	Unigene15673	Short-chain dehydrogenase TIC 32, chloroplastic	410	K00079	GO:0055114//oxidation-reduction process	GO:0016630//protochlorophyllide reductase activity;GO:0000166//nucleotide binding	GO:0005634//nucleus
I	1D	Unigene5982	Inactive leucine-rich repeat receptor-like protein kinase	446	K13415	GO:0016310//phosphorylation;GO:0007165//signal transduction	GO:0016301//kinase activity	GO:0016023//cytoplasmic membrane-bounded vesicle
I	1D	Unigene22354	Leucine-rich repeat receptor-like protein kinase	1007	K13428	GO:0006468//protein phosphorylation;GO:0055114//oxidation-reduction process;GO:0010075//regulation of meristem growth;GO:0007169//transmembrane receptor protein tyrosine kinase signaling pathway	GO:0004674//protein serine/threonine kinase activity;GO:0005524//ATP binding;GO:0032440//2-alkenal reductase [NAD(P)] activity	GO:0016021//integral to membrane;GO:0005886//plasma membrane
I	1D	Unigene12478	Leucine-rich repeat receptor-like serine/threonine-protein kinase BAM3	400	K00924	GO:0055114//oxidation-reduction process;GO:0000186//activation of MAPKK activity	GO:0005524//ATP binding;GO:0004709//MAP kinase kinase kinase activity;GO:0032440//2-alkenal reductase [NAD(P)] activity	GO:0016021//integral to membrane
I	1D	Unigene3170	LRR receptor-like serine/threonine-protein kinase	1000	K13415	GO:0006468//protein phosphorylation;GO:0007267//cell-cell signaling;GO:0035196//production of miRNAs involved in gene silencing by miRNA;GO:0009616//virus induced gene silencing;GO:0010267//production of ta-siRNAs involved in RNA interference	GO:0004674//protein serine/threonine kinase activity;GO:0005524//ATP binding	GO:0005886//plasma membrane
I	1D	Unigene21646	Proline-rich receptor-like protein kinase PERK2	381	K10990	-	-	-
I	1D	Unigene19743	Receptor protein kinase CLAVATA1	750	K00924	GO:0055114//oxidation-reduction process;GO:0007169//transmembrane receptor protein tyrosine kinase signaling pathway;GO:0000186//activation of MAPKK activity	GO:0005524//ATP binding;GO:0004709//MAP kinase kinase kinase activity;GO:0032440//2-alkenal reductase [NAD(P)] activity	GO:0016021//integral to membrane;GO:0005886//plasma membrane
I	1D	Unigene22145	Serine-threonine protein kinase, plant-type	1475	K13420	GO:0016310//phosphorylation;GO:0007165//signal transduction	GO:0016491//oxidoreductase activity;GO:0016301//kinase activity	GO:0005886//plasma membrane
I	1D	Unigene13883	Galactinol synthase	1026	K00750	GO:0006979//response to oxidative stress;GO:0010325//raffinose family oligosaccharide biosynthetic process;GO:0006012//galactose metabolic process;GO:0052576;GO:0070417//cellular response to cold	GO:0046872//metal ion binding;GO:0047216//inositol 3-alpha-galactosyltransferase activity	GO:0005737//cytoplasm;GO:0005634//nucleus
I	1D	Unigene23503	LIM domain kinase	1772	K10576	GO:0031348//negative regulation of defense response;GO:0006995//cellular response to nitrogen starvation;GO:0009867//jasmonic acid mediated signaling pathway;GO:0009697//salicylic acid biosynthetic process;GO:0035304//regulation of protein dephosphorylation;GO:0009862//systemic acquired resistance, salicylic acid mediated signaling pathway;GO:0010363//regulation of plant-type hypersensitive respo…	GO:0032440//2-alkenal reductase [NAD(P)] activity;GO:0004674//protein serine/threonine kinase activity;GO:0005524//ATP binding	GO:0016021//integral to membrane;GO:0005576//extracellular region;GO:0005886//plasma membrane
I	1D	Unigene16537	Oxalate oxidase	234	--	GO:0009651//response to salt stress;GO:0055114//oxidation-reduction process	GO:0050162//oxalate oxidase activity;GO:0045735//nutrient reservoir activity;GO:0030145//manganese ion binding	GO:0048046//apoplast;GO:0005618//cell wall;GO:0031012//extracellular matrix
I	1D	Unigene22834	STS14 protein	823	K13449	-	-	-
I	1D	CL3724.Contig3	Transcription factor bHLH	1072	K13422	-	GO:0046983//protein dimerization activity	-
I	1D	Unigene17284	Scarecrow-like protein 28	1128	K14494	GO:0000911//cytokinesis by cell plate formation;GO:0048453//sepal formation;GO:0048451//petal formation;GO:0006355//regulation of transcription, DNA-dependent;GO:0000226//microtubule cytoskeleton organization	GO:0003700//sequence-specific DNA binding transcription factor activity	GO:0005634//nucleus
I	1D	CL3800.Contig2	Copper amine oxidase 1-like	1605	K00276	GO:0009308//amine metabolic process;GO:0055114//oxidation-reduction process	GO:0008131//primary amine oxidase activity;GO:0005507//copper ion binding;GO:0048038//quinone binding	GO:0005777//peroxisome
I	1D	Unigene20513	DNA primase small subunit-like	1490	K02684	GO:0051567//histone H3-K9 methylation;GO:0006269//DNA replication, synthesis of RNA primer;GO:0008283//cell proliferation;GO:0006306//DNA methylation	GO:0003896//DNA primase activity	GO:0005634//nucleus;GO:0030894//replisome
I	1D	Unigene23378	Adenosine deaminase-like	1278	K01488	GO:0009168//purine ribonucleoside monophosphate biosynthetic process;GO:0006154//adenosine catabolic process	GO:0004000//adenosine deaminase activity	GO:0005737//cytoplasm
I	1D	Unigene24221	Aspartic proteinase nepenthesin-1	1502	K00924	GO:0006508//proteolysis	GO:0004190//aspartic-type endopeptidase activity	GO:0009505//plant-type cell wall;GO:0048046//apoplast
I	1D	CL8015.Contig2	Cysteine protease	1412	K01376	-	-	-
I	1D	Unigene26838	Cysteine protease	318	K01376	-	GO:0016787//hydrolase activity	-
I	1D	CL8015.Contig1	Cysteine proteinase 15A	978	K01376	-	-	-
I	1D	Unigene23274	E3 ubiquitin-protein ligase PUB23	1506	K09561	GO:0031348//negative regulation of defense response;GO:0051865//protein autoubiquitination;GO:0009867//jasmonic acid mediated signaling pathway;GO:0009862//systemic acquired resistance, salicylic acid mediated signaling pathway;GO:0009414//response to water deprivation;GO:0006944//cellular membrane fusion;GO:0010363//regulation of plant-type hypersensitive response;GO:0010310//regulation of hydro…	GO:0004842//ubiquitin-protein ligase activity	GO:0005829//cytosol;GO:0000151//ubiquitin ligase complex
I	1D	Unigene11591	F-box family protein	363	--	-	-	-
I	1D	Unigene24385	U-box domain-containing protein 19-like	683	--	GO:0010029//regulation of seed germination	-	GO:0044424//intracellular part
I	1D	Unigene14114	U-box domain-containing protein 44	1132	--	GO:0071704;GO:0044237//cellular metabolic process;GO:0044238//primary metabolic process	GO:0046872//metal ion binding	GO:0044464//cell part
I	1D	Unigene3687	Cyclin B	400	K05868	GO:0000079//regulation of cyclin-dependent protein serine/threonine kinase activity;GO:0051301//cell division	GO:0019901//protein kinase binding	GO:0005634//nucleus
I	1D	Unigene492	Arabinogalactan peptide 14	516	--	GO:0048767//root hair elongation	GO:0005515//protein binding	GO:0005886//plasma membrane;GO:0031225//anchored to membrane
I	1D	Unigene17724	Classical arabinogalactan protein 26	766	--	GO:0080167//response to karrikin	-	GO:0031225//anchored to membrane;GO:0005886//plasma membrane
I	1D	Unigene24617	Vegetative cell wall protein gp	1378	K14709	-	-	-
I	1D	Unigene5965	Wall-associated receptor kinase-like 20	473	--	-	GO:0030247//polysaccharide binding	GO:0005576//extracellular region
I	1D	Unigene19486	WAT1-related protein	407	--	GO:0019761//glucosinolate biosynthetic process	-	GO:0016020//membrane;GO:0005737//cytoplasm
I	1D	Unigene4313	DNA binding protein	271	--	-	-	-
I	1D	Unigene25396	Histone H2A variant 1	780	K11251	GO:0016048//detection of temperature stimulus;GO:0001510//RNA methylation;GO:0008283//cell proliferation;GO:0042742//defense response to bacterium;GO:0048449//floral organ formation;GO:0006338//chromatin remodeling;GO:0044030//regulation of DNA methylation;GO:0009909//regulation of flower development;GO:0006334//nucleosome assembly;GO:0034968//histone lysine methylation	GO:0046982//protein heterodimerization activity;GO:0003677//DNA binding	GO:0000786//nucleosome;GO:0005730//nucleolus
I	1D	Unigene18380	Histone H2AXa-like	726	K11251	GO:0006334//nucleosome assembly	GO:0003677//DNA binding;GO:0046982//protein heterodimerization activity	GO:0000786//nucleosome;GO:0005634//nucleus
I	1D	CL2952.Contig3	Histone H3.2	801	K11253	GO:0008283//cell proliferation;GO:0006334//nucleosome assembly	GO:0003677//DNA binding;GO:0046982//protein heterodimerization activity	GO:0000786//nucleosome;GO:0005634//nucleus;GO:0009536//plastid
I	1D	CL2394.Contig1	Histone H3.3	811	K11253	GO:0006007//glucose catabolic process;GO:0006605//protein targeting;GO:0006334//nucleosome assembly	GO:0003677//DNA binding;GO:0046982//protein heterodimerization activity	GO:0000786//nucleosome;GO:0005634//nucleus
I	1D	Unigene4030	Pentatricopeptide repeat-containing protein	1615	--	-	-	GO:0005576//extracellular region
I	1D	Unigene25055	Protein PROLIFERA	328	K02209	GO:0006275//regulation of DNA replication;GO:0000911//cytokinesis by cell plate formation;GO:0051567//histone H3-K9 methylation;GO:0006268//DNA unwinding involved in replication;GO:0010389//regulation of G2/M transition of mitotic cell cycle;GO:0008283//cell proliferation;GO:0006306//DNA methylation;GO:0006817//phosphate ion transport;GO:0009909//regulation of flower development;GO:0006270//DNA r…	GO:0008094//DNA-dependent ATPase activity;GO:0005315//inorganic phosphate transmembrane transporter activity;GO:0009673//low affinity phosphate transmembrane transporter activity;GO:0003677//DNA binding;GO:0005524//ATP binding;GO:0003678//DNA helicase activity	GO:0009941//chloroplast envelope;GO:0016020//membrane;GO:0042555//MCM complex;GO:0005634//nucleus
I	1D	Unigene18690	Protein RADIALIS-like 3	749	K09522	GO:0010114//response to red light;GO:0006355//regulation of transcription, DNA-dependent;GO:0009630//gravitropism;GO:0009793//embryo development ending in seed dormancy	GO:0003677//DNA binding;GO:0003700//sequence-specific DNA binding transcription factor activity;GO:0003682//chromatin binding	GO:0005634//nucleus
I	1D	Unigene18981	Protein TPX2	1033	--	GO:0031047//gene silencing by RNA;GO:0042127//regulation of cell proliferation;GO:0006275//regulation of DNA replication;GO:0000911//cytokinesis by cell plate formation;GO:0051567//histone H3-K9 methylation;GO:0045010//actin nucleation;GO:0010389//regulation of G2/M transition of mitotic cell cycle;GO:0051225//spindle assembly;GO:0006342//chromatin silencing;GO:0006306//DNA methylation;GO:0042023…	GO:0008017//microtubule binding	GO:0009941//chloroplast envelope;GO:0005874//microtubule;GO:0005634//nucleus
I	1D	Unigene15891	RNA-binding protein C17H9.04c	888	--	GO:0042545//cell wall modification;GO:0009664//plant-type cell wall organization	GO:0008270//zinc ion binding	GO:0005622//intracellular
I	1D	Unigene26758	TATA box-binding protein-associated factor RNA polymerase I subunit B	326	--	GO:0009793//embryo development ending in seed dormancy	-	-
I	1D	Unigene13188	Auxin-induced protein 5NG4-like	446	--	-	-	GO:0016020//membrane
I	1D	Unigene8926	GDSL esterase/lipase	316	--	GO:0006629//lipid metabolic process	GO:0016788//hydrolase activity, acting on ester bonds	GO:0009570//chloroplast stroma
I	1D	Unigene18630	Lipid binding protein	742	--	-	-	-
I	1D	CL492.Contig2	Actin 1	202	K05692	GO:0048767//root hair elongation	GO:0005524//ATP binding	GO:0005618//cell wall;GO:0005856//cytoskeleton;GO:0005737//cytoplasm;GO:0005634//nucleus;GO:0005886//plasma membrane
I	1D	Unigene16719	Actin-3	799	K05692	GO:0048767//root hair elongation	GO:0005524//ATP binding	GO:0005618//cell wall;GO:0005856//cytoskeleton;GO:0005737//cytoplasm;GO:0005634//nucleus;GO:0005886//plasma membrane
I	1D	Unigene20574	Annexin AnxGb5	1438	--	-	GO:0005509//calcium ion binding;GO:0005544//calcium-dependent phospholipid binding	-
I	1D	Unigene19506	Aquaporin, MIP family, PIP subfamily	1399	K09872	GO:0006810//transport	GO:0005215//transporter activity	GO:0016021//integral to membrane
I	1D	CL231.Contig1	Bidirectional sugar transporter SWEET3	401	K15382	GO:0008643//carbohydrate transport	-	GO:0016021//integral to membrane;GO:0005886//plasma membrane
I	1D	CL231.Contig2	Bidirectional sugar transporter SWEET3	1047	K15382	GO:0008643//carbohydrate transport	GO:0051119//sugar transmembrane transporter activity	GO:0005887//integral to plasma membrane
I	1D	Unigene6030	Bidirectional sugar transporter SWEET3	205	K15382	GO:0008643//carbohydrate transport	GO:0051119//sugar transmembrane transporter activity	GO:0005887//integral to plasma membrane
I	1D	Unigene19323	Heavy metal-associated isoprenylated plant protein 26	1921	K07213	GO:0030001//metal ion transport	GO:0046872//metal ion binding	-
I	1D	Unigene3552	Lysine/histidine transporter	1798	K15015	GO:0010075//regulation of meristem growth;GO:0006865//amino acid transport	GO:0015171//amino acid transmembrane transporter activity	GO:0005886//plasma membrane;GO:0016021//integral to membrane
I	1D	Unigene9567	MATE efflux family protein 9-like	661	K03327	GO:0006855//drug transmembrane transport	GO:0015297//antiporter activity;GO:0015238//drug transmembrane transporter activity	GO:0005886//plasma membrane
I	1D	CL2915.Contig2	Metal ion binding protein	1089	K07213	GO:0030001//metal ion transport	GO:0046872//metal ion binding	GO:0005737//cytoplasm
I	1D	CL4190.Contig1	Metal ion binding protein	814	K07213	GO:0030001//metal ion transport	GO:0046872//metal ion binding	GO:0005576//extracellular region
I	1D	Unigene21883	Microtubule-associated protein RP/EB family member 1-like	1062	K10436	GO:0000278//mitotic cell cycle;GO:0009652//thigmotropism;GO:0016572//histone phosphorylation;GO:0010228//vegetative to reproductive phase transition of meristem;GO:0030865//cortical cytoskeleton organization	GO:0008017//microtubule binding	GO:0005618//cell wall;GO:0005730//nucleolus;GO:0005819//spindle;GO:0009524//phragmoplast
I	1D	Unigene11010	Nitrate transporter 1.5-like	884	K14638	GO:0006598//polyamine catabolic process;GO:0015706//nitrate transport;GO:0006857//oligopeptide transport;GO:0009698//phenylpropanoid metabolic process;GO:0010106//cellular response to iron ion starvation;GO:0042128//nitrate assimilation;GO:0042398//cellular modified amino acid biosynthetic process;GO:0006826//iron ion transport;GO:0010167//response to nitrate;GO:0009734//auxin mediated signaling …	GO:0015112//nitrate transmembrane transporter activity	GO:0005886//plasma membrane
I	1D	CL7368.Contig2	Nucleobase-ascorbate transporter 2-like	1389	K14611	GO:0055085//transmembrane transport	GO:0022857//transmembrane transporter activity	GO:0016020//membrane
I	1D	Unigene16998	Peptide/nitrate transporter	597	K14638	GO:0006810//transport	GO:0005215//transporter activity	GO:0005886//plasma membrane
I	1D	Unigene14662	Plastidic glucose transporter 3-like	373	--	GO:0048519//negative regulation of biological process;GO:0006810//transport;GO:0009887//organ morphogenesis;GO:0010051//xylem and phloem pattern formation;GO:0048439//flower morphogenesis;GO:0009855//determination of bilateral symmetry	GO:0005351//sugar:hydrogen symporter activity	GO:0005768//endosome;GO:0005802//trans-Golgi network;GO:0016020//membrane;GO:0005794//Golgi apparatus
I	1D	Unigene23657	Syntaxin-related protein KNOLLE	1272	K08486	GO:0000911//cytokinesis by cell plate formation;GO:0016192//vesicle-mediated transport;GO:0051225//spindle assembly;GO:0006084//acetyl-CoA metabolic process;GO:0006944//cellular membrane fusion;GO:0010583//response to cyclopentenone;GO:0006886//intracellular protein transport;GO:0008283//cell proliferation;GO:0016126//sterol biosynthetic process	GO:0005484//SNAP receptor activity	GO:0009504//cell plate;GO:0009506//plasmodesma;GO:0012505//endomembrane system;GO:0009524//phragmoplast;GO:0005886//plasma membrane
I	1D	CL6510.Contig2	Tubulin alpha chain	1592	K07374	GO:0051258//protein polymerization;GO:0006184//GTP catabolic process;GO:0007017//microtubule-based process	GO:0003924//GTPase activity;GO:0005200//structural constituent of cytoskeleton;GO:0005525//GTP binding	GO:0005874//microtubule;GO:0005737//cytoplasm
I	1D	Unigene20247	Tubulin beta-1 chain	1185	K07375	GO:0051258//protein polymerization;GO:0006184//GTP catabolic process;GO:0007017//microtubule-based process	GO:0003924//GTPase activity;GO:0005200//structural constituent of cytoskeleton;GO:0005525//GTP binding	GO:0005874//microtubule;GO:0005737//cytoplasm
I	1D	CL5757.Contig1	Auxin-induced protein 5NG4	998	--	-	-	GO:0016020//membrane
I	1D	Unigene19487	Auxin-induced protein 5NG4-like	902	--	GO:0019761//glucosinolate biosynthetic process;GO:0016556//mRNA modification	-	GO:0005737//cytoplasm;GO:0016020//membrane
I	1D	CL2384.Contig1	Axial regulator YABBY 1-like	1032	--	GO:0010158//abaxial cell fate specification;GO:0010154//fruit development;GO:0010159//specification of organ position;GO:0010450//inflorescence meristem growth;GO:0009909//regulation of flower development;GO:0009933//meristem structural organization;GO:0010093//specification of floral organ identity	-	-
I	1D	Unigene10585	Basic blue protein	395	--	GO:0032501//multicellular organismal process;GO:0022414//reproductive process	GO:0005507//copper ion binding;GO:0009055//electron carrier activity	-
I	1D	Unigene14512	CLAVATA3/ESR (CLE)-related protein TDIF	801	--	GO:0090506//axillary shoot meristem initiation;GO:0010089//xylem development;GO:0010067//procambium histogenesis	GO:0033612//receptor serine/threonine kinase binding	GO:0048046//apoplast
I	1D	Unigene14572	Cytochrome P450	227	K15638	-	-	-
I	1D	CL7665.Contig2	Cytosolic sulfotransferase 5-like	419	--	GO:0009735//response to cytokinin stimulus;GO:0009987//cellular process	GO:0080118//brassinosteroid sulfotransferase activity	-
I	1D	Unigene13	DeSI-like protein	884	--	-	GO:0046872//metal ion binding	-
I	1D	Unigene1148	DUF21 domain-containing protein	570	--	-	-	-
I	1D	Unigene9747	DUF21 domain-containing protein At2g14520-like isoform 2	332	--	-	-	GO:0005886//plasma membrane
I	1D	Unigene1931	Embryogenic cell protein 40	1635	K14689	-	-	-
I	1D	Unigene14736	Flowering-promoting factor 1-like protein 3	735	K14416	-	-	-
I	1D	Unigene21099	Mavicyanin	837	--	GO:0045492//xylan biosynthetic process;GO:0010413//glucuronoxylan metabolic process	GO:0005507//copper ion binding;GO:0009055//electron carrier activity	GO:0005886//plasma membrane;GO:0031225//anchored to membrane
I	1D	CL6375.Contig1	MLP-like protein 28	803	--	GO:0070838//divalent metal ion transport;GO:0006952//defense response;GO:0009607//response to biotic stimulus;GO:0030003//cellular cation homeostasis	-	GO:0009507//chloroplast;GO:0005634//nucleus
I	1D	Unigene19182	MLP-like protein 28	794	--	GO:0050896//response to stimulus	-	-
I	1D	Unigene12910	Omega-hydroxypalmitate O-feruloyl transferase	633	K15400	GO:0016132//brassinosteroid biosynthetic process;GO:0015706//nitrate transport;GO:0010087//phloem or xylem histogenesis;GO:0010106//cellular response to iron ion starvation;GO:0048589//developmental growth;GO:0006826//iron ion transport;GO:0010167//response to nitrate;GO:0048527//lateral root development;GO:0048765//root hair cell differentiation	GO:0047672;GO:0003996//acyl-CoA ligase activity	GO:0005783//endoplasmic reticulum;GO:0005634//nucleus
I	1D	Unigene1930	Phosphatidylinositol 4-kinase type 2-beta	2346	K08770	-	GO:0016773//phosphotransferase activity, alcohol group as acceptor	-
I	1D	Unigene19217	Phytosulfokines 2	1158	--	-	-	GO:0016023//cytoplasmic membrane-bounded vesicle
I	1D	Unigene21239	Protein bem46	492	K06889	-	-	-
I	1D	Unigene89	Protein GRIP	1763	K11498	-	-	-
I	1D	Unigene15092	Protein LURP-one-related 11	543	K03239	-	-	-
I	1D	CL7913.Contig1	Protein RALF-like 34	994	--	GO:0006949//syncytium formation	GO:0004871//signal transducer activity	GO:0005576//extracellular region
I	1D	CL2257.Contig1	Soluble epoxide hydrolase	379	--	GO:0008152//metabolic process	GO:0004301//epoxide hydrolase activity;GO:0004715//non-membrane spanning protein tyrosine kinase activity	GO:0005829//cytosol;GO:0005777//peroxisome
I	1D	CL5689.Contig1	SPX (SYG1/Pho81/XPR1) domain-containing protein 2	1236	--	GO:0019375//galactolipid biosynthetic process;GO:0045892//negative regulation of transcription, DNA-dependent;GO:0080040//positive regulation of cellular response to phosphate starvation;GO:0006817//phosphate ion transport	-	GO:0005634//nucleus
I	1D	Unigene21817	SPX domain-containing protein 3-like	1065	--	GO:0019375//galactolipid biosynthetic process;GO:0070417//cellular response to cold;GO:0045892//negative regulation of transcription, DNA-dependent;GO:0080040//positive regulation of cellular response to phosphate starvation;GO:0006817//phosphate ion transport	-	GO:0005634//nucleus
I	1D	CL8225.Contig1	WD-40 repeat-containing protein MSI4	1402	K10752	GO:0010090//trichome morphogenesis;GO:0009908//flower development;GO:0009965//leaf morphogenesis;GO:0009826//unidimensional cell growth;GO:0016573//histone acetylation	GO:0046872//metal ion binding;GO:0004402//histone acetyltransferase activity	GO:0005730//nucleolus;GO:0005737//cytoplasm
I	1D	CL1634.Contig3	Glutathione transferase GST 23-like isoform 1	844	K00799	-	GO:0016772//transferase activity, transferring phosphorus-containing groups	-
I	1D	Unigene24910	Nucleoredoxin 2	2649	--	-	-	-
I	1D	Unigene3546	Patatin group D-2	1553	--	GO:0010075//regulation of meristem growth;GO:0006629//lipid metabolic process	GO:0045735//nutrient reservoir activity;GO:0016787//hydrolase activity	GO:0005576//extracellular region
I	1D	Unigene27772	Leucine-rich repeat receptor-like protein kinase	237	--	GO:0006468//protein phosphorylation	GO:0005524//ATP binding;GO:0004674//protein serine/threonine kinase activity	-
I	1D	CL5444.Contig2	LRR receptor-like serine/threonine-protein kinase	745	K13420	GO:0016310//phosphorylation	GO:0004672//protein kinase activity	GO:0005886//plasma membrane
I	1D	Unigene17346	LRR receptor-like serine/threonine-protein kinase	529	K13420	GO:0009944//polarity specification of adaxial/abaxial axis;GO:0006468//protein phosphorylation;GO:0010075//regulation of meristem growth;GO:0010014//meristem initiation;GO:0007169//transmembrane receptor protein tyrosine kinase signaling pathway;GO:0009855//determination of bilateral symmetry	GO:0004674//protein serine/threonine kinase activity;GO:0005524//ATP binding	GO:0016021//integral to membrane;GO:0009506//plasmodesma;GO:0005886//plasma membrane
I	1D	Unigene21782	Protein IQ-DOMAIN 1	1869	--	-	GO:0005516//calmodulin binding	GO:0005634//nucleus
I	1D	Unigene14733	Receptor-like protein kinase	516	--	GO:0051788//response to misfolded protein;GO:0043161//proteasomal ubiquitin-dependent protein catabolic process;GO:0030003//cellular cation homeostasis;GO:0048767//root hair elongation;GO:0006468//protein phosphorylation;GO:0000165//MAPK cascade;GO:0070838//divalent metal ion transport;GO:0009735//response to cytokinin stimulus;GO:0043248//proteasome assembly	GO:0004674//protein serine/threonine kinase activity;GO:0005524//ATP binding	GO:0009506//plasmodesma;GO:0005886//plasma membrane
I	1D	Unigene22091	Receptor-like protein kinase	1436	K13430	GO:0000186//activation of MAPKK activity	GO:0005524//ATP binding;GO:0004713//protein tyrosine kinase activity;GO:0004709//MAP kinase kinase kinase activity	GO:0005886//plasma membrane
I	1D	Unigene21121	Serine/threonine-protein kinase Aurora-1	1118	K08850	GO:0010103//stomatal complex morphogenesis;GO:0000278//mitotic cell cycle;GO:0042127//regulation of cell proliferation;GO:0051567//histone H3-K9 methylation;GO:0010075//regulation of meristem growth;GO:0006342//chromatin silencing;GO:0043987//histone H3-S10 phosphorylation	GO:0004713//protein tyrosine kinase activity;GO:0035175//histone kinase activity (H3-S10 specific);GO:0005524//ATP binding	GO:0005730//nucleolus;GO:0005874//microtubule;GO:0005819//spindle;GO:0009504//cell plate
I	1D	Unigene162	Agglutinin	514	--	-	-	GO:0005576//extracellular region
I	1D	Unigene748	G-type lectin S-receptor-like serine/threonine-protein kinase	330	--	GO:0009987//cellular process	GO:0016301//kinase activity	-
I	1D	Unigene4291	G-type lectin S-receptor-like serine/threonine-protein kinase RLK1-like	633	--	-	-	-
I	1D	Unigene18460	Metallothionein-like protein 2a	699	--	-	GO:0046872//metal ion binding	-
I	1D	Unigene14094	Protein SUPPRESSOR OF npr1-1, CONSTITUTIVE 1	455	--	GO:0006952//defense response;GO:0007165//signal transduction	GO:0043531//ADP binding	-
I	1D	Unigene25302	Remorin	1681	K08818	-	-	GO:0009507//chloroplast;GO:0005886//plasma membrane
I	1D	Unigene660	Salt tolerance-like protein	1201	K12135	-	GO:0008270//zinc ion binding	GO:0005622//intracellular
I	1D	Unigene18376	Snakin-1	432	--	GO:0044699	-	-
I	1D	Unigene22812	Thaumatin-like protein	1202	--	GO:0010075//regulation of meristem growth;GO:0000911//cytokinesis by cell plate formation;GO:0008283//cell proliferation;GO:0000226//microtubule cytoskeleton organization;GO:0051707//response to other organism	-	GO:0009506//plasmodesma;GO:0005576//extracellular region;GO:0016020//membrane
I	1D	Unigene8971	Dof zinc finger protein DOF5.6	471	--	GO:0006355//regulation of transcription, DNA-dependent	GO:0003677//DNA binding;GO:0008270//zinc ion binding	-
I	1D	Unigene17946	Ethylene-responsive transcription factor ERF022	715	K09286	GO:0006355//regulation of transcription, DNA-dependent	GO:0003700//sequence-specific DNA binding transcription factor activity;GO:0003677//DNA binding	GO:0005634//nucleus
I	1D	Unigene17342	Homeobox-leucine zipper protein ATHB-13	1418	K09338	GO:0006355//regulation of transcription, DNA-dependent	GO:0003700//sequence-specific DNA binding transcription factor activity;GO:0000976//transcription regulatory region sequence-specific DNA binding	GO:0005634//nucleus
I	1D	Unigene19872	Transcription factor AS1	1028	K09422	-	-	-
I	1D	Unigene19871	Transcription factor AS1-like	398	K09422	GO:0009615//response to virus;GO:0009739//response to gibberellin stimulus;GO:0009944//polarity specification of adaxial/abaxial axis;GO:0006355//regulation of transcription, DNA-dependent;GO:0009651//response to salt stress;GO:0009753//response to jasmonic acid stimulus;GO:0050832//defense response to fungus;GO:0042742//defense response to bacterium;GO:0008356//asymmetric cell division;GO:000975…	GO:0003677//DNA binding;GO:0042803//protein homodimerization activity;GO:0003682//chromatin binding	GO:0005730//nucleolus;GO:0000793//condensed chromosome;GO:0005739//mitochondrion
I	1D	Unigene20778	Transcription factor bHLH135-like	848	--	GO:0009826//unidimensional cell growth;GO:0048510//regulation of timing of transition from vegetative to reproductive phase;GO:0009640//photomorphogenesis;GO:0009741//response to brassinosteroid stimulus	GO:0046983//protein dimerization activity	GO:0005773//vacuole;GO:0005634//nucleus;GO:0009536//plastid;GO:0005739//mitochondrion
I	1D	CL6555.Contig1	WRKY transcription factor	700	K13426	-	-	-
I	1D	Unigene14256	Conserved hypothetical protein	672	--	-	-	GO:0005739//mitochondrion
I	1D	Unigene1694	Conserved hypothetical protein	929	--	GO:0010075//regulation of meristem growth;GO:0010014//meristem initiation;GO:0009944//polarity specification of adaxial/abaxial axis;GO:0009855//determination of bilateral symmetry	-	GO:0009506//plasmodesma;GO:0005886//plasma membrane;GO:0005634//nucleus;GO:0005829//cytosol;GO:0005783//endoplasmic reticulum
I	1D	Unigene19114	Conserved hypothetical protein	713	--	-	-	-
I	1D	Unigene19298	Conserved hypothetical protein	706	K14689	-	-	-
I	1D	Unigene19373	Conserved hypothetical protein	764	--	-	-	-
I	1D	Unigene19968	Conserved hypothetical protein	638	--	-	-	-
I	1D	Unigene20690	Conserved hypothetical protein	945	--	-	-	-
I	1D	Unigene21685	Conserved hypothetical protein	435	--	-	-	GO:0009507//chloroplast
I	1D	Unigene292	Conserved hypothetical protein	1665	--	-	-	-
I	1D	Unigene2431	Hypothetical protein	397	--	GO:0048449//floral organ formation;GO:0048438//floral whorl development	-	-
I	1D	CL6756.Contig1	Hypothetical protein ARALYDRAFT_896682	355	--	-	-	GO:0005634//nucleus
I	1D	Unigene3030	Hypothetical protein PRUPE_ppa001462mg	412	--	-	-	-
I	1D	CL5103.Contig1	Hypothetical protein PRUPE_ppa005154mg	329	--	-	-	-
I	1D	Unigene711	Hypothetical protein PRUPE_ppa006814mg	1533	--	-	-	GO:0031225//anchored to membrane;GO:0005576//extracellular region;GO:0005634//nucleus;GO:0005886//plasma membrane
I	1D	Unigene10243	Hypothetical protein PRUPE_ppa006843mg	302	K00507	-	-	-
I	1D	Unigene21379	Hypothetical protein PRUPE_ppa010144mg	1268	K10661	-	GO:0008270//zinc ion binding;GO:0016874//ligase activity	-
I	1D	CL140.Contig1	Hypothetical protein RCOM_0615680	930	--	-	-	GO:0005634//nucleus
I	1D	Unigene21833	Hypothetical protein VITISV_027627	672	--	-	-	-
I	1D	CL476.Contig1	Hypothetical protein VITISV_031906	415	K09250	-	GO:0005488//binding	-
I	1D	CL516.Contig1	No hit found	995	--	-	-	-
I	1D	CL5205.Contig1	No hit found	736	--	-	-	-
I	1D	Unigene11145	No hit found	555	--	-	-	-
I	1D	Unigene12370	No hit found	411	--	-	-	-
I	1D	Unigene12979	No hit found	293	--	-	-	-
I	1D	Unigene16094	No hit found	651	--	-	-	-
I	1D	Unigene16261	No hit found	435	--	-	-	-
I	1D	Unigene16571	No hit found	432	--	-	-	-
I	1D	Unigene18035	No hit found	307	--	-	-	-
I	1D	Unigene18647	No hit found	298	--	-	-	-
I	1D	Unigene19372	No hit found	393	--	-	-	-
I	1D	Unigene21180	No hit found	411	--	-	-	-
I	1D	Unigene21275	No hit found	264	--	-	-	-
I	1D	Unigene22226	No hit found	289	--	-	-	-
I	1D	Unigene24860	No hit found	392	--	-	-	-
I	1D	Unigene2911	No hit found	513	--	-	-	-
I	1D	Unigene4906	No hit found	423	--	-	-	-
I	1D	Unigene8690	No hit found	257	--	-	-	-
I	1D	CL2541.Contig2	Predicted protein	525	--	-	-	-
I	1D	Unigene1007	Predicted protein	814	--	GO:0000278//mitotic cell cycle;GO:0007108//cytokinesis, initiation of separation;GO:0016572//histone phosphorylation;GO:0000226//microtubule cytoskeleton organization;GO:0000914//phragmoplast assembly	-	GO:0005875//microtubule associated complex;GO:0005739//mitochondrion;GO:0009574//preprophase band
I	1D	Unigene1094	Predicted protein	922	--	-	-	-
I	1D	Unigene14248	Predicted protein	645	--	-	-	-
I	1D	Unigene14514	Predicted protein	751	--	-	-	-
I	1D	Unigene14872	Predicted protein	466	--	-	-	-
I	1D	Unigene15210	Predicted protein	560	K11323	-	-	-
I	1D	Unigene16142	Predicted protein	348	--	-	-	-
I	1D	Unigene17612	Predicted protein	512	--	GO:0010103//stomatal complex morphogenesis	GO:0005516//calmodulin binding	GO:0005634//nucleus
I	1D	Unigene17845	Predicted protein	1018	--	-	-	-
I	1D	Unigene18573	Predicted protein	1219	--	-	-	-
I	1D	Unigene18595	Predicted protein	1125	K03243	-	-	-
I	1D	Unigene19313	Predicted protein	585	--	GO:0048453//sepal formation;GO:0048451//petal formation;GO:0008283//cell proliferation	-	GO:0009507//chloroplast
I	1D	Unigene19702	Predicted protein	1168	--	GO:0000911//cytokinesis by cell plate formation;GO:0016572//histone phosphorylation;GO:0007112//male meiosis cytokinesis;GO:0010245//radial microtubular system formation;GO:0007018//microtubule-based movement;GO:0009555//pollen development;GO:0010583//response to cyclopentenone;GO:0009558//embryo sac cellularization;GO:0008283//cell proliferation	GO:0003777//microtubule motor activity;GO:0005524//ATP binding	GO:0005875//microtubule associated complex;GO:0005874//microtubule;GO:0005737//cytoplasm
I	1D	Unigene20541	Predicted protein	1054	--	-	-	-
I	1D	Unigene20671	Predicted protein	970	--	GO:0000245//spliceosomal complex assembly	-	-
I	1D	Unigene420	Predicted protein	510	--	-	-	-
I	1D	Unigene8559	Predicted protein	768	--	-	-	GO:0009507//chloroplast
I	1D	Unigene19447	Uncharacterized protein LOC100241447	414	--	-	-	-
I	1D	Unigene4424	Uncharacterized protein LOC100241447	407	--	-	-	-
I	1D	Unigene17820	Uncharacterized protein LOC100244709 isoform 1	443	--	GO:0000226//microtubule cytoskeleton organization;GO:0010583//response to cyclopentenone;GO:0000911//cytokinesis by cell plate formation	-	-
I	1D	Unigene22147	Uncharacterized protein LOC100247517	1829	--	-	-	-
I	1D	Unigene18324	Uncharacterized protein LOC100252479	1325	--	GO:0080167//response to karrikin;GO:0010015//root morphogenesis	-	GO:0005576//extracellular region;GO:0009506//plasmodesma;GO:0009505//plant-type cell wall
I	1D	Unigene16139	Uncharacterized protein LOC100257577	556	--	-	-	-
I	1D	Unigene15270	Uncharacterized protein LOC100500354	491	--	-	-	-
I	1D	Unigene14578	Uncharacterized protein LOC100781683	247	--	-	-	GO:0005739//mitochondrion
I	1D	Unigene16791	Uncharacterized protein LOC100784702	607	K08059	-	-	-
I	1D	Unigene15599	Uncharacterized protein LOC100792327	293	--	-	-	-
I	1D	Unigene14289	Uncharacterized protein LOC100793916	435	--	-	-	-
I	1D	Unigene16044	Uncharacterized protein LOC101218681	517	--	-	-	GO:0016021//integral to membrane
I	1D	CL8345.Contig1	Uncharacterized protein LOC101292346	1117	--	-	-	GO:0009507//chloroplast
I	1D	CL7649.Contig2	Uncharacterized protein LOC101300076	1083	--	-	-	-
I	1D	CL3831.Contig1	Unknown	1560	--	-	-	GO:0005576//extracellular region
I	1D	Unigene1257	Unknown	365	--	-	-	-
I	1D	Unigene21187	Unnamed protein product	973	K11323	-	-	-
I	1E	Unigene849	Beta-D-xylosidase 5	403	K01188	GO:0005975//carbohydrate metabolic process	GO:0008422//beta-glucosidase activity	-
I	1E	Unigene1720	3-oxo-Delta(4,5)-steroid 5-beta-reductase	844	--	GO:0044237//cellular metabolic process;GO:0055114//oxidation-reduction process	GO:0047787//delta4-3-oxosteroid 5beta-reductase activity;GO:0050662//coenzyme binding;GO:0000166//nucleotide binding	-
I	1E	CL15.Contig1	Chitinase	268	K01183	GO:0005975//carbohydrate metabolic process;GO:0006032//chitin catabolic process;GO:0010262//somatic embryogenesis;GO:0016998//cell wall macromolecule catabolic process	GO:0004568//chitinase activity;GO:0008061//chitin binding	GO:0009505//plant-type cell wall;GO:0005886//plasma membrane;GO:0048046//apoplast
I	1E	CL3072.Contig1	Pectinesterase 3	201	--	-	-	-
I	1E	CL8348.Contig1	Glutelin type-A 2	1453	--	-	-	-
I	1E	Unigene18322	Late embryogenesis abundant protein group 9 protein	743	--	-	-	GO:0005576//extracellular region;GO:0016020//membrane;GO:0016023//cytoplasmic membrane-bounded vesicle
I	1E	Unigene28588	Predicted protein	204	--	-	-	-
I	1F	Unigene6730	Glyoxylate/hydroxypyruvate reductase A HPR2	366	K15919	GO:0055114//oxidation-reduction process	GO:0051287//NAD binding;GO:0047964//glyoxylate reductase activity	-
I	1F	Unigene3214	Trehalose-phosphate phosphatase J-like	232	K01087	-	-	-
I	1F	CL3665.Contig1	Callose synthase 7	382	K11000	GO:0052543//callose deposition in cell wall;GO:0006075//(1->3)-beta-D-glucan biosynthetic process;GO:0010233//phloem transport;GO:0009556//microsporogenesis;GO:0006944//cellular membrane fusion;GO:0080165//callose deposition in phloem sieve plate	GO:0003843//1,3-beta-D-glucan synthase activity	GO:0000148//1,3-beta-D-glucan synthase complex
I	1F	Unigene18362	Cellulose synthase	1343	K10999	GO:0042742//defense response to bacterium;GO:0009834//secondary cell wall biogenesis;GO:0050832//defense response to fungus;GO:0030244//cellulose biosynthetic process	GO:0016760//cellulose synthase (UDP-forming) activity;GO:0008270//zinc ion binding	GO:0016021//integral to membrane
I	1F	Unigene24322	Cellulose synthase	999	K10999	GO:0030244//cellulose biosynthetic process	GO:0016760//cellulose synthase (UDP-forming) activity	GO:0016021//integral to membrane
I	1F	Unigene20192	Cellulose synthase 2-Dt	839	K10999	GO:0042742//defense response to bacterium;GO:0009834//secondary cell wall biogenesis;GO:0050832//defense response to fungus;GO:0030244//cellulose biosynthetic process	GO:0016760//cellulose synthase (UDP-forming) activity;GO:0008270//zinc ion binding	GO:0016021//integral to membrane
I	1F	Unigene21469	Cellulose synthase A catalytic subunit 4 [UDP-forming]-like	518	K10999	GO:0042742//defense response to bacterium;GO:0009834//secondary cell wall biogenesis;GO:0050832//defense response to fungus;GO:0030244//cellulose biosynthetic process	GO:0016760//cellulose synthase (UDP-forming) activity;GO:0008270//zinc ion binding	GO:0016021//integral to membrane
I	1F	Unigene8506	Cellulose synthase A catalytic subunit 7 [UDP-forming]	292	K10999	GO:0030244//cellulose biosynthetic process	GO:0016760//cellulose synthase (UDP-forming) activity;GO:0008270//zinc ion binding	GO:0016021//integral to membrane
I	1F	Unigene20007	Cellulose synthase-like protein	947	K10999	GO:0030244//cellulose biosynthetic process	GO:0016760//cellulose synthase (UDP-forming) activity;GO:0008270//zinc ion binding	GO:0016021//integral to membrane
I	1F	CL6822.Contig2	Repetitive proline-rich cell wall protein 2	718	K01115	GO:0006869//lipid transport	GO:0008289//lipid binding	-
I	1F	Unigene5331	Beta-D-xylosidase 5-like	427	K15920	GO:0005975//carbohydrate metabolic process;GO:0044699	GO:0008422//beta-glucosidase activity	GO:0005618//cell wall
I	1F	CL4262.Contig2	Polygalacturonase	549	K01184	GO:0005975//carbohydrate metabolic process	GO:0004650//polygalacturonase activity	GO:0005576//extracellular region;GO:0005618//cell wall
I	1F	CL3423.Contig2	Polygalacturonase	273	--	GO:0005975//carbohydrate metabolic process	GO:0004650//polygalacturonase activity	GO:0005576//extracellular region;GO:0005618//cell wall
I	1F	CL5556.Contig1	Polygalacturonase	2070	K01184	GO:0005975//carbohydrate metabolic process;GO:0016556//mRNA modification	GO:0047911;GO:0004650//polygalacturonase activity	GO:0005576//extracellular region
I	1F	Unigene12829	Pollen-specific leucine-rich repeat extensin-like protein 1	600	K13428	GO:0016310//phosphorylation;GO:0007165//signal transduction;GO:0055114//oxidation-reduction process	GO:0016301//kinase activity;GO:0032440//2-alkenal reductase [NAD(P)] activity	GO:0016023//cytoplasmic membrane-bounded vesicle;GO:0005576//extracellular region
I	1F	CL7864.Contig1	Beta-1,4-xylosyltransferase IRX9H	1529	--	-	GO:0015018//galactosylgalactosylxylosylprotein 3-beta-glucuronosyltransferase activity	GO:0016020//membrane
I	1F	CL2190.Contig2	Xyloglucan endotransglucosylase/hydrolase 5	1854	K08235	GO:0006073//cellular glucan metabolic process;GO:0009645//response to low light intensity stimulus;GO:0009733//response to auxin stimulus;GO:0009826//unidimensional cell growth;GO:0009612//response to mechanical stimulus	GO:0004553//hydrolase activity, hydrolyzing O-glycosyl compounds;GO:0016762//xyloglucan:xyloglucosyl transferase activity	GO:0009505//plant-type cell wall;GO:0009507//chloroplast;GO:0016020//membrane;GO:0048046//apoplast
I	1F	Unigene22342	DNA (cytosine-5)-methyltransferase 1	1211	K00558	GO:0044763;GO:0032776//DNA methylation on cytosine;GO:0009294//DNA mediated transformation	GO:0008168//methyltransferase activity	-
I	1F	Unigene1579	Protein TPX2	587	--	GO:0031047//gene silencing by RNA;GO:0042127//regulation of cell proliferation;GO:0006275//regulation of DNA replication;GO:0000911//cytokinesis by cell plate formation;GO:0051567//histone H3-K9 methylation;GO:0045010//actin nucleation;GO:0010389//regulation of G2/M transition of mitotic cell cycle;GO:0051225//spindle assembly;GO:0006342//chromatin silencing;GO:0006306//DNA methylation;GO:0007067…	GO:0016491//oxidoreductase activity;GO:0008017//microtubule binding;GO:0016209//antioxidant activity	GO:0009941//chloroplast envelope;GO:0005874//microtubule;GO:0005819//spindle;GO:0005634//nucleus
I	1F	CL7642.Contig1	Auxin response factor 4	2657	K14486	GO:0008152//metabolic process	-	-
I	1F	Unigene624	Histidine kinase 2	1284	K14489	GO:0044260;GO:0031537//regulation of anthocyanin metabolic process;GO:0048831//regulation of shoot system development;GO:0009414//response to water deprivation;GO:0009651//response to salt stress;GO:0009636//response to toxic substance;GO:0016310//phosphorylation;GO:0048509//regulation of meristem development;GO:0080117//secondary growth;GO:0034757//negative regulation of iron ion transport;GO:00…	GO:0004721//phosphoprotein phosphatase activity;GO:0004673//protein histidine kinase activity;GO:0005034//osmosensor activity;GO:0043424//protein histidine kinase binding;GO:0009884//cytokinin receptor activity;GO:0042802//identical protein binding	GO:0005886//plasma membrane
I	1F	Unigene16619	Histidine kinase 2-like	1207	K14489	GO:0031537//regulation of anthocyanin metabolic process;GO:0048831//regulation of shoot system development;GO:0009414//response to water deprivation;GO:0018106//peptidyl-histidine phosphorylation;GO:0023014//signal transduction by phosphorylation;GO:0006355//regulation of transcription, DNA-dependent;GO:0009651//response to salt stress;GO:0009636//response to toxic substance;GO:0048509//regulatio…	GO:0004721//phosphoprotein phosphatase activity;GO:0005034//osmosensor activity;GO:0043424//protein histidine kinase binding;GO:0009884//cytokinin receptor activity;GO:0000155//phosphorelay sensor kinase activity;GO:0042802//identical protein binding;GO:0000156//phosphorelay response regulator activity;GO:0005524//ATP binding	GO:0005886//plasma membrane
I	1F	Unigene26348	Homomeric Acetyl-CoA Carboxylase (Hom-ACCase	7110	K11262	GO:0048364//root development;GO:0009735//response to cytokinin stimulus;GO:0010072//primary shoot apical meristem specification;GO:0030497//fatty acid elongation	GO:0003989//acetyl-CoA carboxylase activity;GO:0046872//metal ion binding;GO:0005524//ATP binding;GO:0004075//biotin carboxylase activity	GO:0005886//plasma membrane
I	1F	CL6712.Contig2	GDSL esterase/lipase	1163	K01206	GO:0006629//lipid metabolic process	GO:0004091//carboxylesterase activity	GO:0005576//extracellular region;GO:0016023//cytoplasmic membrane-bounded vesicle
I	1F	Unigene20846	Linoleate 13S-lipoxygenase 2-1, chloroplastic	3002	K00454	GO:0009753//response to jasmonic acid stimulus;GO:0055114//oxidation-reduction process;GO:0009620//response to fungus;GO:0009611//response to wounding;GO:0009695//jasmonic acid biosynthetic process;GO:0031408//oxylipin biosynthetic process	GO:0016165//lipoxygenase activity;GO:0005506//iron ion binding	GO:0009941//chloroplast envelope;GO:0009535//chloroplast thylakoid membrane;GO:0009570//chloroplast stroma
I	1F	Unigene9314	Lipoxygenase	639	K15718	GO:0034440//lipid oxidation;GO:0009611//response to wounding;GO:0009695//jasmonic acid biosynthetic process;GO:1900366//negative regulation of defense response to insect;GO:0010311//lateral root formation;GO:0031408//oxylipin biosynthetic process	GO:0016165//lipoxygenase activity;GO:0005506//iron ion binding	GO:0009507//chloroplast
I	1F	Unigene15528	ABC transporter G family member 32	1267	K05681	GO:0042335//cuticle development;GO:0006855//drug transmembrane transport;GO:0006200//ATP catabolic process	GO:0015416//organic phosphonate transmembrane-transporting ATPase activity;GO:0005524//ATP binding	GO:0005886//plasma membrane
I	1F	Unigene2012	ABC transporter G family member 32	520	K05681	GO:0042335//cuticle development;GO:0006855//drug transmembrane transport;GO:0006200//ATP catabolic process	GO:0015416//organic phosphonate transmembrane-transporting ATPase activity;GO:0005524//ATP binding	GO:0005886//plasma membrane
I	1F	Unigene16992	Multidrug resistance protein 1, 2	1049	K05658	GO:0010048//vernalization response;GO:0010541//acropetal auxin transport;GO:0043481//anthocyanin accumulation in tissues in response to UV light;GO:0010540//basipetal auxin transport;GO:0010315//auxin efflux;GO:0055085//transmembrane transport;GO:0006200//ATP catabolic process;GO:0048440//carpel development	GO:0010329//auxin efflux transmembrane transporter activity;GO:0008559//xenobiotic-transporting ATPase activity;GO:0003723//RNA binding;GO:0015440//peptide-transporting ATPase activity;GO:0005524//ATP binding	GO:0016021//integral to membrane;GO:0005886//plasma membrane;GO:0005634//nucleus
I	1F	Unigene4145	Laccase-13	358	K00423	GO:0046274//lignin catabolic process;GO:0055114//oxidation-reduction process	GO:0005507//copper ion binding;GO:0052716//hydroquinone:oxygen oxidoreductase activity;GO:0008447//L-ascorbate oxidase activity	GO:0048046//apoplast
I	1F	Unigene4982	Respiratory burst oxidase homolog protein B	539	K13447	GO:0055114//oxidation-reduction process	GO:0016174//NAD(P)H oxidase activity;GO:0004601//peroxidase activity;GO:0005509//calcium ion binding	GO:0016021//integral to membrane
I	1F	CL847.Contig2	Catechol O-methyltransferase	2021	K05279	GO:0032259//methylation	GO:0008171//O-methyltransferase activity;GO:0046983//protein dimerization activity	-
I	1F	Unigene24389	4-coumarate--CoA ligase 2	1866	K01904	GO:0010584//pollen exine formation;GO:0055114//oxidation-reduction process;GO:0009411//response to UV	GO:0047077;GO:0016207//4-coumarate-CoA ligase activity	-
I	1F	Unigene24682	Phenylalanine ammonia-lyase	2339	K10775	GO:0006979//response to oxidative stress;GO:0010224//response to UV-B;GO:0009800//cinnamic acid biosynthetic process;GO:0006559//L-phenylalanine catabolic process;GO:0009555//pollen development;GO:0046274//lignin catabolic process;GO:0009819//drought recovery;GO:0046244//salicylic acid catabolic process;GO:0080167//response to karrikin	GO:0045548//phenylalanine ammonia-lyase activity	GO:0005737//cytoplasm
I	1F	Unigene20467	Phenylalanine ammonia-lyase 1	1618	K10775	GO:0009800//cinnamic acid biosynthetic process;GO:0006559//L-phenylalanine catabolic process	GO:0045548//phenylalanine ammonia-lyase activity	GO:0005737//cytoplasm
I	1F	Unigene11209	Phenylalanine ammonia-lyase G2B	408	K10775	GO:0009800//cinnamic acid biosynthetic process;GO:0006559//L-phenylalanine catabolic process	GO:0045548//phenylalanine ammonia-lyase activity	GO:0005737//cytoplasm
I	1F	Unigene18774	Carbohydrate binding protein	1308	K13416	GO:0006468//protein phosphorylation	GO:0030246//carbohydrate binding;GO:0005524//ATP binding;GO:0004674//protein serine/threonine kinase activity	GO:0005886//plasma membrane
I	1F	Unigene2430	Inactive leucine-rich repeat receptor-like protein kinase	1816	K13418	GO:0048653//anther development;GO:0009664//plant-type cell wall organization;GO:0010075//regulation of meristem growth;GO:0007389//pattern specification process;GO:0008356//asymmetric cell division;GO:0007169//transmembrane receptor protein tyrosine kinase signaling pathway;GO:0010015//root morphogenesis;GO:0005982//starch metabolic process;GO:0008361//regulation of cell size;GO:0006468//protein …	GO:0005515//protein binding;GO:0004703//G-protein coupled receptor kinase activity;GO:0032440//2-alkenal reductase [NAD(P)] activity;GO:0004714//transmembrane receptor protein tyrosine kinase activity;GO:0005524//ATP binding	GO:0016021//integral to membrane;GO:0005886//plasma membrane
I	1F	Unigene6356	LRR receptor-like serine/threonine-protein kinase	536	K13415	GO:0016310//phosphorylation	GO:0004672//protein kinase activity;GO:0000166//nucleotide binding	-
I	1F	Unigene8827	LRR receptor-like serine/threonine-protein kinase RPK2	347	K00924	GO:0071704;GO:0044710;GO:0044699;GO:0016310//phosphorylation	GO:0004674//protein serine/threonine kinase activity;GO:0016491//oxidoreductase activity;GO:0000166//nucleotide binding	GO:0016020//membrane
I	1F	Unigene25437	Proline-rich receptor-like protein kinase PERK2	915	K01115	-	-	-
I	1F	Unigene6153	Receptor protein kinase CLAVATA1	573	K00924	GO:0048827//phyllome development;GO:0009793//embryo development ending in seed dormancy;GO:0010015//root morphogenesis;GO:0031325//positive regulation of cellular metabolic process;GO:0060560//developmental growth involved in morphogenesis;GO:0009628//response to abiotic stimulus;GO:0006996//organelle organization;GO:0022402//cell cycle process;GO:0016049//cell growth;GO:0010030//positive regulat…	GO:0004674//protein serine/threonine kinase activity;GO:0016491//oxidoreductase activity;GO:0000166//nucleotide binding;GO:0005515//protein binding	GO:0044464//cell part;GO:0016020//membrane
I	1F	Unigene15157	Maternal effect embryo arrest 62 protein	476	K00924	GO:0006468//protein phosphorylation;GO:0009627//systemic acquired resistance;GO:0007169//transmembrane receptor protein tyrosine kinase signaling pathway;GO:0031347//regulation of defense response;GO:0009793//embryo development ending in seed dormancy	GO:0004674//protein serine/threonine kinase activity;GO:0005524//ATP binding	GO:0005886//plasma membrane
I	1F	CL4142.Contig2	Disease resistance protein	363	K03013	-	-	-
I	1F	CL585.Contig4	G-type lectin S-receptor-like serine/threonine-protein kinase	631	K13416	GO:0044238//primary metabolic process;GO:0043170;GO:0016310//phosphorylation	GO:0004672//protein kinase activity;GO:0004553//hydrolase activity, hydrolyzing O-glycosyl compounds;GO:0000166//nucleotide binding	-
I	1F	Unigene17432	AP2 domain-containing transcription factor	521	K09284	GO:0048731;GO:0006351//transcription, DNA-dependent	GO:0016491//oxidoreductase activity	-
I	1F	CL5529.Contig1	Transcription factor GLABRA 3	1506	K13422	-	GO:0016491//oxidoreductase activity	-
I	1F	Unigene6331	RanBP2-type zinc finger protein	336	K02685	-	GO:0008270//zinc ion binding	GO:0005634//nucleus
I	1F	CL3863.Contig1	Cyclopropane-fatty-acyl-phospholipid synthase isoform 4	1007	K00574	GO:0008610//lipid biosynthetic process;GO:0032259//methylation;GO:0055114//oxidation-reduction process	GO:0016491//oxidoreductase activity;GO:0008825//cyclopropane-fatty-acyl-phospholipid synthase activity	GO:0005737//cytoplasm
I	1F	CL483.Contig2	Chitinase	982	K01183	GO:0009753//response to jasmonic acid stimulus;GO:0006032//chitin catabolic process;GO:0009651//response to salt stress;GO:0009737//response to abscisic acid stimulus	GO:0016772//transferase activity, transferring phosphorus-containing groups;GO:0008843//endochitinase activity;GO:0035885//exochitinase activity	GO:0005618//cell wall
I	1F	CL521.Contig2	Non-lysosomal glucosylceramidase-like	1006	--	GO:0006680//glucosylceramide catabolic process	GO:0004348//glucosylceramidase activity	GO:0005773//vacuole;GO:0005794//Golgi apparatus;GO:0005886//plasma membrane;GO:0016021//integral to membrane
I	1F	CL8274.Contig2	Beta-glucosidase, GBA2 type family protein	769	--	GO:0006680//glucosylceramide catabolic process	GO:0004348//glucosylceramidase activity	GO:0005773//vacuole;GO:0005886//plasma membrane;GO:0016021//integral to membrane
I	1F	Unigene13596	Cytochrome b561/ferric reductase transmembrane with DOMON related domain	684	--	-	GO:0004497//monooxygenase activity	GO:0005576//extracellular region;GO:0016023//cytoplasmic membrane-bounded vesicle;GO:0016021//integral to membrane
I	1F	Unigene22761	Ubiquitin-specific protease family C19-related protein isoform 1	813	K01115	GO:0006511//ubiquitin-dependent protein catabolic process	GO:0004221//ubiquitin thiolesterase activity	-
I	1F	CL8285.Contig1	F-box protein FBW2	1364	--	GO:0010608//posttranscriptional regulation of gene expression;GO:0006511//ubiquitin-dependent protein catabolic process;GO:0010629//negative regulation of gene expression;GO:0009737//response to abscisic acid stimulus	GO:0005515//protein binding;GO:0004842//ubiquitin-protein ligase activity	GO:0005634//nucleus
I	1F	Unigene24080	F-box/kelch-repeat protein SKIP4-like	270	--	GO:0009409//response to cold	-	-
I	1F	CL1762.Contig1	Subtilisin-like protease	2574	--	GO:0043086//negative regulation of catalytic activity;GO:0006508//proteolysis	GO:0042802//identical protein binding;GO:0004252//serine-type endopeptidase activity	-
I	1F	Unigene17978	Cyclin-A1-1	584	K06627	GO:0000239//pachytene;GO:0007135//meiosis II;GO:0000079//regulation of cyclin-dependent protein serine/threonine kinase activity;GO:0051445//regulation of meiotic cell cycle;GO:0009556//microsporogenesis;GO:0051301//cell division;GO:0007140//male meiosis	GO:0019901//protein kinase binding	GO:0005737//cytoplasm;GO:0005634//nucleus
I	1F	Unigene20537	Chromatin assembly factor 1 subunit FSM	1015	K03125	GO:0048438//floral whorl development;GO:0016458//gene silencing;GO:0016570//histone modification;GO:0019219;GO:0048449//floral organ formation;GO:0043414//macromolecule methylation;GO:0051726//regulation of cell cycle;GO:0022402//cell cycle process;GO:0009553//embryo sac development;GO:2000112;GO:0040029//regulation of gene expression, epigenetic;GO:0048316//seed development;GO:0006260//DNA repli…	-	-
I	1F	CL4740.Contig2	DEAD-box ATP-dependent RNA helicase 42	1505	K11984	-	-	-
I	1F	Unigene14351	Elongation factor Tu GTP-binding domain-containing protein 1-like	357	K14536	GO:0071704;GO:0044238//primary metabolic process;GO:0044237//cellular metabolic process	GO:0008135//translation factor activity, nucleic acid binding;GO:0000166//nucleotide binding	GO:0005829//cytosol
I	1F	Unigene3104	Mediator of RNA polymerase II transcription subunit 33A	391	--	GO:0010090//trichome morphogenesis;GO:0071555//cell wall organization;GO:0007155//cell adhesion;GO:0048765//root hair cell differentiation;GO:0045010//actin nucleation;GO:2000762//regulation of phenylpropanoid metabolic process	-	GO:0016592//mediator complex
I	1F	Unigene2785	Pentatricopeptide repeat-containing protein	804	K15078	-	-	GO:0005739//mitochondrion
I	1F	CL2019.Contig4	Protein argonaute 5	3192	K11596	GO:0048443//stamen development;GO:0048441//petal development;GO:0048481//ovule development	GO:0003676//nucleic acid binding	GO:0005737//cytoplasm
I	1F	CL1373.Contig1	Structural maintenance of chromosomes protein 2-2	1314	K06674	GO:0006346//methylation-dependent chromatin silencing;GO:0031048//chromatin silencing by small RNA;GO:0006275//regulation of DNA replication;GO:0000911//cytokinesis by cell plate formation;GO:0051567//histone H3-K9 methylation;GO:0006310//DNA recombination;GO:0007076//mitotic chromosome condensation;GO:0010389//regulation of G2/M transition of mitotic cell cycle;GO:0008283//cell proliferation;GO:…	GO:0005215//transporter activity;GO:0005524//ATP binding	GO:0005634//nucleus;GO:0000796//condensin complex
I	1F	Unigene17509	Werner syndrome ATP-dependent helicase homolog	1394	K03654	GO:0006310//DNA recombination;GO:0006281//DNA repair;GO:0006260//DNA replication	GO:0003676//nucleic acid binding;GO:0005524//ATP binding;GO:0043140//ATP-dependent 3'-5' DNA helicase activity	GO:0005622//intracellular
I	1F	Unigene16150	ATP binding protein	1125	K10406	GO:0031047//gene silencing by RNA;GO:0007017//microtubule-based process;GO:0048438//floral whorl development;GO:0048449//floral organ formation;GO:0006342//chromatin silencing;GO:0034968//histone lysine methylation	GO:0000166//nucleotide binding;GO:0003777//microtubule motor activity	GO:0044430//cytoskeletal part;GO:0015630//microtubule cytoskeleton;GO:0043234//protein complex
I	1F	CL1523.Contig1	Auxin:hydrogen symporter	1514	K07088	-	-	-
I	1F	CL3599.Contig1	Phospholipase A1-IIalpha	1705	--	GO:0006629//lipid metabolic process	GO:0004806//triglyceride lipase activity	GO:0005576//extracellular region
I	1F	Unigene23703	65-kDa microtubule-associated protein 3	2157	--	GO:0007000//nucleolus organization;GO:0006275//regulation of DNA replication;GO:0007131//reciprocal meiotic recombination;GO:0046785//microtubule polymerization;GO:0000911//cytokinesis by cell plate formation;GO:0051567//histone H3-K9 methylation;GO:0045010//actin nucleation;GO:0010389//regulation of G2/M transition of mitotic cell cycle;GO:0008283//cell proliferation;GO:0009624//response to nema…	GO:0008017//microtubule binding	GO:0055028//cortical microtubule;GO:0009524//phragmoplast;GO:0009574//preprophase band
I	1F	CL254.Contig2	Annexin D4	1385	--	GO:0009737//response to abscisic acid stimulus;GO:0009414//response to water deprivation;GO:0009651//response to salt stress;GO:0009409//response to cold;GO:0009408//response to heat	GO:0005544//calcium-dependent phospholipid binding;GO:0005509//calcium ion binding	-
I	1F	Unigene729	Bipolar kinesin KRP-130	919	K10398	GO:0007017//microtubule-based process	GO:0000166//nucleotide binding	GO:0043234//protein complex;GO:0044430//cytoskeletal part;GO:0015630//microtubule cytoskeleton
I	1F	Unigene25330	Calcium-transporting ATPase 4, plasma membrane-type	482	K01537	GO:0070588//calcium ion transmembrane transport;GO:0055081//anion homeostasis;GO:0009651//response to salt stress;GO:0042742//defense response to bacterium;GO:0043069//negative regulation of programmed cell death;GO:0009624//response to nematode	GO:0005388//calcium-transporting ATPase activity;GO:0005516//calmodulin binding;GO:0046872//metal ion binding;GO:0005524//ATP binding	GO:0016021//integral to membrane;GO:0009705//plant-type vacuole membrane;GO:0009507//chloroplast;GO:0005886//plasma membrane
I	1F	CL2508.Contig1	Cyclic nucleotide-gated ion channel	1024	K05391	GO:0006810//transport	GO:0005261//cation channel activity	-
I	1F	Unigene29549	Cyclic nucleotide-gated ion channel 1-like	307	K05391	GO:0030001//metal ion transport	GO:0015276//ligand-gated ion channel activity;GO:0005261//cation channel activity	GO:0016020//membrane
I	1F	Unigene18691	Electron transporter	651	--	-	-	-
I	1F	Unigene13505	Fasciclin-like arabinogalactan protein	971	--	GO:0009834//secondary cell wall biogenesis	-	GO:0031225//anchored to membrane;GO:0005886//plasma membrane
I	1F	Unigene2716	Glutamate receptor 3 plant	1418	K05387	GO:0010118//stomatal movement;GO:0006883//cellular sodium ion homeostasis;GO:0009416//response to light stimulus;GO:0006811//ion transport;GO:0035235//ionotropic glutamate receptor signaling pathway;GO:0006874//cellular calcium ion homeostasis;GO:0030007//cellular potassium ion homeostasis	GO:0005234//extracellular-glutamate-gated ion channel activity;GO:0004970//ionotropic glutamate receptor activity;GO:0005217//intracellular ligand-gated ion channel activity	GO:0030288//outer membrane-bounded periplasmic space;GO:0016021//integral to membrane;GO:0005576//extracellular region
I	1F	Unigene2930	Ion channel CASTOR	1822	--	GO:0019252//starch biosynthetic process;GO:0000023//maltose metabolic process	GO:0000166//nucleotide binding	GO:0009941//chloroplast envelope;GO:0005634//nucleus
I	1F	Unigene15632	Kinesin	654	--	-	-	-
I	1F	Unigene286	Kinesin-3	1578	K10405	GO:0000394//RNA splicing, via endonucleolytic cleavage and ligation;GO:0016117//carotenoid biosynthetic process;GO:0043085//positive regulation of catalytic activity;GO:0000911//cytokinesis by cell plate formation;GO:0019252//starch biosynthetic process;GO:0010075//regulation of meristem growth;GO:0000023//maltose metabolic process;GO:0009086//methionine biosynthetic process;GO:0010228//vegetativ…	GO:0008017//microtubule binding;GO:0008569//minus-end-directed microtubule motor activity;GO:0016887//ATPase activity;GO:0005524//ATP binding	GO:0009524//phragmoplast;GO:0005876//spindle microtubule;GO:0005871//kinesin complex;GO:0005634//nucleus
I	1F	Unigene2973	Kinesin-3	1061	K10405	GO:0000394//RNA splicing, via endonucleolytic cleavage and ligation;GO:0000226//microtubule cytoskeleton organization;GO:0016117//carotenoid biosynthetic process;GO:0043085//positive regulation of catalytic activity;GO:0000911//cytokinesis by cell plate formation;GO:0019252//starch biosynthetic process;GO:0010075//regulation of meristem growth;GO:0000023//maltose metabolic process;GO:0009086//met…	GO:0003777//microtubule motor activity;GO:0008017//microtubule binding;GO:0016887//ATPase activity;GO:0005524//ATP binding	GO:0005737//cytoplasm;GO:0005874//microtubule;GO:0005871//kinesin complex
I	1F	Unigene19595	Kinesin-like protein KIN12A	975	K10400	GO:0006346//methylation-dependent chromatin silencing;GO:0016246//RNA interference;GO:0006275//regulation of DNA replication;GO:0044036//cell wall macromolecule metabolic process;GO:0051567//histone H3-K9 methylation;GO:0008283//cell proliferation;GO:0006306//DNA methylation;GO:0051726//regulation of cell cycle;GO:0006270//DNA replication initiation;GO:0007018//microtubule-based movement;GO:00100…	GO:0003777//microtubule motor activity;GO:0005524//ATP binding	GO:0005874//microtubule;GO:0005875//microtubule associated complex
I	1F	Unigene502	Metal tolerance protein B	316	K14689	GO:0006829//zinc ion transport;GO:0009860//pollen tube growth;GO:0009723//response to ethylene stimulus;GO:0009827//plant-type cell wall modification	GO:0005385//zinc ion transmembrane transporter activity;GO:0015103//inorganic anion transmembrane transporter activity;GO:0015562//efflux transmembrane transporter activity	-
I	1F	Unigene7887	Multidrug and toxin extrusion protein 1-like	455	K03327	GO:0006855//drug transmembrane transport	GO:0015297//antiporter activity;GO:0015238//drug transmembrane transporter activity	GO:0016020//membrane
I	1F	Unigene22876	Phospholipid-transporting ATPase 4-like	333	K01530	GO:0006812//cation transport;GO:0015914//phospholipid transport	GO:0005524//ATP binding;GO:0004012//phospholipid-translocating ATPase activity;GO:0000287//magnesium ion binding;GO:0008270//zinc ion binding;GO:0019829//cation-transporting ATPase activity	GO:0016021//integral to membrane
I	1F	CL2043.Contig1	Ankyrin repeat-containing protein	1964	--	-	-	-
I	1F	CL7512.Contig2	Chloroplast-targeted copper chaperone	678	K07213	-	-	GO:0005576//extracellular region;GO:0009506//plasmodesma;GO:0005737//cytoplasm;GO:0005618//cell wall;GO:0005634//nucleus
I	1F	CL1986.Contig2	CYSTM1 family protein A	1256	K12200	GO:0048767//root hair elongation;GO:0015706//nitrate transport;GO:0031348//negative regulation of defense response;GO:0045087//innate immune response;GO:0006970//response to osmotic stress;GO:0009863//salicylic acid mediated signaling pathway;GO:0010167//response to nitrate;GO:0046686//response to cadmium ion;GO:0009697//salicylic acid biosynthetic process	-	GO:0005634//nucleus;GO:0005886//plasma membrane
I	1F	Unigene3960	ENHANCER OF AG-4 protein 2	461	--	-	-	-
I	1F	Unigene611	GPI-anchored protein At1g61900-like	828	--	-	-	GO:0046658//anchored to plasma membrane;GO:0009506//plasmodesma;GO:0005739//mitochondrion
I	1F	Unigene23177	Protein binding protein	625	--	-	-	GO:0048046//apoplast
I	1F	Unigene3901	Protein ycf2	354	K11323	-	-	-
I	1F	Unigene2862	Leucine-rich repeat receptor-like serine/threonine-protein kinase	487	K00924	GO:0048519//negative regulation of biological process;GO:0009887//organ morphogenesis;GO:0010051//xylem and phloem pattern formation;GO:0000186//activation of MAPKK activity;GO:0048439//flower morphogenesis;GO:0009855//determination of bilateral symmetry	GO:0005524//ATP binding;GO:0004709//MAP kinase kinase kinase activity	GO:0016021//integral to membrane;GO:0005886//plasma membrane
I	1F	CL1826.Contig2	LRR receptor-like serine/threonine-protein kinase	1576	K00924	-	GO:0016301//kinase activity	-
I	1F	Unigene13394	LRR receptor-like serine/threonine-protein kinase	653	--	GO:0006468//protein phosphorylation;GO:0007267//cell-cell signaling;GO:0035196//production of miRNAs involved in gene silencing by miRNA;GO:0009616//virus induced gene silencing;GO:0010267//production of ta-siRNAs involved in RNA interference	GO:0004674//protein serine/threonine kinase activity;GO:0005524//ATP binding	GO:0005886//plasma membrane
I	1F	Unigene24298	LRR receptor-like serine/threonine-protein kinase	305	--	GO:0006468//protein phosphorylation;GO:0007169//transmembrane receptor protein tyrosine kinase signaling pathway	GO:0004713//protein tyrosine kinase activity;GO:0005524//ATP binding;GO:0004674//protein serine/threonine kinase activity	GO:0005886//plasma membrane
I	1F	Unigene26532	LRR receptor-like serine/threonine-protein kinase	642	--	GO:0006468//protein phosphorylation;GO:0007267//cell-cell signaling;GO:0035196//production of miRNAs involved in gene silencing by miRNA;GO:0009616//virus induced gene silencing;GO:0010267//production of ta-siRNAs involved in RNA interference	GO:0004674//protein serine/threonine kinase activity;GO:0005524//ATP binding	GO:0005886//plasma membrane
I	1F	CL5633.Contig1	Proline-rich receptor-like protein kinase PERK15	482	K04733	GO:0051510//regulation of unidimensional cell growth;GO:0000186//activation of MAPKK activity	GO:0005524//ATP binding;GO:0004709//MAP kinase kinase kinase activity	GO:0005886//plasma membrane
I	1F	Unigene16603	Receptor-like serine/threonine-protein kinase	497	--	GO:0006468//protein phosphorylation	GO:0005524//ATP binding;GO:0004674//protein serine/threonine kinase activity	-
I	1F	Unigene13742	Receptor-like serine/threonine-protein kinase NCRK-like	643	K13418	GO:0007155//cell adhesion;GO:0044036//cell wall macromolecule metabolic process;GO:0045010//actin nucleation;GO:0010090//trichome morphogenesis;GO:0006468//protein phosphorylation;GO:0048765//root hair cell differentiation;GO:0010014//meristem initiation;GO:0071555//cell wall organization;GO:0010089//xylem development	GO:0051020//GTPase binding;GO:0004674//protein serine/threonine kinase activity;GO:0005524//ATP binding	GO:0012505//endomembrane system;GO:0005886//plasma membrane;GO:0010008//endosome membrane
I	1F	CL8160.Contig1	Receptor-like serine/threonine-protein kinase SD1-8	336	--	GO:0046777//protein autophosphorylation	GO:0004674//protein serine/threonine kinase activity;GO:0031625//ubiquitin protein ligase binding;GO:0000166//nucleotide binding	GO:0009506//plasmodesma;GO:0005773//vacuole;GO:0005886//plasma membrane
I	1F	Unigene1433	Reticulon-like protein B21	517	--	-	-	GO:0005783//endoplasmic reticulum;GO:0005634//nucleus
I	1F	CL4233.Contig1	Reticulon-like protein B22-like	381	--	-	-	-
I	1F	Unigene26034	Serine/threonine-protein kinase WNK1	1314	K12132	GO:0009987//cellular process	GO:0016301//kinase activity	-
I	1F	CL2425.Contig1	Disease resistance protein	416	K13459	-	GO:0016787//hydrolase activity;GO:0000166//nucleotide binding	-
I	1F	CL2899.Contig1	Disease resistance protein At4g27190-like	335	--	-	GO:0016787//hydrolase activity;GO:0000166//nucleotide binding	-
I	1F	Unigene19469	Disease resistance protein RPS2	802	K13459	-	-	-
I	1F	CL3256.Contig1	Heat-shock protein	538	K13993	-	-	-
I	1F	Unigene13684	TIR-NBS-LRR class disease resistance protein	542	--	GO:0050896//response to stimulus;GO:0044763;GO:0050794//regulation of cellular process	-	-
I	1F	Unigene13729	B3 domain-containing protein	605	--	-	-	-
I	1F	Unigene10818	BTB/POZ domain-containing protein	569	--	GO:0010075//regulation of meristem growth;GO:0010014//meristem initiation;GO:0009944//polarity specification of adaxial/abaxial axis;GO:0009416//response to light stimulus;GO:0009855//determination of bilateral symmetry	GO:0004871//signal transducer activity	GO:0005886//plasma membrane
I	1F	Unigene17307	BTB/POZ domain-containing protein	492	K10523	-	-	-
I	1F	Unigene2425	Transcription factor bHLH155-like	1071	--	GO:0006355//regulation of transcription, DNA-dependent	GO:0003700//sequence-specific DNA binding transcription factor activity;GO:0046983//protein dimerization activity	GO:0009507//chloroplast;GO:0005634//nucleus;GO:0005739//mitochondrion
I	1F	Unigene11032	Transcription factor bHLH96	332	--	GO:0006355//regulation of transcription, DNA-dependent;GO:0032940//secretion by cell	GO:0003677//DNA binding;GO:0046983//protein dimerization activity;GO:0003700//sequence-specific DNA binding transcription factor activity	GO:0005739//mitochondrion;GO:0009536//plastid;GO:0016023//cytoplasmic membrane-bounded vesicle;GO:0005634//nucleus
I	1F	CL3200.Contig1	Transcription factor MYB1R1	1027	--	GO:0009753//response to jasmonic acid stimulus;GO:0009739//response to gibberellin stimulus;GO:0009651//response to salt stress;GO:0006355//regulation of transcription, DNA-dependent;GO:0009751//response to salicylic acid stimulus;GO:0009733//response to auxin stimulus;GO:0009737//response to abscisic acid stimulus;GO:0009723//response to ethylene stimulus;GO:0046686//response to cadmium ion;GO:0…	GO:0008270//zinc ion binding;GO:0003677//DNA binding;GO:0003700//sequence-specific DNA binding transcription factor activity;GO:0003682//chromatin binding	GO:0005634//nucleus
I	1F	Unigene9445	Transcription factor RAX3	237	K09422	-	-	-
I	1F	Unigene12060	Zinc finger CCCH domain-containing protein 63	290	K14963	-	GO:0016905//myosin heavy chain kinase activity	-
I	1F	CL1004.Contig2	Zinc finger protein	1363	K13102	GO:0000226//microtubule cytoskeleton organization	GO:0008270//zinc ion binding	GO:0005622//intracellular
I	1F	CL4065.Contig1	Conserved hypothetical protein	395	--	-	-	GO:0016020//membrane
I	1F	CL714.Contig2	Conserved hypothetical protein	499	--	-	-	-
I	1F	Unigene13151	Conserved hypothetical protein	411	--	-	-	-
I	1F	Unigene28449	Conserved hypothetical protein	482	--	GO:0006355//regulation of transcription, DNA-dependent	GO:0003700//sequence-specific DNA binding transcription factor activity;GO:0003677//DNA binding;GO:0003682//chromatin binding	GO:0005634//nucleus
I	1F	Unigene18097	Hypothetical protein	842	--	GO:0031047//gene silencing by RNA;GO:0048438//floral whorl development;GO:0016569//covalent chromatin modification;GO:0006259//DNA metabolic process;GO:0048449//floral organ formation;GO:0006342//chromatin silencing;GO:0043414//macromolecule methylation;GO:0007049//cell cycle	-	-
I	1F	Unigene16568	Hypothetical protein PRUPE_ppa000127mg	713	--	GO:0010102//lateral root morphogenesis;GO:0040007//growth;GO:0009913//epidermal cell differentiation;GO:0009733//response to auxin stimulus;GO:0048468//cell development;GO:0050794//regulation of cellular process;GO:0016043//cellular component organization	-	GO:0009506//plasmodesma;GO:0005886//plasma membrane
I	1F	Unigene25683	Hypothetical protein PRUPE_ppa002580mg	1171	--	-	-	-
I	1F	Unigene16166	Hypothetical protein PRUPE_ppa007134mg	902	--	GO:0006355//regulation of transcription, DNA-dependent	GO:0003700//sequence-specific DNA binding transcription factor activity	GO:0005773//vacuole;GO:0005634//nucleus
I	1F	Unigene15261	Hypothetical protein PRUPE_ppa016826mg	580	--	-	-	-
I	1F	Unigene7645	Hypothetical protein PRUPE_ppa019285mg	318	K14303	-	-	-
I	1F	Unigene20028	Hypothetical protein PRUPE_ppa021881mg	867	--	-	-	-
I	1F	Unigene9453	Hypothetical protein RCOM_0303940	590	--	GO:0000226//microtubule cytoskeleton organization;GO:0009957//epidermal cell fate specification;GO:0006346//methylation-dependent chromatin silencing;GO:0031048//chromatin silencing by small RNA;GO:0006275//regulation of DNA replication;GO:0000911//cytokinesis by cell plate formation;GO:0051567//histone H3-K9 methylation;GO:0010389//regulation of G2/M transition of mitotic cell cycle;GO:0008283//…	-	GO:0005634//nucleus
I	1F	Unigene1932	Hypothetical protein VITISV_017371	1177	--	-	-	-
I	1F	Unigene2879	Hypothetical protein VOLCADRAFT_89979	437	--	-	-	-
I	1F	CL2666.Contig1	No hit found	272	--	-	-	-
I	1F	CL2937.Contig3	No hit found	752	--	-	-	-
I	1F	CL3324.Contig1	No hit found	493	--	-	-	-
I	1F	CL4053.Contig1	No hit found	395	--	-	-	-
I	1F	CL5834.Contig1	No hit found	574	--	-	-	-
I	1F	CL6129.Contig1	No hit found	1199	--	-	-	-
I	1F	CL6567.Contig1	No hit found	413	--	-	-	-
I	1F	CL8846.Contig4	No hit found	303	--	-	-	-
I	1F	Unigene11585	No hit found	231	--	-	-	-
I	1F	Unigene12740	No hit found	238	--	-	-	-
I	1F	Unigene152	No hit found	471	--	-	-	-
I	1F	Unigene15947	No hit found	319	--	-	-	-
I	1F	Unigene18631	No hit found	644	--	-	-	-
I	1F	Unigene25409	No hit found	257	--	-	-	-
I	1F	Unigene26388	No hit found	241	--	-	-	-
I	1F	Unigene6508	No hit found	217	--	-	-	-
I	1F	Unigene653	No hit found	703	--	-	-	-
I	1F	CL4406.Contig1	Predicted protein	476	--	-	-	-
I	1F	Unigene11371	Predicted protein	351	--	-	-	-
I	1F	Unigene16520	Predicted protein	713	--	-	-	GO:0005634//nucleus
I	1F	Unigene17605	Predicted protein	1210	--	GO:0009252//peptidoglycan biosynthetic process	GO:0046872//metal ion binding;GO:0005524//ATP binding;GO:0008716//D-alanine-D-alanine ligase activity	GO:0005618//cell wall;GO:0009507//chloroplast
I	1F	Unigene20559	Predicted protein	1005	--	GO:0007165//signal transduction	GO:0035091//phosphatidylinositol binding	GO:0005634//nucleus
I	1F	Unigene22716	Predicted protein	650	K11550	GO:0043247//telomere maintenance in response to DNA damage;GO:0010332//response to gamma radiation;GO:0009560//embryo sac egg cell differentiation;GO:0045132//meiotic chromosome segregation;GO:0000724//double-strand break repair via homologous recombination;GO:0016444//somatic cell DNA recombination;GO:0006312//mitotic recombination;GO:0042138//meiotic DNA double-strand break formation;GO:0007062…	-	-
I	1F	Unigene25661	Predicted protein	433	--	GO:0016310//phosphorylation	GO:0004672//protein kinase activity;GO:0000166//nucleotide binding	GO:0005886//plasma membrane
I	1F	Unigene28933	Predicted protein	229	--	-	-	-
I	1F	Unigene26213	Uncharacterized protein LOC100253161	1565	--	GO:0010102//lateral root morphogenesis;GO:0045595//regulation of cell differentiation;GO:0016049//cell growth;GO:0010090//trichome morphogenesis;GO:0071555//cell wall organization;GO:0010014//meristem initiation;GO:0009733//response to auxin stimulus;GO:0048589//developmental growth;GO:0007155//cell adhesion;GO:0048765//root hair cell differentiation;GO:0045010//actin nucleation	-	GO:0009506//plasmodesma;GO:0005634//nucleus;GO:0005886//plasma membrane
I	1F	CL7835.Contig3	Uncharacterized protein LOC100267647	1424	--	-	-	-
I	1F	Unigene17666	Uncharacterized protein LOC101292876	710	--	GO:0010075//regulation of meristem growth;GO:0010014//meristem initiation;GO:0009944//polarity specification of adaxial/abaxial axis;GO:0009855//determination of bilateral symmetry	-	GO:0009506//plasmodesma;GO:0005886//plasma membrane;GO:0005634//nucleus;GO:0005829//cytosol;GO:0005783//endoplasmic reticulum
I	1F	Unigene26057	Uncharacterized protein LOC101308865	788	--	-	-	-
II	2A	CL6787.Contig1	Pyruvate decarboxylase isozyme 2	5186	K01568	GO:0008152//metabolic process;GO:0001666//response to hypoxia	GO:0000287//magnesium ion binding;GO:0030976//thiamine pyrophosphate binding;GO:0004737//pyruvate decarboxylase activity	GO:0016020//membrane
II	2A	Unigene1241	RRNA intron-encoded homing endonuclease	415	--	-	-	-
II	2A	CL8283.Contig1	Pathogenesis-related protein 4	641	--	-	-	-
II	2A	Unigene26598	No hit found	293	--	-	-	-
II	2A	Unigene20947	No hit found	209	--	-	-	-
II	2A	Unigene12960	Uncharacterized protein LOC101257159, partial	817	--	-	-	GO:0005739//mitochondrion
II	2B	Unigene18622	Uroporphyrinogen decarboxylase 1, chloroplastic-like	680	K01599	GO:0009684//indoleacetic acid biosynthetic process;GO:0006782//protoporphyrinogen IX biosynthetic process;GO:0006569//tryptophan catabolic process;GO:0046686//response to cadmium ion	GO:0004853//uroporphyrinogen decarboxylase activity	GO:0009570//chloroplast stroma
II	2B	CL6619.Contig6	Beta-glucosidase	1786	K01188	GO:0005975//carbohydrate metabolic process	GO:0008422//beta-glucosidase activity	-
II	2B	CL3587.Contig2	Beta-glucosidase	303	--	GO:0006680//glucosylceramide catabolic process	GO:0004348//glucosylceramidase activity	GO:0005773//vacuole;GO:0005794//Golgi apparatus;GO:0005886//plasma membrane;GO:0016021//integral to membrane
II	2B	CL1205.Contig2	Sucrose synthase 2	2595	K00695	GO:0009630//gravitropism;GO:0006499//N-terminal protein myristoylation;GO:0000226//microtubule cytoskeleton organization;GO:0006346//methylation-dependent chromatin silencing;GO:0019375//galactolipid biosynthetic process;GO:0007267//cell-cell signaling;GO:0010431//seed maturation;GO:0000911//cytokinesis by cell plate formation;GO:0005986//sucrose biosynthetic process;GO:0010050//vegetative phase …	GO:0016157//sucrose synthase activity	GO:0016020//membrane;GO:0009505//plant-type cell wall;GO:0009507//chloroplast;GO:0005829//cytosol;GO:0005681//spliceosomal complex
II	2B	Unigene18765	Glycosyltransferase	388	--	-	GO:0050508//glucuronosyl-N-acetylglucosaminyl-proteoglycan 4-alpha-N-acetylglucosaminyltransferase activity	GO:0016020//membrane
II	2B	CL916.Contig1	UDP-glucosyltransferase	1675	K08237	GO:0008152//metabolic process	GO:0047213//anthocyanidin 3-O-glucosyltransferase activity	-
II	2B	Unigene11251	UDP-glycosyltransferase 85A5	441	K13030	-	-	-
II	2B	CL5794.Contig2	Trehalose-phosphate phosphatase	1269	K01087	GO:0046686//response to cadmium ion;GO:0005992//trehalose biosynthetic process	GO:0004805//trehalose-phosphatase activity	-
II	2B	Unigene2610	Fkbp-rapamycin associated protein	1786	K07203	GO:0010507//negative regulation of autophagy;GO:0030307//positive regulation of cell growth;GO:0009880//embryonic pattern specification;GO:0007131//reciprocal meiotic recombination;GO:0010431//seed maturation;GO:0007155//cell adhesion;GO:0000911//cytokinesis by cell plate formation;GO:0045010//actin nucleation;GO:0045132//meiotic chromosome segregation;GO:0033044//regulation of chromosome organiz…	GO:0016303//1-phosphatidylinositol-3-kinase activity;GO:0008144//drug binding;GO:0043621//protein self-association;GO:0004674//protein serine/threonine kinase activity;GO:0042802//identical protein binding;GO:0000975//regulatory region DNA binding;GO:0005524//ATP binding	GO:0005737//cytoplasm;GO:0005886//plasma membrane;GO:0005634//nucleus
II	2B	Unigene2847	Callose synthase 11	752	K11000	GO:0006862//nucleotide transport;GO:0006944//cellular membrane fusion;GO:0010363//regulation of plant-type hypersensitive response;GO:0015802//basic amino acid transport;GO:0052544//defense response by callose deposition in cell wall;GO:0006612//protein targeting to membrane;GO:0050832//defense response to fungus;GO:0042742//defense response to bacterium;GO:0043069//negative regulation of program…	GO:0003843//1,3-beta-D-glucan synthase activity	GO:0005794//Golgi apparatus;GO:0009506//plasmodesma;GO:0000148//1,3-beta-D-glucan synthase complex
II	2B	Unigene17182	Callose synthase 9-like isoform 2	384	K11000	GO:0006944//cellular membrane fusion;GO:0055047//generative cell mitosis;GO:0009846//pollen germination;GO:0009556//microsporogenesis;GO:0006075//(1->3)-beta-D-glucan biosynthetic process;GO:0080092//regulation of pollen tube growth;GO:0006606//protein import into nucleus;GO:0052543//callose deposition in cell wall	GO:0003843//1,3-beta-D-glucan synthase activity	GO:0005794//Golgi apparatus;GO:0000148//1,3-beta-D-glucan synthase complex
II	2B	CL3532.Contig1	Repetitive proline-rich cell wall protein 2	300	K01115	GO:0044763;GO:0033036;GO:0016043//cellular component organization	-	-
II	2B	CL5820.Contig1	Extensin-3	2897	K03021	-	-	GO:0016023//cytoplasmic membrane-bounded vesicle;GO:0009506//plasmodesma;GO:0005794//Golgi apparatus;GO:0009507//chloroplast;GO:0005886//plasma membrane
II	2B	Unigene7641	Leucine-rich repeat extensin-like protein 5	359	K00924	GO:0016310//phosphorylation;GO:0055114//oxidation-reduction process	GO:0016301//kinase activity;GO:0032440//2-alkenal reductase [NAD(P)] activity;GO:0005199//structural constituent of cell wall	GO:0009506//plasmodesma
II	2B	CL4457.Contig2	Photosystem II reaction center PSB28 protein, chloroplastic	777	K08903	GO:0000038//very long-chain fatty acid metabolic process;GO:0006655//phosphatidylglycerol biosynthetic process;GO:0042335//cuticle development;GO:0019288//isopentenyl diphosphate biosynthetic process, mevalonate-independent pathway;GO:0010207//photosystem II assembly	-	GO:0009539//photosystem II reaction center;GO:0009535//chloroplast thylakoid membrane;GO:0009570//chloroplast stroma;GO:0009654//oxygen evolving complex
II	2B	Unigene16425	Pentatricopeptide repeat-containing protein	543	K15336	GO:0016226//iron-sulfur cluster assembly;GO:0010027//thylakoid membrane organization;GO:0000023//maltose metabolic process;GO:0019252//starch biosynthetic process;GO:0007020//microtubule nucleation;GO:0043085//positive regulation of catalytic activity;GO:0009793//embryo development ending in seed dormancy	GO:0004553//hydrolase activity, hydrolyzing O-glycosyl compounds	GO:0009507//chloroplast
II	2B	Unigene6001	Pentatricopeptide repeat-containing protein At3g18110, chloroplastic	302	--	GO:0016226//iron-sulfur cluster assembly;GO:0010027//thylakoid membrane organization;GO:0000023//maltose metabolic process;GO:0019252//starch biosynthetic process;GO:0007020//microtubule nucleation;GO:0043085//positive regulation of catalytic activity;GO:0009793//embryo development ending in seed dormancy	GO:0004553//hydrolase activity, hydrolyzing O-glycosyl compounds	GO:0009507//chloroplast
II	2B	Unigene21837	Ribonucleoside-diphosphate reductase small chain	1079	K10808	GO:0012501//programmed cell death;GO:0055114//oxidation-reduction process;GO:0006281//DNA repair;GO:0051726//regulation of cell cycle;GO:0009165//nucleotide biosynthetic process;GO:0006261//DNA-dependent DNA replication;GO:0009186//deoxyribonucleoside diphosphate metabolic process;GO:0007275//multicellular organismal development	GO:0046914//transition metal ion binding;GO:0004748//ribonucleoside-diphosphate reductase activity, thioredoxin disulfide as acceptor	GO:0005971//ribonucleoside-diphosphate reductase complex
II	2B	Unigene19513	1-aminocyclopropane-1-carboxylate oxidase homolog 1	1200	K06892	GO:0055114//oxidation-reduction process	GO:0045486//naringenin 3-dioxygenase activity;GO:0005506//iron ion binding	-
II	2B	Unigene16646	Plastid glycerol-3-phosphate dehydrogenase	872	K00006	GO:0046167//glycerol-3-phosphate biosynthetic process;GO:0005975//carbohydrate metabolic process;GO:0046168//glycerol-3-phosphate catabolic process;GO:0055114//oxidation-reduction process	GO:0051287//NAD binding;GO:0004367//glycerol-3-phosphate dehydrogenase [NAD+] activity;GO:0042803//protein homodimerization activity	GO:0009507//chloroplast;GO:0009331//glycerol-3-phosphate dehydrogenase complex
II	2B	Unigene25992	ABC transporter B family member 19-like	2194	K05658	GO:0010218//response to far red light;GO:0010048//vernalization response;GO:0010541//acropetal auxin transport;GO:0009825//multidimensional cell growth;GO:0009958//positive gravitropism;GO:0007389//pattern specification process;GO:0009624//response to nematode;GO:0043481//anthocyanin accumulation in tissues in response to UV light;GO:0048767//root hair elongation;GO:0009640//photomorphogenesis;GO…	GO:0005515//protein binding;GO:0010329//auxin efflux transmembrane transporter activity;GO:0008559//xenobiotic-transporting ATPase activity;GO:0005524//ATP binding	GO:0016021//integral to membrane;GO:0005886//plasma membrane
II	2B	CL544.Contig1	Chloroplast acyl-ACP thioesterase	2140	K10781	GO:0006633//fatty acid biosynthetic process	GO:0016296//palmitoyl-[acyl-carrier-protein] hydrolase activity;GO:0004320//oleoyl-[acyl-carrier-protein] hydrolase activity;GO:0016295//myristoyl-[acyl-carrier-protein] hydrolase activity	-
II	2B	CL7285.Contig1	Cytochrome P450	955	K00517	GO:0055114//oxidation-reduction process	GO:0020037//heme binding;GO:0016705//oxidoreductase activity, acting on paired donors, with incorporation or reduction of molecular oxygen;GO:0004497//monooxygenase activity;GO:0005506//iron ion binding;GO:0009055//electron carrier activity	-
II	2B	Unigene19008	Cytochrome P450	620	K15398	-	GO:0046872//metal ion binding;GO:0016705//oxidoreductase activity, acting on paired donors, with incorporation or reduction of molecular oxygen;GO:0004497//monooxygenase activity	-
II	2B	Unigene15548	Vacuolar proton ATPase a3	927	K02154	GO:0015991//ATP hydrolysis coupled proton transport;GO:0031669//cellular response to nutrient levels;GO:0015986//ATP synthesis coupled proton transport	GO:0015078//hydrogen ion transmembrane transporter activity;GO:0009678//hydrogen-translocating pyrophosphatase activity	GO:0009705//plant-type vacuole membrane;GO:0009507//chloroplast;GO:0000220//vacuolar proton-transporting V-type ATPase, V0 domain;GO:0005886//plasma membrane;GO:0005739//mitochondrion
II	2B	Unigene19285	V-type proton ATPase subunit E1	904	K02150	GO:0006833//water transport;GO:0009793//embryo development ending in seed dormancy;GO:0006816//calcium ion transport;GO:0009651//response to salt stress;GO:0015991//ATP hydrolysis coupled proton transport;GO:0007033//vacuole organization;GO:0042742//defense response to bacterium;GO:0006972//hyperosmotic response;GO:0007030//Golgi organization;GO:0006096//glycolysis;GO:0015986//ATP synthesis coupl…	GO:0046961//proton-transporting ATPase activity, rotational mechanism;GO:0008553//hydrogen-exporting ATPase activity, phosphorylative mechanism	GO:0009705//plant-type vacuole membrane;GO:0033178//proton-transporting two-sector ATPase complex, catalytic domain;GO:0022626//cytosolic ribosome;GO:0005794//Golgi apparatus;GO:0005753//mitochondrial proton-transporting ATP synthase complex;GO:0005886//plasma membrane;GO:0005634//nucleus
II	2B	CL3891.Contig2	4-coumarate--CoA ligase-like 10	320	K00666	GO:0015706//nitrate transport;GO:0010214//seed coat development;GO:0010167//response to nitrate;GO:0046482//para-aminobenzoic acid metabolic process;GO:0010030//positive regulation of seed germination;GO:0033611//oxalate catabolic process;GO:0046686//response to cadmium ion;GO:0050832//defense response to fungus	GO:0050203//oxalate-CoA ligase activity;GO:0008756//o-succinylbenzoate-CoA ligase activity;GO:0016208//AMP binding	GO:0005829//cytosol;GO:0005739//mitochondrion;GO:0009506//plasmodesma;GO:0009570//chloroplast stroma;GO:0048046//apoplast
II	2B	Unigene15187	4-coumarate--CoA ligase-like 10	422	K10526	GO:0015706//nitrate transport;GO:0010214//seed coat development;GO:0010167//response to nitrate;GO:0046482//para-aminobenzoic acid metabolic process;GO:0010030//positive regulation of seed germination;GO:0033611//oxalate catabolic process;GO:0046686//response to cadmium ion;GO:0050832//defense response to fungus	GO:0050203//oxalate-CoA ligase activity;GO:0008756//o-succinylbenzoate-CoA ligase activity;GO:0016208//AMP binding	GO:0005829//cytosol;GO:0005739//mitochondrion;GO:0009506//plasmodesma;GO:0009570//chloroplast stroma;GO:0048046//apoplast
II	2B	Unigene15091	4-coumarate--CoA ligase-like 10	400	--	GO:0015706//nitrate transport;GO:0010214//seed coat development;GO:0010167//response to nitrate;GO:0046482//para-aminobenzoic acid metabolic process;GO:0010030//positive regulation of seed germination;GO:0033611//oxalate catabolic process;GO:0046686//response to cadmium ion;GO:0050832//defense response to fungus	GO:0050203//oxalate-CoA ligase activity;GO:0008756//o-succinylbenzoate-CoA ligase activity;GO:0016208//AMP binding	GO:0005829//cytosol;GO:0005739//mitochondrion;GO:0009506//plasmodesma;GO:0009570//chloroplast stroma;GO:0048046//apoplast
II	2B	CL5325.Contig1	(-)-alpha-terpineol synthase	1995	K07385	GO:0050896//response to stimulus;GO:0033383;GO:0016114//terpenoid biosynthetic process	GO:0010334//sesquiterpene synthase activity;GO:0000287//magnesium ion binding	GO:0009536//plastid
II	2B	Unigene23288	Short-chain dehydrogenase reductase 4	992	K13070	GO:0051504//diterpene phytoalexin precursor biosynthetic process pathway;GO:0055114//oxidation-reduction process	GO:0047044//androstan-3-alpha,17-beta-diol dehydrogenase activity;GO:0000166//nucleotide binding	GO:0009536//plastid
II	2B	Unigene19246	Tyrosine aminotransferase	1528	K00815	GO:0010189//vitamin E biosynthetic process;GO:0006520//cellular amino acid metabolic process;GO:0006826//iron ion transport	GO:0030170//pyridoxal phosphate binding;GO:0004838//L-tyrosine:2-oxoglutarate aminotransferase activity;GO:0033855;GO:0080130//L-phenylalanine:2-oxoglutarate aminotransferase activity	GO:0009536//plastid
II	2B	Unigene14368	Inactive leucine-rich repeat receptor-like protein kinase	523	K10576	GO:0006468//protein phosphorylation;GO:0055114//oxidation-reduction process	GO:0050321//tau-protein kinase activity;GO:0005524//ATP binding;GO:0032440//2-alkenal reductase [NAD(P)] activity	GO:0016021//integral to membrane
II	2B	Unigene1837	Inactive leucine-rich repeat receptor-like protein kinase	1388	K10576	GO:0000911//cytokinesis by cell plate formation;GO:0006468//protein phosphorylation;GO:0007169//transmembrane receptor protein tyrosine kinase signaling pathway	GO:0005524//ATP binding;GO:0004674//protein serine/threonine kinase activity	GO:0005886//plasma membrane
II	2B	Unigene8526	Inactive leucine-rich repeat receptor-like protein kinase	411	--	GO:0006468//protein phosphorylation;GO:0009744//response to sucrose stimulus;GO:0010224//response to UV-B;GO:0009718//anthocyanin-containing compound biosynthetic process;GO:0007169//transmembrane receptor protein tyrosine kinase signaling pathway	GO:0004674//protein serine/threonine kinase activity;GO:0016491//oxidoreductase activity;GO:0005524//ATP binding	GO:0005886//plasma membrane
II	2B	Unigene20425	Inactive leucine-rich repeat receptor-like protein kinase CORYNE	1624	K13415	GO:0006406//mRNA export from nucleus;GO:0009965//leaf morphogenesis;GO:0016570//histone modification;GO:0048481//ovule development;GO:0048765//root hair cell differentiation;GO:0010082//regulation of root meristem growth;GO:0010074//maintenance of meristem identity;GO:0048449//floral organ formation;GO:0010090//trichome morphogenesis;GO:0010014//meristem initiation;GO:0032312//regulation of ARF G…	GO:0004672//protein kinase activity;GO:0008060//ARF GTPase activator activity;GO:0005543//phospholipid binding;GO:0019900//kinase binding;GO:0033612//receptor serine/threonine kinase binding;GO:0008270//zinc ion binding;GO:0005524//ATP binding	GO:0016023//cytoplasmic membrane-bounded vesicle;GO:0005886//plasma membrane
II	2B	Unigene2274	LRR receptor-like serine/threonine-protein kinase RPK2	808	K13420	GO:0071704;GO:0044710;GO:0044699;GO:0016310//phosphorylation	GO:0004674//protein serine/threonine kinase activity;GO:0016491//oxidoreductase activity;GO:0000166//nucleotide binding	GO:0016020//membrane
II	2B	CL8803.Contig1	AP2-like ethylene-responsive transcription factor AIL5	434	K09285	GO:0055114//oxidation-reduction process;GO:0006355//regulation of transcription, DNA-dependent	GO:0003677//DNA binding;GO:0003700//sequence-specific DNA binding transcription factor activity;GO:0032440//2-alkenal reductase [NAD(P)] activity	GO:0005634//nucleus
II	2B	CL7165.Contig1	AP2-like ethylene-responsive transcription factor AIL6-like	1412	K09285	GO:0048364//root development;GO:0044036//cell wall macromolecule metabolic process;GO:0009944//polarity specification of adaxial/abaxial axis;GO:0060771//phyllotactic patterning;GO:0035265//organ growth;GO:0006355//regulation of transcription, DNA-dependent;GO:0009855//determination of bilateral symmetry;GO:0009887//organ morphogenesis;GO:0010014//meristem initiation;GO:0010492//maintenance of sh…	GO:0016491//oxidoreductase activity;GO:0003677//DNA binding;GO:0003700//sequence-specific DNA binding transcription factor activity	GO:0005634//nucleus
II	2B	CL7953.Contig2	Non-lysosomal glucosylceramidase-like	290	--	GO:0010103//stomatal complex morphogenesis;GO:0006680//glucosylceramide catabolic process	GO:0004348//glucosylceramidase activity	GO:0016021//integral to membrane;GO:0005773//vacuole;GO:0005886//plasma membrane
II	2B	CL2016.Contig3	Hypothetical protein PRUPE_ppa001731mg	2096	K03006	-	GO:0003676//nucleic acid binding	-
II	2B	Unigene5150	AP2-like ethylene-responsive transcription factor	591	K09285	GO:0006351//transcription, DNA-dependent	GO:0016491//oxidoreductase activity	-
II	2B	Unigene16342	Alpha-ketoglutarate-dependent dioxygenase alkB homolog 2-like	450	--	GO:0055114//oxidation-reduction process;GO:0006281//DNA repair	GO:0016706//oxidoreductase activity, acting on paired donors, with incorporation or reduction of molecular oxygen, 2-oxoglutarate as one donor, and incorporation of one atom each of oxygen into both donors;GO:0035514//DNA demethylase activity;GO:0016702//oxidoreductase activity, acting on single donors with incorporation of molecular oxygen, incorporation of two atoms of oxygen	GO:0005634//nucleus
II	2B	Unigene15845	Brca1-associated protein	271	K10632	-	GO:0046872//metal ion binding	-
II	2B	Unigene9513	Subtilisin-like protease	650	K08653	GO:0043086//negative regulation of catalytic activity;GO:0006508//proteolysis	GO:0042802//identical protein binding;GO:0004252//serine-type endopeptidase activity	GO:0048046//apoplast;GO:0005618//cell wall
II	2B	CL2656.Contig1	Ubiquitin carboxyl-terminal hydrolase 12	531	K11838	GO:0006511//ubiquitin-dependent protein catabolic process	GO:0008234//cysteine-type peptidase activity;GO:0004221//ubiquitin thiolesterase activity	-
II	2B	Unigene15531	Xylem cysteine proteinase 1	767	K15272	GO:0010413//glucuronoxylan metabolic process;GO:0006508//proteolysis;GO:0045492//xylan biosynthetic process;GO:0010623//developmental programmed cell death	GO:0008234//cysteine-type peptidase activity	GO:0005618//cell wall;GO:0000325//plant-type vacuole;GO:0005576//extracellular region;GO:0005634//nucleus
II	2B	Unigene14057	Expansin-A13-like	429	--	GO:0009831//plant-type cell wall modification involved in multidimensional cell growth;GO:0009828//plant-type cell wall loosening;GO:0009826//unidimensional cell growth	-	GO:0005576//extracellular region;GO:0016020//membrane
II	2B	CL3978.Contig3	Expansin-like A1-like	992	--	GO:0019953//sexual reproduction	-	GO:0005576//extracellular region;GO:0009505//plant-type cell wall;GO:0016020//membrane
II	2B	Unigene3603	DNA replication licensing factor MCM4	1520	K02212	GO:0007000//nucleolus organization;GO:0006275//regulation of DNA replication;GO:0000911//cytokinesis by cell plate formation;GO:0051567//histone H3-K9 methylation;GO:0006268//DNA unwinding involved in replication;GO:0008283//cell proliferation;GO:0006342//chromatin silencing;GO:0006306//DNA methylation;GO:0051726//regulation of cell cycle;GO:0009165//nucleotide biosynthetic process;GO:0009909//re…	GO:0008094//DNA-dependent ATPase activity;GO:0003677//DNA binding;GO:0005524//ATP binding;GO:0003678//DNA helicase activity	GO:0005829//cytosol;GO:0042555//MCM complex;GO:0005634//nucleus
II	2B	Unigene16467	DNA replication licensing factor mcm5-A-like	913	K02209	GO:0006275//regulation of DNA replication;GO:0000911//cytokinesis by cell plate formation;GO:0051567//histone H3-K9 methylation;GO:0006268//DNA unwinding involved in replication;GO:0010389//regulation of G2/M transition of mitotic cell cycle;GO:0008283//cell proliferation;GO:0006306//DNA methylation;GO:0009909//regulation of flower development;GO:0006270//DNA replication initiation	GO:0008094//DNA-dependent ATPase activity;GO:0003677//DNA binding;GO:0005524//ATP binding;GO:0003678//DNA helicase activity	GO:0005737//cytoplasm;GO:0042555//MCM complex;GO:0005634//nucleus
II	2B	Unigene14092	Histone H3.2-like	302	K11253	GO:0008283//cell proliferation;GO:0006334//nucleosome assembly	GO:0003677//DNA binding;GO:0046982//protein heterodimerization activity	GO:0000786//nucleosome;GO:0005634//nucleus;GO:0009536//plastid
II	2B	Unigene18574	Intron-binding protein aquarius-like	884	K12874	GO:0000398//mRNA splicing, via spliceosome	GO:0097157//pre-mRNA intronic binding	GO:0005681//spliceosomal complex;GO:0005886//plasma membrane;GO:0009507//chloroplast;GO:0005829//cytosol
II	2B	Unigene10311	Pentatricopeptide repeat-containing protein	420	K15336	-	-	GO:0005739//mitochondrion
II	2B	Unigene1060	Pre-mRNA-splicing factor ATP-dependent RNA helicase	1190	K13117	-	GO:0003724//RNA helicase activity;GO:0008026//ATP-dependent helicase activity;GO:0003676//nucleic acid binding;GO:0005524//ATP binding	GO:0009506//plasmodesma;GO:0005634//nucleus;GO:0005829//cytosol
II	2B	Unigene19831	Ribonuclease t2	958	K01166	GO:0009651//response to salt stress;GO:0009718//anthocyanin-containing compound biosynthetic process;GO:0009611//response to wounding;GO:0007568//aging;GO:0016036//cellular response to phosphate starvation	GO:0003723//RNA binding;GO:0033897//ribonuclease T2 activity	GO:0005618//cell wall;GO:0005576//extracellular region;GO:0005886//plasma membrane
II	2B	Unigene11598	Ninja-family protein AFP3	537	--	GO:0006913//nucleocytoplasmic transport;GO:0009738//abscisic acid mediated signaling pathway;GO:0045893//positive regulation of transcription, DNA-dependent	GO:0003723//RNA binding;GO:0005515//protein binding;GO:0000166//nucleotide binding	GO:0009506//plasmodesma;GO:0005634//nucleus
II	2B	Unigene14153	ABC transporter A family member 2	853	--	GO:0010583//response to cyclopentenone;GO:0009407//toxin catabolic process	GO:0042626//ATPase activity, coupled to transmembrane movement of substances	GO:0005576//extracellular region
II	2B	Unigene3178	Bidirectional sugar transporter SWEET10	1150	K15382	GO:0015770//sucrose transport	GO:0008515//sucrose transmembrane transporter activity	GO:0005887//integral to plasma membrane
II	2B	Unigene5820	Copper transporter	489	K14686	GO:0007275//multicellular organismal development;GO:0015678//high-affinity copper ion transport	GO:0015089//high affinity copper ion transmembrane transporter activity	GO:0046658//anchored to plasma membrane;GO:0005773//vacuole
II	2B	Unigene1585	Fimbrin-1	462	--	-	GO:0003779//actin binding;GO:0005509//calcium ion binding	-
II	2B	Unigene231	Kinesin-like protein FLA10	805	K10401	GO:0007018//microtubule-based movement	GO:0005524//ATP binding;GO:0003777//microtubule motor activity	GO:0005875//microtubule associated complex;GO:0005874//microtubule
II	2B	Unigene11421	Kinesin-related protein 2-like	933	K10406	GO:0007018//microtubule-based movement	GO:0008569//minus-end-directed microtubule motor activity;GO:0005524//ATP binding	GO:0005737//cytoplasm;GO:0005875//microtubule associated complex;GO:0005874//microtubule
II	2B	Unigene18116	Microtubule-associated protein TORTIFOLIA1	1072	--	GO:0006346//methylation-dependent chromatin silencing;GO:0031048//chromatin silencing by small RNA;GO:0007017//microtubule-based process;GO:0006275//regulation of DNA replication;GO:0051567//histone H3-K9 methylation;GO:0008283//cell proliferation;GO:0051726//regulation of cell cycle;GO:0009909//regulation of flower development;GO:0006270//DNA replication initiation;GO:0000910//cytokinesis	-	GO:0005737//cytoplasm
II	2B	Unigene4537	Nitrate transporter 1.5	419	K14638	GO:0006598//polyamine catabolic process;GO:0015706//nitrate transport;GO:0006857//oligopeptide transport;GO:0009698//phenylpropanoid metabolic process;GO:0010106//cellular response to iron ion starvation;GO:0042128//nitrate assimilation;GO:0042398//cellular modified amino acid biosynthetic process;GO:0006826//iron ion transport;GO:0010167//response to nitrate;GO:0009734//auxin mediated signaling …	GO:0015112//nitrate transmembrane transporter activity	GO:0005886//plasma membrane
II	2B	Unigene16038	Non-specific lipid-transfer protein AKCS9-like	339	--	GO:0006869//lipid transport	GO:0008289//lipid binding	GO:0005576//extracellular region
II	2B	Unigene16536	Porin/voltage-dependent anion-selective channel protein	697	K15040	GO:0044765	-	GO:0043231//intracellular membrane-bounded organelle;GO:0044446//intracellular organelle part;GO:0044444//cytoplasmic part;GO:0016020//membrane
II	2B	CL1754.Contig1	Synaptotagmin-4	1929	--	-	-	GO:0009506//plasmodesma;GO:0005783//endoplasmic reticulum;GO:0005618//cell wall;GO:0005739//mitochondrion
II	2B	Unigene26395	Tubulin alpha chain-like	236	K07374	GO:0051258//protein polymerization;GO:0006184//GTP catabolic process;GO:0007017//microtubule-based process	GO:0003924//GTPase activity;GO:0005200//structural constituent of cytoskeleton;GO:0005525//GTP binding	GO:0005874//microtubule;GO:0005737//cytoplasm
II	2B	CL2261.Contig1	Vacuolar amino acid transporter 1-like	492	K15015	-	-	GO:0044464//cell part;GO:0016020//membrane
II	2B	Unigene11732	Ankyrin repeat-containing protein	559	--	-	-	-
II	2B	Unigene13907	Chloroplast-targeted copper chaperone	613	--	-	-	-
II	2B	Unigene19376	Growth-regulating factor 1	1311	--	GO:0006355//regulation of transcription, DNA-dependent	GO:0005524//ATP binding;GO:0016818//hydrolase activity, acting on acid anhydrides, in phosphorus-containing anhydrides	GO:0005634//nucleus
II	2B	Unigene5400	Growth-regulating factor 2	597	--	GO:0009793//embryo development ending in seed dormancy;GO:0009965//leaf morphogenesis;GO:0009742//brassinosteroid mediated signaling pathway;GO:0009845//seed germination;GO:0009737//response to abscisic acid stimulus;GO:0010162//seed dormancy process	GO:0045309//protein phosphorylated amino acid binding	GO:0005774//vacuolar membrane;GO:0005794//Golgi apparatus;GO:0005829//cytosol;GO:0005886//plasma membrane
II	2B	Unigene12890	Growth-regulating factor 5	517	--	GO:0044260;GO:0042221//response to chemical stimulus;GO:0009791//post-embryonic development;GO:0048608//reproductive structure development;GO:0044238//primary metabolic process;GO:0050789//regulation of biological process;GO:0048366//leaf development	GO:0005488//binding	GO:0071944//cell periphery;GO:0044446//intracellular organelle part;GO:0044444//cytoplasmic part;GO:0005634//nucleus
II	2B	Unigene12965	Membrane-associated kinase regulator 4	739	--	-	-	-
II	2B	Unigene19485	MOTHER of FT and TFL1-like protein	827	K06910	GO:0010030//positive regulation of seed germination;GO:0046685//response to arsenic-containing substance;GO:0009737//response to abscisic acid stimulus	GO:0008429//phosphatidylethanolamine binding	GO:0005737//cytoplasm;GO:0005634//nucleus
II	2B	Unigene14944	Pherophorin-dz1 protein	932	K14709	-	-	-
II	2B	CL6647.Contig1	Purple acid phosphatase 8	1093	K01078	GO:0016311//dephosphorylation;GO:0015706//nitrate transport;GO:0010167//response to nitrate	GO:0003993//acid phosphatase activity;GO:0004722//protein serine/threonine phosphatase activity	GO:0005773//vacuole;GO:0005576//extracellular region
II	2B	Unigene23647	TBC1 domain family member 25-like	1134	--	GO:0032851//positive regulation of Rab GTPase activity	GO:0005097//Rab GTPase activator activity	GO:0005737//cytoplasm;GO:0005634//nucleus
II	2B	Unigene3529	(+)-limonene synthase 2	673	K12467	GO:0008152//metabolic process	GO:0000287//magnesium ion binding;GO:0010333//terpene synthase activity	-
II	2B	Unigene25733	Methyltransferase PMT11-like	291	--	GO:0032259//methylation	GO:0008168//methyltransferase activity	GO:0005802//trans-Golgi network;GO:0005794//Golgi apparatus;GO:0005768//endosome
II	2B	Unigene19742	Patellin-5-like	424	--	-	-	GO:0016020//membrane
II	2B	CL3718.Contig1	Vinorine synthase	755	--	-	-	-
II	2B	Unigene9258	Leucine-rich repeat extensin-like protein 6	290	--	-	-	-
II	2B	Unigene16926	Protein IQ-DOMAIN 14	511	--	-	-	-
II	2B	Unigene17849	Receptor protein kinase TMK1	1366	K00924	GO:0006468//protein phosphorylation;GO:0007178//transmembrane receptor protein serine/threonine kinase signaling pathway	GO:0005524//ATP binding;GO:0004715//non-membrane spanning protein tyrosine kinase activity;GO:0004675//transmembrane receptor protein serine/threonine kinase activity	GO:0016021//integral to membrane;GO:0005576//extracellular region;GO:0005886//plasma membrane
II	2B	Unigene3805	Receptor protein kinase TMK1-like	3321	K00924	GO:0000186//activation of MAPKK activity	GO:0005524//ATP binding;GO:0004709//MAP kinase kinase kinase activity	GO:0016021//integral to membrane
II	2B	Unigene12224	Cold-regulated protein	224	--	-	-	-
II	2B	Unigene11498	Ethylene-responsive transcription factor WRI1	467	K09285	GO:1901959//positive regulation of cutin biosynthetic process;GO:0009744//response to sucrose stimulus;GO:0006355//regulation of transcription, DNA-dependent;GO:0019432//triglyceride biosynthetic process;GO:0006110//regulation of glycolysis	GO:0003677//DNA binding;GO:0003700//sequence-specific DNA binding transcription factor activity	GO:0005634//nucleus
II	2B	CL2198.Contig1	Membrane associated ring finger 1,8	767	--	-	GO:0008270//zinc ion binding	-
II	2B	Unigene910	Myb-related protein 3R-1	441	--	GO:0000911//cytokinesis by cell plate formation;GO:0006355//regulation of transcription, DNA-dependent	GO:0003677//DNA binding;GO:0003700//sequence-specific DNA binding transcription factor activity;GO:0003713//transcription coactivator activity;GO:0003682//chromatin binding	GO:0005634//nucleus
II	2B	Unigene18942	Transcription factor bHLH70-like	545	--	-	GO:0046983//protein dimerization activity	-
II	2B	CL4866.Contig2	Conserved hypothetical protein	1214	--	-	-	-
II	2B	Unigene11572	Conserved hypothetical protein	814	--	-	-	-
II	2B	Unigene22649	Conserved hypothetical protein	695	--	GO:0050896//response to stimulus;GO:0044249//cellular biosynthetic process;GO:1901576	-	-
II	2B	Unigene26491	Conserved hypothetical protein	306	--	-	-	-
II	2B	Unigene4760	Conserved hypothetical protein	372	--	GO:0009408//response to heat	-	GO:0005576//extracellular region
II	2B	Unigene6395	Conserved hypothetical protein	335	--	-	-	-
II	2B	Unigene10891	Hypothetical protein PRUPE_ppa000285mg	741	K12599	GO:0031048//chromatin silencing by small RNA;GO:0045132//meiotic chromosome segregation;GO:0006813//potassium ion transport;GO:0007062//sister chromatid cohesion;GO:0035864//response to potassium ion	GO:0008026//ATP-dependent helicase activity;GO:0003676//nucleic acid binding;GO:0005524//ATP binding	GO:0005773//vacuole;GO:0005634//nucleus
II	2B	Unigene6387	Hypothetical protein PRUPE_ppa001429mg	438	--	-	-	-
II	2B	Unigene10212	Hypothetical protein PRUPE_ppa001446mg	438	--	GO:0016310//phosphorylation;GO:0015969//guanosine tetraphosphate metabolic process	GO:0008728//GTP diphosphokinase activity;GO:0016301//kinase activity;GO:0016787//hydrolase activity	-
II	2B	Unigene1880	Hypothetical protein PRUPE_ppa001644mg	836	K01354	GO:0006508//proteolysis	GO:0070008//serine-type exopeptidase activity;GO:0004252//serine-type endopeptidase activity	GO:0016020//membrane;GO:0005634//nucleus
II	2B	Unigene24954	Hypothetical protein PRUPE_ppa004997mg	2079	--	-	-	GO:0016021//integral to membrane
II	2B	Unigene18629	Hypothetical protein PRUPE_ppa006757mg	937	--	GO:0048653//anther development	-	GO:0009506//plasmodesma
II	2B	CL4058.Contig3	Hypothetical protein PRUPE_ppa009184mg	891	--	GO:0052542//defense response by callose deposition;GO:0035556//intracellular signal transduction;GO:0009693//ethylene biosynthetic process;GO:0009611//response to wounding;GO:0002679//respiratory burst involved in defense response;GO:0010200//response to chitin;GO:0030968//endoplasmic reticulum unfolded protein response;GO:0009612//response to mechanical stimulus	-	GO:0009536//plastid;GO:0005634//nucleus
II	2B	CL4963.Contig1	Hypothetical protein PRUPE_ppa011784mg	1166	--	-	-	GO:0009507//chloroplast
II	2B	Unigene11524	Hypothetical protein PRUPE_ppa017228mg, partial	605	--	-	-	-
II	2B	Unigene22192	Hypothetical protein PRUPE_ppa025332mg	656	--	-	-	-
II	2B	CL58.Contig1	No hit found	364	--	-	-	-
II	2B	Unigene13638	No hit found	548	--	-	-	-
II	2B	Unigene14131	No hit found	388	--	-	-	-
II	2B	Unigene17921	No hit found	990	--	-	-	-
II	2B	Unigene19304	No hit found	446	--	-	-	-
II	2B	Unigene23815	No hit found	327	--	-	-	-
II	2B	Unigene2427	No hit found	390	--	-	-	-
II	2B	Unigene27386	No hit found	258	--	-	-	-
II	2B	Unigene5487	No hit found	288	--	-	-	-
II	2B	Unigene5885	No hit found	258	--	-	-	-
II	2B	Unigene5915	No hit found	396	--	-	-	-
II	2B	Unigene6374	No hit found	225	--	-	-	-
II	2B	Unigene12605	Predicted protein	1365	--	-	-	GO:0005634//nucleus
II	2B	Unigene14082	Predicted protein	293	--	-	-	-
II	2B	Unigene17668	Predicted protein	1054	--	-	-	-
II	2B	Unigene18250	Predicted protein	973	--	-	-	GO:0005739//mitochondrion;GO:0009507//chloroplast
II	2B	Unigene1883	Predicted protein	1104	--	-	-	-
II	2B	Unigene19568	Predicted protein	764	--	-	GO:0016757//transferase activity, transferring glycosyl groups	GO:0009506//plasmodesma;GO:0005783//endoplasmic reticulum;GO:0005618//cell wall;GO:0005739//mitochondrion
II	2B	Unigene351	Predicted protein	493	--	-	-	GO:0005739//mitochondrion
II	2B	Unigene5550	Predicted protein	309	--	-	-	-
II	2B	Unigene17470	Uncharacterized protein LOC100249551	695	--	-	-	-
II	2B	Unigene10415	Uncharacterized protein LOC100250259	549	K10736	GO:0006270//DNA replication initiation	-	-
II	2B	Unigene30162	Uncharacterized protein LOC100250418	251	--	-	GO:0030247//polysaccharide binding	GO:0005576//extracellular region;GO:0016023//cytoplasmic membrane-bounded vesicle
II	2B	Unigene19079	Uncharacterized protein LOC100264589	829	--	GO:0009653//anatomical structure morphogenesis;GO:0009888//tissue development;GO:0007127//meiosis I;GO:0040007//growth;GO:0033043//regulation of organelle organization;GO:0065008;GO:0051276//chromosome organization;GO:0006259//DNA metabolic process;GO:0048513//organ development;GO:0009555//pollen development;GO:0030154//cell differentiation;GO:0044767	-	GO:0043231//intracellular membrane-bounded organelle;GO:0005886//plasma membrane
II	2C	Unigene35	Alpha-amylase	1275	K01176	GO:0009739//response to gibberellin stimulus;GO:0005983//starch catabolic process;GO:0032940//secretion by cell;GO:0005987//sucrose catabolic process;GO:0009737//response to abscisic acid stimulus	GO:0005509//calcium ion binding;GO:0033910;GO:0004556//alpha-amylase activity	GO:0016023//cytoplasmic membrane-bounded vesicle;GO:0048046//apoplast
II	2C	Unigene16615	Ribulose-1,5-bisphosphate carboxylase/oxygenase large subunit	1675	K01601	GO:0019253//reductive pentose-phosphate cycle;GO:0009853//photorespiration;GO:0055114//oxidation-reduction process	GO:0016984//ribulose-bisphosphate carboxylase activity;GO:0004497//monooxygenase activity;GO:0000287//magnesium ion binding	GO:0009507//chloroplast
II	2C	Unigene27178	Chloroplast envelope membrane protein	737	K02634	GO:0015992//proton transport	GO:0015078//hydrogen ion transmembrane transporter activity	GO:0016021//integral to membrane;GO:0009706//chloroplast inner membrane
II	2C	Unigene22213	Cytochrome b	1165	K00412	GO:0009750//response to fructose stimulus;GO:0006833//water transport;GO:0010215//cellulose microfibril organization;GO:0030243//cellulose metabolic process;GO:0009825//multidimensional cell growth;GO:0006816//calcium ion transport;GO:0009651//response to salt stress;GO:0007389//pattern specification process;GO:0043481//anthocyanin accumulation in tissues in response to UV light;GO:0048767//root …	GO:0009055//electron carrier activity;GO:0046872//metal ion binding;GO:0008121//ubiquinol-cytochrome-c reductase activity	GO:0046658//anchored to plasma membrane;GO:0009505//plant-type cell wall;GO:0016021//integral to membrane;GO:0009897//external side of plasma membrane;GO:0009930//longitudinal side of cell surface;GO:0005750//mitochondrial respiratory chain complex III
II	2C	Unigene16306	Cytochrome b559 subunit alpha	1105	K02707	GO:0009767//photosynthetic electron transport chain;GO:0006354//DNA-dependent transcription, elongation;GO:0009769//photosynthesis, light harvesting in photosystem II	GO:0009055//electron carrier activity;GO:0020037//heme binding;GO:0005506//iron ion binding	GO:0030096;GO:0016021//integral to membrane;GO:0009539//photosystem II reaction center;GO:0009535//chloroplast thylakoid membrane;GO:0009654//oxygen evolving complex
II	2C	Unigene26679	Photosystem I P700 apoprotein A2	214	K02690	GO:0018298//protein-chromophore linkage;GO:0015979//photosynthesis;GO:0022900//electron transport chain	GO:0016491//oxidoreductase activity;GO:0009055//electron carrier activity;GO:0000287//magnesium ion binding;GO:0016168//chlorophyll binding;GO:0051539//4 iron, 4 sulfur cluster binding	GO:0016021//integral to membrane;GO:0009522//photosystem I;GO:0009535//chloroplast thylakoid membrane
II	2C	Unigene26535	Photosystem I P700 chlorophyll a apoprotein	506	K02689	GO:0018298//protein-chromophore linkage;GO:0015979//photosynthesis;GO:0022900//electron transport chain	GO:0016491//oxidoreductase activity;GO:0009055//electron carrier activity;GO:0000287//magnesium ion binding;GO:0016168//chlorophyll binding;GO:0051539//4 iron, 4 sulfur cluster binding	GO:0016021//integral to membrane;GO:0009522//photosystem I;GO:0009535//chloroplast thylakoid membrane
II	2C	Unigene9642	Photosystem I P700 chlorophyll a apoprotein A1	423	K02689	GO:0018298//protein-chromophore linkage;GO:0015979//photosynthesis;GO:0022900//electron transport chain	GO:0016491//oxidoreductase activity;GO:0009055//electron carrier activity;GO:0000287//magnesium ion binding;GO:0016168//chlorophyll binding;GO:0051539//4 iron, 4 sulfur cluster binding	GO:0016021//integral to membrane;GO:0009522//photosystem I;GO:0009535//chloroplast thylakoid membrane
II	2C	Unigene3292	Photosystem II protein K	1000	K02712	GO:0015979//photosynthesis	-	GO:0009539//photosystem II reaction center;GO:0009507//chloroplast
II	2C	Unigene22212	ATPase:SUBUNIT=6	1270	K02126	GO:0015986//ATP synthesis coupled proton transport	GO:0015078//hydrogen ion transmembrane transporter activity	GO:0005753//mitochondrial proton-transporting ATP synthase complex;GO:0016021//integral to membrane;GO:0045263//proton-transporting ATP synthase complex, coupling factor F(o)
II	2C	Unigene4130	Cytochrome c oxidase subunit 1	1670	K02256	GO:0006810//transport;GO:0022904//respiratory electron transport chain;GO:0009060//aerobic respiration;GO:0006119//oxidative phosphorylation	GO:0005507//copper ion binding;GO:0004129//cytochrome-c oxidase activity;GO:0009055//electron carrier activity;GO:0020037//heme binding;GO:0005506//iron ion binding	GO:0005751//mitochondrial respiratory chain complex IV;GO:0016021//integral to membrane;GO:0005886//plasma membrane
II	2C	Unigene13257	NADH dehydrogenase [ubiquinone] iron-sulfur protein 3	408	K03936	GO:0045333//cellular respiration;GO:0009853//photorespiration	GO:0050897//cobalt ion binding;GO:0008137//NADH dehydrogenase (ubiquinone) activity;GO:0008270//zinc ion binding	GO:0005886//plasma membrane;GO:0005747//mitochondrial respiratory chain complex I;GO:0009579//thylakoid
II	2C	Unigene14563	NADH dehydrogenase subunit 5	574	K03883	GO:0042773//ATP synthesis coupled electron transport	GO:0008137//NADH dehydrogenase (ubiquinone) activity	GO:0005747//mitochondrial respiratory chain complex I;GO:0016021//integral to membrane
II	2C	Unigene2651	NADH dehydrogenase subunit 6	883	K03884	GO:0032940//secretion by cell;GO:0006120//mitochondrial electron transport, NADH to ubiquinone	GO:0008137//NADH dehydrogenase (ubiquinone) activity	GO:0005747//mitochondrial respiratory chain complex I;GO:0016021//integral to membrane;GO:0016023//cytoplasmic membrane-bounded vesicle
II	2C	Unigene13695	NADH-ubiquinone oxidoreductase chain 1-like	393	K03878	GO:0022900//electron transport chain	GO:0008137//NADH dehydrogenase (ubiquinone) activity	GO:0005743//mitochondrial inner membrane;GO:0070469//respiratory chain;GO:0016021//integral to membrane
II	2C	Unigene13626	NADH-ubiquinone oxidoreductase chain 5	378	K03883	GO:0042773//ATP synthesis coupled electron transport	GO:0008137//NADH dehydrogenase (ubiquinone) activity	GO:0005747//mitochondrial respiratory chain complex I;GO:0016021//integral to membrane
II	2C	Unigene4032	NADH-ubiquinone oxidoreductase chain 5	2637	K02128	GO:0042773//ATP synthesis coupled electron transport;GO:0015991//ATP hydrolysis coupled proton transport;GO:0015986//ATP synthesis coupled proton transport	GO:0008137//NADH dehydrogenase (ubiquinone) activity;GO:0015078//hydrogen ion transmembrane transporter activity;GO:0008289//lipid binding	GO:0016021//integral to membrane;GO:0005747//mitochondrial respiratory chain complex I;GO:0045263//proton-transporting ATP synthase complex, coupling factor F(o)
II	2C	Unigene2796	H+-transporting two-sector ATPase, alpha/beta subunit, central region	2236	K02112	GO:0015991//ATP hydrolysis coupled proton transport;GO:0042777//plasma membrane ATP synthesis coupled proton transport	GO:0046961//proton-transporting ATPase activity, rotational mechanism;GO:0046933//hydrogen ion transporting ATP synthase activity, rotational mechanism;GO:0005524//ATP binding	GO:0045261//proton-transporting ATP synthase complex, catalytic core F(1);GO:0009535//chloroplast thylakoid membrane
II	2C	CL5094.Contig2	Peroxidase 15	966	K00430	GO:0055114//oxidation-reduction process;GO:0006979//response to oxidative stress	GO:0020037//heme binding;GO:0046872//metal ion binding;GO:0004601//peroxidase activity	GO:0005886//plasma membrane
II	2C	CL3254.Contig1	Peroxidase 16	1195	K00430	GO:0006979//response to oxidative stress;GO:0055114//oxidation-reduction process;GO:0015706//nitrate transport;GO:0010359//regulation of anion channel activity;GO:0010106//cellular response to iron ion starvation;GO:0006826//iron ion transport;GO:0010167//response to nitrate;GO:0009736//cytokinin mediated signaling pathway	GO:0046872//metal ion binding;GO:0004601//peroxidase activity;GO:0020037//heme binding	GO:0005576//extracellular region
II	2C	Unigene24570	Chitinase	724	K01183	GO:0005975//carbohydrate metabolic process;GO:0006032//chitin catabolic process;GO:0010262//somatic embryogenesis;GO:0016998//cell wall macromolecule catabolic process	GO:0004568//chitinase activity;GO:0008061//chitin binding	GO:0005618//cell wall
II	2C	CL3983.Contig2	Pathogenesis-related protein 1a	615	K13449	-	-	GO:0005576//extracellular region
II	2C	Unigene27513	Mitochondrial DNA	601	K02261	GO:0022900//electron transport chain	GO:0005507//copper ion binding;GO:0004129//cytochrome-c oxidase activity	GO:0005743//mitochondrial inner membrane;GO:0070469//respiratory chain;GO:0016021//integral to membrane
II	2C	Unigene14860	Basic 7S globulin 2 small subunit	1729	K00924	GO:0006508//proteolysis	GO:0004190//aspartic-type endopeptidase activity	-
II	2C	Unigene14025	Basic 7S globulin-like	1360	K00924	GO:0006508//proteolysis	GO:0004190//aspartic-type endopeptidase activity	-
II	2C	Unigene21394	Glucan endo-1,3-beta-glucosidase	540	--	-	-	-
II	2C	Unigene23911	Polygalacturonase inhibitor	206	--	-	-	-
II	2C	CL4972.Contig1	Polygalacturonase-inhibitor protein	1096	K13420	-	-	-
II	2C	CL881.Contig1	30S ribosomal protein S16	1366	K02959	GO:0006412//translation	GO:0003735//structural constituent of ribosome	GO:0005840//ribosome;GO:0009507//chloroplast
II	2C	Unigene25491	60S ribosomal protein L16	2702	K02878	GO:0006412//translation	GO:0003735//structural constituent of ribosome;GO:0019843//rRNA binding	GO:0015935//small ribosomal subunit;GO:0009507//chloroplast;GO:0005739//mitochondrion
II	2C	Unigene3920	60S ribosomal protein L2 (mitochondrion)	444	--	GO:0006412//translation	GO:0003735//structural constituent of ribosome;GO:0003723//RNA binding;GO:0016740//transferase activity	GO:0005762//mitochondrial large ribosomal subunit;GO:0009507//chloroplast
II	2C	Unigene17652	60S ribosomal protein L5	687	K02954	GO:0006412//translation	GO:0003735//structural constituent of ribosome	GO:0005840//ribosome;GO:0009507//chloroplast;GO:0005739//mitochondrion
II	2C	Unigene19637	Ribosomal protein S4	366	--	GO:0006412//translation	GO:0003735//structural constituent of ribosome;GO:0019843//rRNA binding	GO:0005763//mitochondrial small ribosomal subunit;GO:0009507//chloroplast
II	2C	Unigene17653	Mitochondrial protein ymf1	398	--	-	-	GO:0005840//ribosome;GO:0005739//mitochondrion
II	2C	Unigene4660	Envelope membrane protein	810	--	GO:0015992//proton transport	GO:0015078//hydrogen ion transmembrane transporter activity	GO:0016021//integral to membrane;GO:0009706//chloroplast inner membrane
II	2C	Unigene3171	Epidermis-specific secreted glycoprotein EP1-like	1555	--	-	-	GO:0009505//plant-type cell wall;GO:0048046//apoplast;GO:0005886//plasma membrane
II	2C	Unigene16294	Maturase K, partial (chloroplast)	1195	--	-	-	GO:0009507//chloroplast
II	2C	Unigene20946	Photosystem I assembly protein Ycf3	624	--	GO:0015979//photosynthesis	-	GO:0009535//chloroplast thylakoid membrane
II	2C	Unigene4898	Photosystem I assembly protein ycf4	351	--	GO:0015979//photosynthesis	-	GO:0016021//integral to membrane;GO:0009522//photosystem I;GO:0009535//chloroplast thylakoid membrane
II	2C	CL8030.Contig1	Orf112a gene product (mitochondrion)	1443	--	-	-	GO:0005739//mitochondrion
II	2C	Unigene22608	Thaumatin-like protein	904	--	-	-	-
II	2C	Unigene21393	Thaumatin-like protein 1	299	--	-	-	-
II	2C	Unigene19096	Conserved hypothetical protein	324	--	-	-	-
II	2C	Unigene3247	Hypothetical protein	209	--	-	-	-
II	2C	CL116.Contig1	Hypothetical protein ZEAMMB73_117146	1182	--	-	-	-
II	2C	Unigene28024	No hit found	278	--	-	-	-
II	2C	Unigene17501	No hit found	228	--	-	-	-
II	2C	Unigene1463	No hit found	805	--	-	-	-
II	2C	CL7335.Contig1	No hit found	728	--	-	-	-
II	2C	Unigene19747	Predicted protein	1143	--	-	-	GO:0005576//extracellular region;GO:0009506//plasmodesma;GO:0009505//plant-type cell wall
II	2C	CL3992.Contig1	Unknown	202	--	-	-	-
II	2C	Unigene3530	Unnamed protein product	707	--	-	-	-
II	2D	CL6021.Contig1	3-isopropylmalate dehydrogenase	567	K00052	GO:0055114//oxidation-reduction process;GO:0009651//response to salt stress;GO:0006744//ubiquinone biosynthetic process;GO:0019761//glucosinolate biosynthetic process;GO:0009098//leucine biosynthetic process	GO:0051287//NAD binding;GO:0003862//3-isopropylmalate dehydrogenase activity;GO:0000287//magnesium ion binding	GO:0009941//chloroplast envelope;GO:0009579//thylakoid;GO:0009570//chloroplast stroma
II	2D	Unigene17234	5-methyltetrahydropteroyltriglutamate--homocysteine methyltransferase	253	K00549	-	-	-
II	2D	CL1158.Contig1	Glyoxylate/hydroxypyruvate reductase HPR3	425	K15919	GO:0009853//photorespiration;GO:0055114//oxidation-reduction process	GO:0016618//hydroxypyruvate reductase activity;GO:0000166//nucleotide binding;GO:0030267//glyoxylate reductase (NADP) activity;GO:0048037//cofactor binding	-
II	2D	Unigene14375	Serine hydroxymethyltransferase 1, mitochondrial	498	K00600	GO:0006563//L-serine metabolic process;GO:0046686//response to cadmium ion;GO:0035999//tetrahydrofolate interconversion;GO:0032259//methylation;GO:0006544//glycine metabolic process	GO:0030170//pyridoxal phosphate binding;GO:0008168//methyltransferase activity;GO:0004372//glycine hydroxymethyltransferase activity	-
II	2D	Unigene3438	Protein SPA1-RELATED 2	3022	K10143	GO:0048608//reproductive structure development;GO:0006468//protein phosphorylation;GO:0010100//negative regulation of photomorphogenesis;GO:0055114//oxidation-reduction process;GO:0006281//DNA repair	GO:0004871//signal transducer activity;GO:0005515//protein binding;GO:0016874//ligase activity;GO:0004672//protein kinase activity;GO:0032440//2-alkenal reductase [NAD(P)] activity;GO:0005524//ATP binding	GO:0080008//Cul4-RING ubiquitin ligase complex;GO:0005834//heterotrimeric G-protein complex;GO:0005634//nucleus
II	2D	Unigene1285	Protein SUPPRESSOR OF PHYA-105 1-like	1379	K10143	GO:0010218//response to far red light;GO:0010114//response to red light;GO:0048575//short-day photoperiodism, flowering;GO:0009585//red, far-red light phototransduction;GO:0006468//protein phosphorylation;GO:2000028//regulation of photoperiodism, flowering;GO:0010100//negative regulation of photomorphogenesis;GO:0009658//chloroplast organization;GO:0055114//oxidation-reduction process;GO:0006281/…	GO:0004871//signal transducer activity;GO:0016874//ligase activity;GO:0004672//protein kinase activity;GO:0032440//2-alkenal reductase [NAD(P)] activity;GO:0042802//identical protein binding;GO:0005524//ATP binding	GO:0080008//Cul4-RING ubiquitin ligase complex;GO:0005834//heterotrimeric G-protein complex;GO:0005634//nucleus
II	2D	Unigene17208	Serine carboxypeptidase 24	613	K13289	GO:0006508//proteolysis;GO:0009742//brassinosteroid mediated signaling pathway	GO:0004185//serine-type carboxypeptidase activity	GO:0005615//extracellular space
II	2D	Unigene26231	E3 ubiquitin-protein ligase KEG	792	--	GO:0009788//negative regulation of abscisic acid mediated signaling pathway;GO:0048589//developmental growth;GO:0042773//ATP synthesis coupled electron transport;GO:0000956//nuclear-transcribed mRNA catabolic process;GO:0016197//endosomal transport;GO:0006468//protein phosphorylation;GO:0016567//protein ubiquitination;GO:0006952//defense response;GO:0032940//secretion by cell	GO:0008270//zinc ion binding;GO:0008137//NADH dehydrogenase (ubiquinone) activity;GO:0043621//protein self-association;GO:0004672//protein kinase activity;GO:0004623//phospholipase A2 activity;GO:0004842//ubiquitin-protein ligase activity;GO:0005524//ATP binding	GO:0005802//trans-Golgi network;GO:0005769//early endosome
II	2D	Unigene20845	RING-H2 finger protein ATL13	1280	K05283	GO:0009793//embryo development ending in seed dormancy;GO:0080167//response to karrikin	GO:0008270//zinc ion binding	-
II	2D	Unigene297	F-box/leucine rich repeat protein	1590	K10268	GO:0048316//seed development;GO:0006261//DNA-dependent DNA replication;GO:0055047//generative cell mitosis;GO:0009555//pollen development;GO:0031146//SCF-dependent proteasomal ubiquitin-dependent protein catabolic process;GO:0009790//embryo development	GO:0004842//ubiquitin-protein ligase activity;GO:0005515//protein binding	GO:0001673//male germ cell nucleus;GO:0019005//SCF ubiquitin ligase complex;GO:0009507//chloroplast
II	2D	CL7484.Contig1	Aconitate hydratase 3	1314	K01681	GO:0006979//response to oxidative stress;GO:0009651//response to salt stress;GO:0009737//response to abscisic acid stimulus;GO:0006102//isocitrate metabolic process;GO:0046686//response to cadmium ion;GO:0006101//citrate metabolic process	GO:0052632//citrate hydro-lyase (cis-aconitate-forming) activity;GO:0005507//copper ion binding;GO:0052633//isocitrate hydro-lyase (cis-aconitate-forming) activity;GO:0051539//4 iron, 4 sulfur cluster binding;GO:0005524//ATP binding	GO:0005618//cell wall;GO:0005739//mitochondrion;GO:0009507//chloroplast;GO:0005886//plasma membrane
II	2D	CL1923.Contig2	Alcohol dehydrogenase-like 6	1425	K00001	GO:0009611//response to wounding;GO:0009805//coumarin biosynthetic process;GO:0055114//oxidation-reduction process	GO:0016747//transferase activity, transferring acyl groups other than amino-acyl groups;GO:0016491//oxidoreductase activity;GO:0008270//zinc ion binding;GO:0000166//nucleotide binding	GO:0005737//cytoplasm
II	2D	Unigene16861	Aldehyde dehydrogenase 22A1	976	K00130	GO:0009086//methionine biosynthetic process;GO:0055114//oxidation-reduction process;GO:0000394//RNA splicing, via endonucleolytic cleavage and ligation	GO:0004028//3-chloroallyl aldehyde dehydrogenase activity;GO:0004029//aldehyde dehydrogenase (NAD) activity	GO:0016023//cytoplasmic membrane-bounded vesicle;GO:0005783//endoplasmic reticulum
II	2D	Unigene2977	Aldehyde dehydrogenase family 3 member F1	725	K00128	GO:0019722//calcium-mediated signaling;GO:0009612//response to mechanical stimulus;GO:0042631//cellular response to water deprivation;GO:0006081//cellular aldehyde metabolic process;GO:0055114//oxidation-reduction process	GO:0004028//3-chloroallyl aldehyde dehydrogenase activity;GO:0004030//aldehyde dehydrogenase [NAD(P)+] activity;GO:0004029//aldehyde dehydrogenase (NAD) activity	GO:0016020//membrane;GO:0005783//endoplasmic reticulum
II	2D	Unigene24111	Aldehyde dehydrogenase family 3 member F1	387	K00128	GO:0019722//calcium-mediated signaling;GO:0009612//response to mechanical stimulus;GO:0042631//cellular response to water deprivation;GO:0006081//cellular aldehyde metabolic process;GO:0055114//oxidation-reduction process	GO:0004028//3-chloroallyl aldehyde dehydrogenase activity;GO:0004030//aldehyde dehydrogenase [NAD(P)+] activity;GO:0004029//aldehyde dehydrogenase (NAD) activity	GO:0016020//membrane;GO:0005783//endoplasmic reticulum
II	2D	CL4493.Contig1	Dihydrolipoamide acetyltransferase component of pyruvate dehydrogenase	2210	K00627	GO:0006090//pyruvate metabolic process;GO:0046686//response to cadmium ion	GO:0005507//copper ion binding;GO:0004742//dihydrolipoyllysine-residue acetyltransferase activity;GO:0043754//dihydrolipoyllysine-residue (2-methylpropanoyl)transferase activity	GO:0009941//chloroplast envelope;GO:0045254//pyruvate dehydrogenase complex;GO:0005739//mitochondrion
II	2D	Unigene20163	Fructose-1,6-bisphosphatase, chloroplastic-like	288	K03841	GO:0044710	GO:0016787//hydrolase activity	GO:0009536//plastid
II	2D	Unigene16007	Isoamylase 2, chloroplastic	431	K02438	GO:0010021//amylopectin biosynthetic process;GO:0000023//maltose metabolic process;GO:0019252//starch biosynthetic process;GO:0019761//glucosinolate biosynthetic process;GO:0043085//positive regulation of catalytic activity	GO:0043169//cation binding;GO:0019156//isoamylase activity;GO:0004556//alpha-amylase activity	GO:0009507//chloroplast
II	2D	Unigene25784	Isoamylase 2, chloroplastic	2337	K02438	GO:0010021//amylopectin biosynthetic process;GO:0000023//maltose metabolic process;GO:0019252//starch biosynthetic process;GO:0019761//glucosinolate biosynthetic process;GO:0043085//positive regulation of catalytic activity	GO:0019156//isoamylase activity;GO:0004556//alpha-amylase activity	GO:0009507//chloroplast
II	2D	Unigene20243	Starch synthase 4	778	K00703	-	GO:0016740//transferase activity	GO:0009536//plastid
II	2D	Unigene18154	Sucrose-phosphatase 2	1424	K00696	GO:0005986//sucrose biosynthetic process;GO:0016311//dephosphorylation	GO:0050307//sucrose-phosphate phosphatase activity;GO:0000287//magnesium ion binding	GO:0044424//intracellular part
II	2D	CL5957.Contig4	Galactoside 2-alpha-L-fucosyltransferase	500	K13681	GO:0010413//glucuronoxylan metabolic process;GO:0009749//response to glucose stimulus;GO:0009744//response to sucrose stimulus;GO:0009750//response to fructose stimulus;GO:0045492//xylan biosynthetic process;GO:0009832//plant-type cell wall biogenesis;GO:0009969//xyloglucan biosynthetic process	GO:0008107//galactoside 2-alpha-L-fucosyltransferase activity	GO:0016020//membrane;GO:0005794//Golgi apparatus
II	2D	Unigene11392	Galacturonosyltransferase-like 1	542	K13648	GO:0032504//multicellular organism reproduction;GO:0010417//glucuronoxylan biosynthetic process;GO:0052386//cell wall thickening;GO:0010051//xylem and phloem pattern formation;GO:0048366//leaf development	GO:0016757//transferase activity, transferring glycosyl groups	GO:0005783//endoplasmic reticulum
II	2D	CL1029.Contig2	Glycosyltransferase 6	1968	K08238	-	GO:0033843//xyloglucan 6-xylosyltransferase activity;GO:0016758//transferase activity, transferring hexosyl groups	GO:0005802//trans-Golgi network;GO:0016021//integral to membrane;GO:0005794//Golgi apparatus;GO:0005768//endosome
II	2D	Unigene18503	UDP-glucuronate:xylan alpha-glucuronosyltransferase 2	971	K00750	GO:0010417//glucuronoxylan biosynthetic process;GO:0005982//starch metabolic process;GO:0010014//meristem initiation;GO:0009834//secondary cell wall biogenesis;GO:0010089//xylem development	GO:0080116//glucuronoxylan glucuronosyltransferase activity;GO:0008466//glycogenin glucosyltransferase activity	GO:0005794//Golgi apparatus
II	2D	Unigene25335	UDP-glycosyltransferase 88A1	717	K13263	-	GO:0035251//UDP-glucosyltransferase activity	-
II	2D	CL6796.Contig1	O-linked N-acetylglucosamine transferase, ogt	3329	K09667	GO:0000278//mitotic cell cycle;GO:0006346//methylation-dependent chromatin silencing;GO:0016246//RNA interference;GO:0009938//negative regulation of gibberellic acid mediated signaling pathway;GO:2000377//regulation of reactive oxygen species metabolic process;GO:0000956//nuclear-transcribed mRNA catabolic process;GO:0006396//RNA processing;GO:0006486//protein glycosylation;GO:0009736//cytokinin …	GO:0005515//protein binding;GO:0016262//protein N-acetylglucosaminyltransferase activity	GO:0005829//cytosol;GO:0005634//nucleus
II	2D	Unigene786	Beta-14-mannan synthase	425	K13680	-	GO:0016760//cellulose synthase (UDP-forming) activity;GO:0051753//mannan synthase activity	-
II	2D	Unigene24764	Callose synthase 11	2891	K11000	GO:0052543//callose deposition in cell wall;GO:0006075//(1->3)-beta-D-glucan biosynthetic process;GO:0009556//microsporogenesis;GO:0007623//circadian rhythm;GO:0006944//cellular membrane fusion	GO:0003843//1,3-beta-D-glucan synthase activity	GO:0000148//1,3-beta-D-glucan synthase complex
II	2D	Unigene24763	Callose synthase 11	1163	K11000	GO:0006862//nucleotide transport;GO:0006944//cellular membrane fusion;GO:0010363//regulation of plant-type hypersensitive response;GO:0015802//basic amino acid transport;GO:0052544//defense response by callose deposition in cell wall;GO:0006612//protein targeting to membrane;GO:0050832//defense response to fungus;GO:0042742//defense response to bacterium;GO:0043069//negative regulation of program…	GO:0003843//1,3-beta-D-glucan synthase activity	GO:0005794//Golgi apparatus;GO:0009506//plasmodesma;GO:0000148//1,3-beta-D-glucan synthase complex
II	2D	Unigene22044	Callose synthase 11-like isoform 1	765	K11000	GO:0052543//callose deposition in cell wall;GO:0006075//(1->3)-beta-D-glucan biosynthetic process;GO:0009556//microsporogenesis;GO:0007623//circadian rhythm;GO:0006944//cellular membrane fusion	GO:0003843//1,3-beta-D-glucan synthase activity	GO:0000148//1,3-beta-D-glucan synthase complex
II	2D	CL31.Contig3	Callose synthase 3	6457	K11000	GO:0000226//microtubule cytoskeleton organization;GO:0006346//methylation-dependent chromatin silencing;GO:0031048//chromatin silencing by small RNA;GO:0007267//cell-cell signaling;GO:0000911//cytokinesis by cell plate formation;GO:0051567//histone H3-K9 methylation;GO:0006944//cellular membrane fusion;GO:0016926//protein desumoylation;GO:0050665//hydrogen peroxide biosynthetic process;GO:0009556…	GO:0003843//1,3-beta-D-glucan synthase activity	GO:0009506//plasmodesma;GO:0000148//1,3-beta-D-glucan synthase complex;GO:0009504//cell plate
II	2D	CL31.Contig2	Callose synthase 3	453	K11000	GO:0000226//microtubule cytoskeleton organization;GO:0006346//methylation-dependent chromatin silencing;GO:0031048//chromatin silencing by small RNA;GO:0007267//cell-cell signaling;GO:0000911//cytokinesis by cell plate formation;GO:0051567//histone H3-K9 methylation;GO:0006944//cellular membrane fusion;GO:0009556//microsporogenesis;GO:0006075//(1->3)-beta-D-glucan biosynthetic process;GO:0035196/…	GO:0003843//1,3-beta-D-glucan synthase activity	GO:0000148//1,3-beta-D-glucan synthase complex
II	2D	Unigene496	Callose synthase 3	1348	K11000	GO:0000226//microtubule cytoskeleton organization;GO:0006346//methylation-dependent chromatin silencing;GO:0031048//chromatin silencing by small RNA;GO:0007267//cell-cell signaling;GO:0000911//cytokinesis by cell plate formation;GO:0051567//histone H3-K9 methylation;GO:0006944//cellular membrane fusion;GO:0009556//microsporogenesis;GO:0006075//(1->3)-beta-D-glucan biosynthetic process;GO:0035196/…	GO:0003843//1,3-beta-D-glucan synthase activity	GO:0000148//1,3-beta-D-glucan synthase complex
II	2D	Unigene21028	Callose synthase 9-like isoform 1	2607	K11000	GO:0006944//cellular membrane fusion;GO:0055047//generative cell mitosis;GO:0009846//pollen germination;GO:0009556//microsporogenesis;GO:0006075//(1->3)-beta-D-glucan biosynthetic process;GO:0080092//regulation of pollen tube growth;GO:0006606//protein import into nucleus;GO:0052543//callose deposition in cell wall	GO:0003843//1,3-beta-D-glucan synthase activity	GO:0005794//Golgi apparatus;GO:0000148//1,3-beta-D-glucan synthase complex
II	2D	CL233.Contig3	Cellulose synthase	538	K10999	GO:0009833//primary cell wall biogenesis;GO:0016049//cell growth;GO:0030244//cellulose biosynthetic process;GO:0010214//seed coat development;GO:0043622//cortical microtubule organization	GO:0008270//zinc ion binding;GO:0016760//cellulose synthase (UDP-forming) activity	GO:0016021//integral to membrane;GO:0005794//Golgi apparatus
II	2D	Unigene21468	Cellulose synthase 2-Dt	642	K10999	GO:0030244//cellulose biosynthetic process	GO:0016760//cellulose synthase (UDP-forming) activity	GO:0016021//integral to membrane
II	2D	Unigene21205	Cellulose synthase A catalytic subunit 3	347	K10999	GO:0009833//primary cell wall biogenesis;GO:0030244//cellulose biosynthetic process	GO:0016760//cellulose synthase (UDP-forming) activity;GO:0008270//zinc ion binding	GO:0005794//Golgi apparatus;GO:0016021//integral to membrane
II	2D	Unigene17547	Cellulose synthase A catalytic subunit 3 [UDP-forming]-like	966	K10999	GO:0009833//primary cell wall biogenesis;GO:0030244//cellulose biosynthetic process	GO:0016760//cellulose synthase (UDP-forming) activity;GO:0008270//zinc ion binding	GO:0005794//Golgi apparatus;GO:0016021//integral to membrane
II	2D	Unigene936	Cellulose synthase A catalytic subunit 6 [UDP-forming]	3974	K10999	GO:0009833//primary cell wall biogenesis;GO:0030244//cellulose biosynthetic process;GO:0042538//hyperosmotic salinity response	GO:0008270//zinc ion binding;GO:0016760//cellulose synthase (UDP-forming) activity	GO:0016021//integral to membrane;GO:0005794//Golgi apparatus;GO:0005886//plasma membrane
II	2D	Unigene1149	Glycine-rich cell wall structural protein	616	K01115	GO:0000398//mRNA splicing, via spliceosome;GO:0009751//response to salicylic acid stimulus;GO:0051301//cell division;GO:0009737//response to abscisic acid stimulus;GO:0048825//cotyledon development	GO:0005515//protein binding	GO:0005739//mitochondrion;GO:0005634//nucleus
II	2D	Unigene18278	Lysine-rich arabinogalactan protein 19	737	K01051	-	-	-
II	2D	Unigene18279	Vegetative cell wall protein gp1	1566	K01115	-	-	GO:0009507//chloroplast
II	2D	CL564.Contig2	Vegetative cell wall protein gp1	405	K01115	-	GO:0005515//protein binding	-
II	2D	Unigene24716	Beta-D-xylosidase 4	2049	K01188	GO:0005975//carbohydrate metabolic process	GO:0008422//beta-glucosidase activity	GO:0031225//anchored to membrane;GO:0005576//extracellular region;GO:0005886//plasma membrane
II	2D	Unigene25220	Bifunctional fucokinase/fucose pyrophosphorylase	3004	K05305	GO:0030244//cellulose biosynthetic process;GO:0042352//GDP-L-fucose salvage;GO:0016310//phosphorylation;GO:0048193//Golgi vesicle transport	GO:0050201//fucokinase activity;GO:0005524//ATP binding;GO:0004335//galactokinase activity;GO:0047341//fucose-1-phosphate guanylyltransferase activity	GO:0005737//cytoplasm
II	2D	Unigene20803	Polygalacturonase	1079	K01184	GO:0005975//carbohydrate metabolic process	GO:0047911;GO:0004650//polygalacturonase activity	GO:0005576//extracellular region;GO:0005773//vacuole;GO:0009505//plant-type cell wall
II	2D	CL424.Contig1	Polygalacturonase	494	--	GO:0005975//carbohydrate metabolic process	GO:0004650//polygalacturonase activity	GO:0005576//extracellular region;GO:0005618//cell wall
II	2D	Unigene12517	Extensin	417	K01115	-	-	-
II	2D	Unigene5921	Extensin	238	K01115	-	-	-
II	2D	CL1660.Contig1	Extensin	730	K01115	-	-	-
II	2D	CL8418.Contig1	Extensin	724	K01115	GO:0009664//plant-type cell wall organization	GO:0005199//structural constituent of cell wall	-
II	2D	Unigene3097	Leucine-rich repeat extensin-like protein 3	1062	K01115	-	-	-
II	2D	CL4251.Contig1	Leucine-rich repeat extensin-like protein 3	3019	K01115	GO:0006865//amino acid transport	-	GO:0005737//cytoplasm;GO:0005634//nucleus;GO:0005886//plasma membrane
II	2D	Unigene9058	Leucine-rich repeat extensin-like protein 3	205	K01115	-	-	-
II	2D	Unigene13548	Pollen-specific leucine-rich repeat extensin-like protein 2	668	K03006	GO:0008535//respiratory chain complex IV assembly;GO:0008152//metabolic process	GO:0004497//monooxygenase activity	GO:0005768//endosome;GO:0005794//Golgi apparatus;GO:0016020//membrane;GO:0005802//trans-Golgi network
II	2D	Unigene17697	Pectinesterase/pectinesterase inhibitor 7	597	K01051	GO:0009409//response to cold;GO:0009741//response to brassinosteroid stimulus;GO:0042545//cell wall modification;GO:0043086//negative regulation of catalytic activity;GO:0015824//proline transport;GO:0045490//pectin catabolic process	GO:0045330;GO:0030599//pectinesterase activity;GO:0004857//enzyme inhibitor activity	GO:0009505//plant-type cell wall;GO:0005576//extracellular region
II	2D	CL1496.Contig1	Phosphoenolpyruvate carboxylase	643	K01595	GO:0015977//carbon fixation;GO:0006099//tricarboxylic acid cycle	GO:0032440//2-alkenal reductase [NAD(P)] activity;GO:0008964//phosphoenolpyruvate carboxylase activity	GO:0005829//cytosol;GO:0048046//apoplast
II	2D	CL1496.Contig3	Phosphoenolpyruvate carboxylase	3371	K01595	GO:0015977//carbon fixation;GO:0006099//tricarboxylic acid cycle;GO:0015979//photosynthesis	GO:0032440//2-alkenal reductase [NAD(P)] activity;GO:0008964//phosphoenolpyruvate carboxylase activity	GO:0005886//plasma membrane;GO:0009507//chloroplast;GO:0005829//cytosol;GO:0048046//apoplast
II	2D	Unigene21418	Phosphoenolpyruvate carboxylase	3672	K01595	GO:0006099//tricarboxylic acid cycle;GO:0015977//carbon fixation	GO:0008964//phosphoenolpyruvate carboxylase activity	GO:0005737//cytoplasm
II	2D	CL3192.Contig1	Transketolase, chloroplastic-like	694	K00615	GO:0008152//metabolic process	GO:0004802//transketolase activity	-
II	2D	Unigene25904	Protein TIC110, chloroplastic-like	1929	K01115	GO:0009658//chloroplast organization;GO:0045037//protein import into chloroplast stroma	GO:0005515//protein binding	GO:0031897//Tic complex;GO:0019031//viral envelope
II	2D	CL6390.Contig2	AC9 transposase	681	K00001	-	GO:0003676//nucleic acid binding	-
II	2D	Unigene844	Bifunctional cystathionine gamma-lyase/cysteine synthase	1619	K01738	GO:0048573//photoperiodism, flowering;GO:0006535//cysteine biosynthetic process from serine	GO:0030170//pyridoxal phosphate binding;GO:0004124//cysteine synthase activity;GO:0016740//transferase activity	-
II	2D	Unigene202	Bifunctional dethiobiotin synthetase/7,8-diamino-pelargonic acid aminotransferase, mitochondrial	1842	K00833	GO:0006275//regulation of DNA replication;GO:0051567//histone H3-K9 methylation;GO:0008283//cell proliferation;GO:0006306//DNA methylation;GO:0051726//regulation of cell cycle;GO:0006270//DNA replication initiation;GO:0009102//biotin biosynthetic process	GO:0004141//dethiobiotin synthase activity;GO:0030170//pyridoxal phosphate binding;GO:0000287//magnesium ion binding;GO:0004015//adenosylmethionine-8-amino-7-oxononanoate transaminase activity;GO:0005524//ATP binding	GO:0005739//mitochondrion
II	2D	Unigene24911	Chloroplastic group IIA intron splicing facilitator CRS1, chloroplastic	2027	--	GO:0006655//phosphatidylglycerol biosynthetic process;GO:0055114//oxidation-reduction process;GO:0009902//chloroplast relocation;GO:0019288//isopentenyl diphosphate biosynthetic process, mevalonate-independent pathway;GO:0016117//carotenoid biosynthetic process;GO:0010027//thylakoid membrane organization;GO:0009737//response to abscisic acid stimulus;GO:0034660//ncRNA metabolic process;GO:0009793…	GO:0003723//RNA binding;GO:0016705//oxidoreductase activity, acting on paired donors, with incorporation or reduction of molecular oxygen;GO:0009055//electron carrier activity;GO:0004497//monooxygenase activity;GO:0020037//heme binding;GO:0005506//iron ion binding	GO:0009507//chloroplast;GO:0005783//endoplasmic reticulum
II	2D	Unigene2041	Chromatin assembly factor 1 subunit FAS1	1019	K10750	GO:0031047//gene silencing by RNA;GO:0009934//regulation of meristem structural organization;GO:0006275//regulation of DNA replication;GO:0010026//trichome differentiation;GO:0010448;GO:0000724//double-strand break repair via homologous recombination;GO:0008283//cell proliferation;GO:0010449//root meristem growth;GO:0006306//DNA methylation;GO:0016444//somatic cell DNA recombination;GO:0009555//p…	GO:0042393//histone binding	GO:0033186//CAF-1 complex;GO:0005634//nucleus
II	2D	CL5545.Contig1	Chromomethylase 3	2142	K00558	GO:0010425//DNA methylation on cytosine within a CNG sequence;GO:0090116//C-5 methylation of cytosine;GO:0051567//histone H3-K9 methylation;GO:0010069//zygote asymmetric cytokinesis in embryo sac;GO:0006342//chromatin silencing	GO:0003886//DNA (cytosine-5-)-methyltransferase activity;GO:0003677//DNA binding	GO:0005634//nucleus
II	2D	Unigene2095	Coiled-coil domain-containing protein lobo homolog	1979	K02999	GO:0006486//protein glycosylation;GO:0006869//lipid transport	-	GO:0005737//cytoplasm
II	2D	Unigene21705	DNA (cytosine-5)-methyltransferase 1B-like	1261	K00558	GO:0010216//maintenance of DNA methylation;GO:0009910//negative regulation of flower development;GO:0010424//DNA methylation on cytosine within a CG sequence;GO:0009294//DNA mediated transformation;GO:0010069//zygote asymmetric cytokinesis in embryo sac;GO:0006349//regulation of gene expression by genetic imprinting;GO:0090116//C-5 methylation of cytosine	GO:0016746//transferase activity, transferring acyl groups;GO:0003677//DNA binding;GO:0003886//DNA (cytosine-5-)-methyltransferase activity	GO:0005634//nucleus
II	2D	Unigene15681	DNA-3-methyladenine glycosylase	986	K01246	GO:0006284//base-excision repair	GO:0008725//DNA-3-methyladenine glycosylase activity	GO:0005634//nucleus
II	2D	CL4205.Contig1	DNA-directed RNA polymerase E subunit 1	3361	K03018	GO:0006351//transcription, DNA-dependent;GO:0048438//floral whorl development;GO:0006310//DNA recombination;GO:0019219;GO:0048449//floral organ formation;GO:0030422//production of siRNA involved in RNA interference;GO:0006306//DNA methylation;GO:2000112;GO:0016568//chromatin modification;GO:0006260//DNA replication;GO:0007049//cell cycle	GO:0005515//protein binding;GO:0016740//transferase activity	GO:0000419//DNA-directed RNA polymerase V complex;GO:0005730//nucleolus;GO:0016604//nuclear body;GO:0000418//DNA-directed RNA polymerase IV complex
II	2D	Unigene3374	DNA-directed RNA polymerase III subunit RPC2	2431	K03021	GO:0009560//embryo sac egg cell differentiation;GO:0006355//regulation of transcription, DNA-dependent	GO:0003899//DNA-directed RNA polymerase activity;GO:0003677//DNA binding;GO:0003700//sequence-specific DNA binding transcription factor activity;GO:0032549//ribonucleoside binding	GO:0009507//chloroplast;GO:0005634//nucleus
II	2D	Unigene18132	GMP synthase [glutamine-hydrolyzing]-like	618	K01246	GO:0006306//DNA methylation;GO:0006281//DNA repair	GO:0016798//hydrolase activity, acting on glycosyl bonds	-
II	2D	Unigene10303	Pentatricopeptide repeat-containing protein	444	K01115	GO:0000398//mRNA splicing, via spliceosome;GO:0009751//response to salicylic acid stimulus;GO:0051301//cell division;GO:0009737//response to abscisic acid stimulus;GO:0048825//cotyledon development	GO:0005515//protein binding	GO:0005739//mitochondrion;GO:0005634//nucleus
II	2D	CL7257.Contig1	Ribonucleotide reductase large subunit A	2787	K10807	GO:0055114//oxidation-reduction process;GO:0009202//deoxyribonucleoside triphosphate biosynthetic process;GO:0006260//DNA replication;GO:0046686//response to cadmium ion	GO:0005524//ATP binding;GO:0004748//ribonucleoside-diphosphate reductase activity, thioredoxin disulfide as acceptor	GO:0005971//ribonucleoside-diphosphate reductase complex
II	2D	CL1671.Contig1	RNA pseudourine synthase 1	1276	K15452	GO:0055114//oxidation-reduction process;GO:0006508//proteolysis;GO:0001522//pseudouridine synthesis	GO:0070011//peptidase activity, acting on L-amino acid peptides;GO:0003723//RNA binding;GO:0003796//lysozyme activity;GO:0016705//oxidoreductase activity, acting on paired donors, with incorporation or reduction of molecular oxygen;GO:0009055//electron carrier activity;GO:0004497//monooxygenase activity;GO:0016462//pyrophosphatase activity;GO:0009982//pseudouridine synthase activity;GO:0020037//h…	-
II	2D	Unigene16302	TRNA uridine 5-carboxymethylaminomethyl modification enzyme MnmG-like	1533	K03495	GO:0042744//hydrogen peroxide catabolic process;GO:0002098//tRNA wobble uridine modification;GO:0055114//oxidation-reduction process	GO:0050660//flavin adenine dinucleotide binding;GO:0016491//oxidoreductase activity;GO:0009055//electron carrier activity	-
II	2D	CL6099.Contig2	Uridine kinase-like protein 1, chloroplastic	2424	K00876	GO:0006434//seryl-tRNA aminoacylation;GO:0006222//UMP biosynthetic process;GO:0016310//phosphorylation	GO:0004828//serine-tRNA ligase activity;GO:0004849//uridine kinase activity;GO:0016773//phosphotransferase activity, alcohol group as acceptor;GO:0005524//ATP binding	GO:0005737//cytoplasm
II	2D	Unigene20963	AMP deaminase	455	K01490	GO:0009880//embryonic pattern specification;GO:0050826//response to freezing;GO:0048825//cotyledon development;GO:0006188//IMP biosynthetic process;GO:0051301//cell division;GO:0009640//photomorphogenesis;GO:0010564//regulation of cell cycle process;GO:0019915//lipid storage;GO:0010182//sugar mediated signaling pathway;GO:0016567//protein ubiquitination;GO:0009845//seed germination;GO:0010228//ve…	GO:0043424//protein histidine kinase binding;GO:0003876//AMP deaminase activity	GO:0005829//cytosol;GO:0005634//nucleus;GO:0031307//integral to mitochondrial outer membrane
II	2D	Unigene12094	Glycine dehydrogenase	3596	K00281	GO:0055114//oxidation-reduction process;GO:0019464//glycine decarboxylation via glycine cleavage system;GO:0046686//response to cadmium ion	GO:0004375//glycine dehydrogenase (decarboxylating) activity;GO:0005524//ATP binding;GO:0032440//2-alkenal reductase [NAD(P)] activity;GO:0030170//pyridoxal phosphate binding	GO:0005960//glycine cleavage complex;GO:0005739//mitochondrion;GO:0009941//chloroplast envelope;GO:0048046//apoplast
II	2D	Unigene6304	NAD kinase 2, chloroplastic-like	503	K00858	GO:0006741//NADP biosynthetic process;GO:0019674//NAD metabolic process	GO:0005516//calmodulin binding;GO:0003951//NAD+ kinase activity	GO:0009507//chloroplast
II	2D	CL701.Contig1	Carotenoid cleavage dioxygenase1	250	K11159	GO:0009414//response to water deprivation;GO:0016124//xanthophyll catabolic process;GO:0016121//carotene catabolic process	GO:0045549//9-cis-epoxycarotenoid dioxygenase activity	GO:0005773//vacuole;GO:0005886//plasma membrane
II	2D	CL2607.Contig1	Zeaxanthin epoxidase, chloroplastic-like isoform X1	984	K09838	GO:0055114//oxidation-reduction process	GO:0016491//oxidoreductase activity	-
II	2D	Unigene16933	Auxin response factor	1117	K14486	GO:0006355//regulation of transcription, DNA-dependent;GO:0009734//auxin mediated signaling pathway	GO:0003677//DNA binding;GO:0046983//protein dimerization activity	GO:0005634//nucleus
II	2D	CL6443.Contig1	Auxin response factor 7	929	K14486	-	-	-
II	2D	CL3796.Contig2	Auxin-response factor 2	3407	K14486	GO:0042744//hydrogen peroxide catabolic process;GO:0010227//floral organ abscission;GO:0009734//auxin mediated signaling pathway;GO:0009911//positive regulation of flower development;GO:0045892//negative regulation of transcription, DNA-dependent;GO:0008285//negative regulation of cell proliferation;GO:0010150//leaf senescence;GO:0009737//response to abscisic acid stimulus;GO:0010047//fruit dehis…	GO:0046983//protein dimerization activity;GO:0043565//sequence-specific DNA binding;GO:0003700//sequence-specific DNA binding transcription factor activity	GO:0005634//nucleus
II	2D	Unigene19018	Auxin-responsive protein IAA7-like	945	K14484	GO:0044238//primary metabolic process;GO:0034645//cellular macromolecule biosynthetic process;GO:0050794//regulation of cellular process;GO:0010467//gene expression	-	-
II	2D	Unigene25121	Histidine kinase 3B	486	K14489	GO:0048831//regulation of shoot system development;GO:0010087//phloem or xylem histogenesis;GO:0010150//leaf senescence;GO:0009414//response to water deprivation;GO:0009863//salicylic acid mediated signaling pathway;GO:0023014//signal transduction by phosphorylation;GO:0010029//regulation of seed germination;GO:0016036//cellular response to phosphate starvation;GO:0009736//cytokinin mediated sign…	GO:0043424//protein histidine kinase binding;GO:0000156//phosphorelay response regulator activity;GO:0005034//osmosensor activity;GO:0005524//ATP binding;GO:0000155//phosphorelay sensor kinase activity;GO:0009884//cytokinin receptor activity;GO:0004721//phosphoprotein phosphatase activity	GO:0005886//plasma membrane
II	2D	CL6017.Contig1	1-aminocyclopropane-1-carboxylate oxidase homolog 1	375	K13229	GO:0019761//glucosinolate biosynthetic process	GO:0016706//oxidoreductase activity, acting on paired donors, with incorporation or reduction of molecular oxygen, 2-oxoglutarate as one donor, and incorporation of one atom each of oxygen into both donors	-
II	2D	Unigene21054	(S)-tetrahydroprotoberberine N-methyltransferase	793	K00574	GO:0008610//lipid biosynthetic process;GO:0032259//methylation;GO:0055114//oxidation-reduction process	GO:0016491//oxidoreductase activity;GO:0008825//cyclopropane-fatty-acyl-phospholipid synthase activity	GO:0005737//cytoplasm
II	2D	CL8281.Contig2	3-hydroxyisobutyryl-CoA hydrolase-like protein 3, mitochondrial-like isoform 2	1659	K05605	GO:0006635//fatty acid beta-oxidation	GO:0016853//isomerase activity;GO:0003860//3-hydroxyisobutyryl-CoA hydrolase activity;GO:0004300//enoyl-CoA hydratase activity	GO:0016020//membrane;GO:0005829//cytosol;GO:0005739//mitochondrion
II	2D	Unigene4310	3-ketoacyl-CoA synthase 11	597	K15397	GO:0006633//fatty acid biosynthetic process;GO:0009628//response to abiotic stimulus;GO:0006950//response to stress	GO:0016747//transferase activity, transferring acyl groups other than amino-acyl groups	GO:0016020//membrane
II	2D	CL7581.Contig2	3-oxoacyl-[acyl-carrier-protein] synthase II, chloroplastic	1920	K09458	GO:0019684//photosynthesis, light reaction;GO:0009072//aromatic amino acid family metabolic process;GO:0000096//sulfur amino acid metabolic process;GO:0009631//cold acclimation;GO:0016117//carotenoid biosynthetic process;GO:0000038//very long-chain fatty acid metabolic process;GO:0006636//unsaturated fatty acid biosynthetic process;GO:0009793//embryo development ending in seed dormancy;GO:0030243…	GO:0004315//3-oxoacyl-[acyl-carrier-protein] synthase activity	GO:0009570//chloroplast stroma
II	2D	CL4746.Contig3	Acyltransferase	400	K15397	GO:0000038//very long-chain fatty acid metabolic process;GO:0006633//fatty acid biosynthetic process;GO:0042335//cuticle development;GO:0010345//suberin biosynthetic process;GO:0009416//response to light stimulus;GO:0009409//response to cold;GO:0009611//response to wounding;GO:0006970//response to osmotic stress	GO:0009922//fatty acid elongase activity	GO:0016020//membrane;GO:0005634//nucleus
II	2D	Unigene3356	Fatty acid amide hydrolase	1250	K02433	-	GO:0016884//carbon-nitrogen ligase activity, with glutamine as amido-N-donor;GO:0016740//transferase activity	-
II	2D	Unigene21451	Phosphatidate phosphatase LPIN3-like	1236	K15728	GO:0006629//lipid metabolic process;GO:0016036//cellular response to phosphate starvation	GO:0008195//phosphatidate phosphatase activity	GO:0005634//nucleus
II	2D	CL8304.Contig2	Phospholipase D beta	1044	K01115	GO:0046686//response to cadmium ion;GO:0016042//lipid catabolic process;GO:0046470//phosphatidylcholine metabolic process;GO:0009816//defense response to bacterium, incompatible interaction	GO:0070290//NAPE-specific phospholipase D activity;GO:0005509//calcium ion binding;GO:0004630//phospholipase D activity;GO:0005546//phosphatidylinositol-4,5-bisphosphate binding	GO:0016020//membrane
II	2D	CL7984.Contig1	Violaxanthin de-epoxidase	1548	K09839	GO:0009072//aromatic amino acid family metabolic process;GO:0006098//pentose-phosphate shunt;GO:0000096//sulfur amino acid metabolic process;GO:0016117//carotenoid biosynthetic process;GO:0006655//phosphatidylglycerol biosynthetic process;GO:0010028//xanthophyll cycle;GO:0006636//unsaturated fatty acid biosynthetic process;GO:0044272//sulfur compound biosynthetic process;GO:0019288//isopentenyl d…	GO:0005515//protein binding;GO:0046422//violaxanthin de-epoxidase activity	GO:0030095//chloroplast photosystem II;GO:0009543//chloroplast thylakoid lumen
II	2D	CL4945.Contig2	ABC transporter A family member 2	1109	K05643	GO:0006200//ATP catabolic process;GO:0010583//response to cyclopentenone;GO:0009407//toxin catabolic process	GO:0042626//ATPase activity, coupled to transmembrane movement of substances;GO:0005524//ATP binding	GO:0005576//extracellular region;GO:0005886//plasma membrane
II	2D	CL5218.Contig1	ABC transporter A family member 2-like	1101	K05643	GO:0034197//triglyceride transport;GO:0009407//toxin catabolic process;GO:0048317//seed morphogenesis;GO:0010867//positive regulation of triglyceride biosynthetic process;GO:0010583//response to cyclopentenone;GO:0006200//ATP catabolic process	GO:0042626//ATPase activity, coupled to transmembrane movement of substances;GO:0005524//ATP binding	GO:0005576//extracellular region;GO:0005783//endoplasmic reticulum;GO:0005886//plasma membrane
II	2D	Unigene25313	ABC transporter C family member 10	2479	K05666	GO:0055085//transmembrane transport;GO:0055114//oxidation-reduction process;GO:0006200//ATP catabolic process	GO:0042626//ATPase activity, coupled to transmembrane movement of substances;GO:0005524//ATP binding;GO:0032440//2-alkenal reductase [NAD(P)] activity	GO:0016021//integral to membrane;GO:0005774//vacuolar membrane;GO:0005886//plasma membrane
II	2D	Unigene18036	ABC transporter C family member 10	1702	K05666	GO:0055085//transmembrane transport;GO:0055114//oxidation-reduction process;GO:0006200//ATP catabolic process	GO:0042626//ATPase activity, coupled to transmembrane movement of substances;GO:0005524//ATP binding;GO:0032440//2-alkenal reductase [NAD(P)] activity	GO:0016021//integral to membrane
II	2D	Unigene24622	ABC transporter C family member 2	1651	K05666	GO:0015700//arsenite transport;GO:0009407//toxin catabolic process;GO:0046685//response to arsenic-containing substance;GO:0071994;GO:0010583//response to cyclopentenone;GO:0055114//oxidation-reduction process;GO:0006200//ATP catabolic process	GO:0071992//phytochelatin transmembrane transporter activity;GO:0032440//2-alkenal reductase [NAD(P)] activity;GO:0015446//arsenite-transmembrane transporting ATPase activity;GO:0008559//xenobiotic-transporting ATPase activity;GO:0005524//ATP binding	GO:0000325//plant-type vacuole;GO:0005774//vacuolar membrane;GO:0016021//integral to membrane
II	2D	CL1731.Contig3	ABC transporter C family member 3	451	K05666	GO:0055085//transmembrane transport;GO:0006200//ATP catabolic process	GO:0008559//xenobiotic-transporting ATPase activity;GO:0005524//ATP binding;GO:0015440//peptide-transporting ATPase activity	GO:0016021//integral to membrane
II	2D	CL5070.Contig3	ABC transporter C family member 3-like	277	K05666	GO:0055085//transmembrane transport;GO:0006200//ATP catabolic process	GO:0042626//ATPase activity, coupled to transmembrane movement of substances;GO:0005524//ATP binding	GO:0016021//integral to membrane
II	2D	CL5131.Contig3	ABC transporter D family member 1	2900	K05677	GO:0015916//fatty-acyl-CoA transport;GO:0051788//response to misfolded protein;GO:0006635//fatty acid beta-oxidation;GO:0043161//proteasomal ubiquitin-dependent protein catabolic process;GO:0009407//toxin catabolic process;GO:0080129//proteasome core complex assembly;GO:0007031//peroxisome organization;GO:0010030//positive regulation of seed germination;GO:0055085//transmembrane transport;GO:0006…	GO:0008559//xenobiotic-transporting ATPase activity;GO:0005524//ATP binding	GO:0046861//glyoxysomal membrane;GO:0016021//integral to membrane;GO:0005886//plasma membrane
II	2D	CL4102.Contig1	ABC transporter family, cholesterol/phospholipid flippase	2096	K05643	GO:0006487//protein N-linked glycosylation;GO:0006200//ATP catabolic process	GO:0015408;GO:0015419//sulfate transmembrane-transporting ATPase activity;GO:0015171//amino acid transmembrane transporter activity;GO:0005524//ATP binding	GO:0005774//vacuolar membrane;GO:0016021//integral to membrane
II	2D	Unigene14019	ABC transporter G family member 11	342	K05681	GO:0006200//ATP catabolic process	GO:0005524//ATP binding;GO:0016887//ATPase activity	GO:0016020//membrane
II	2D	Unigene17170	CLIP-associated protein	554	--	GO:0007026//negative regulation of microtubule depolymerization;GO:0030243//cellulose metabolic process;GO:0009825//multidimensional cell growth;GO:0043622//cortical microtubule organization;GO:0050821//protein stabilization;GO:0043481//anthocyanin accumulation in tissues in response to UV light;GO:0048767//root hair elongation;GO:0010817//regulation of hormone levels;GO:0007067//mitosis;GO:00002…	GO:0051010//microtubule plus-end binding	GO:0009524//phragmoplast;GO:0005829//cytosol;GO:0009506//plasmodesma;GO:0005876//spindle microtubule;GO:0005886//plasma membrane;GO:0005938//cell cortex
II	2D	Unigene22247	CLIP-associated protein	1105	--	GO:0007026//negative regulation of microtubule depolymerization;GO:0030243//cellulose metabolic process;GO:0009825//multidimensional cell growth;GO:0043622//cortical microtubule organization;GO:0050821//protein stabilization;GO:0043481//anthocyanin accumulation in tissues in response to UV light;GO:0048767//root hair elongation;GO:0010817//regulation of hormone levels;GO:0007067//mitosis;GO:00002…	GO:0051010//microtubule plus-end binding	GO:0009524//phragmoplast;GO:0005829//cytosol;GO:0009506//plasmodesma;GO:0005876//spindle microtubule;GO:0005886//plasma membrane;GO:0005938//cell cortex
II	2D	Unigene23817	CLIP-associated protein	819	--	GO:0007026//negative regulation of microtubule depolymerization;GO:0030243//cellulose metabolic process;GO:0009825//multidimensional cell growth;GO:0043622//cortical microtubule organization;GO:0050821//protein stabilization;GO:0043481//anthocyanin accumulation in tissues in response to UV light;GO:0048767//root hair elongation;GO:0010817//regulation of hormone levels;GO:0007067//mitosis;GO:00002…	GO:0051010//microtubule plus-end binding	GO:0009524//phragmoplast;GO:0005829//cytosol;GO:0009506//plasmodesma;GO:0005876//spindle microtubule;GO:0005886//plasma membrane;GO:0005938//cell cortex
II	2D	Unigene23819	CLIP-associated protein	222	--	GO:0007026//negative regulation of microtubule depolymerization;GO:0030243//cellulose metabolic process;GO:0009825//multidimensional cell growth;GO:0043622//cortical microtubule organization;GO:0050821//protein stabilization;GO:0043481//anthocyanin accumulation in tissues in response to UV light;GO:0048767//root hair elongation;GO:0010817//regulation of hormone levels;GO:0007067//mitosis;GO:00002…	GO:0051010//microtubule plus-end binding	GO:0009524//phragmoplast;GO:0005829//cytosol;GO:0009506//plasmodesma;GO:0005876//spindle microtubule;GO:0005886//plasma membrane;GO:0005938//cell cortex
II	2D	Unigene619	CLIP-associated protein	1274	--	GO:0007026//negative regulation of microtubule depolymerization;GO:0030243//cellulose metabolic process;GO:0009825//multidimensional cell growth;GO:0043622//cortical microtubule organization;GO:0050821//protein stabilization;GO:0043481//anthocyanin accumulation in tissues in response to UV light;GO:0048767//root hair elongation;GO:0010817//regulation of hormone levels;GO:0007067//mitosis;GO:00002…	GO:0051010//microtubule plus-end binding	GO:0009524//phragmoplast;GO:0005829//cytosol;GO:0009506//plasmodesma;GO:0005876//spindle microtubule;GO:0005886//plasma membrane;GO:0005938//cell cortex
II	2D	Unigene2629	Formin-like protein 1	1450	K09566	GO:0065008;GO:0030036//actin cytoskeleton organization	GO:0005515//protein binding	GO:0044464//cell part
II	2D	Unigene18032	Formin-like protein 18	739	K01115	-	-	-
II	2D	Unigene16907	Formin-like protein 20-like	705	K01115	GO:0030036//actin cytoskeleton organization	GO:0003779//actin binding	GO:0005737//cytoplasm
II	2D	Unigene25727	Microtubule-associated protein TORTIFOLIA1-like	1397	K01115	GO:0000278//mitotic cell cycle;GO:0006396//RNA processing;GO:0000226//microtubule cytoskeleton organization;GO:0010031//circumnutation;GO:0009826//unidimensional cell growth;GO:0007275//multicellular organismal development	GO:0008017//microtubule binding	GO:0010005//cortical microtubule, transverse to long axis;GO:0009507//chloroplast
II	2D	Unigene13808	Multidrug resistance protein ABC transporter family	817	K05666	GO:0055085//transmembrane transport;GO:0055114//oxidation-reduction process;GO:0006200//ATP catabolic process	GO:0042626//ATPase activity, coupled to transmembrane movement of substances;GO:0005524//ATP binding;GO:0032440//2-alkenal reductase [NAD(P)] activity	GO:0016021//integral to membrane;GO:0005774//vacuolar membrane;GO:0005886//plasma membrane
II	2D	Unigene25314	Multidrug resistance protein ABC transporter family	665	K05666	GO:0055085//transmembrane transport;GO:0055114//oxidation-reduction process;GO:0006200//ATP catabolic process	GO:0042626//ATPase activity, coupled to transmembrane movement of substances;GO:0005524//ATP binding;GO:0032440//2-alkenal reductase [NAD(P)] activity	GO:0016021//integral to membrane
II	2D	CL3800.Contig3	Copper methylamine oxidase-like	1127	K00276	GO:0009308//amine metabolic process;GO:0055114//oxidation-reduction process	GO:0008131//primary amine oxidase activity;GO:0005507//copper ion binding;GO:0048038//quinone binding	GO:0005777//peroxisome
II	2D	CL4608.Contig2	Copper methylamine oxidase-like	1057	K00276	GO:0009308//amine metabolic process;GO:0055114//oxidation-reduction process	GO:0008131//primary amine oxidase activity;GO:0005507//copper ion binding;GO:0048038//quinone binding	GO:0005777//peroxisome
II	2D	CL6261.Contig1	Cytochrome P450	702	K10717	GO:0055114//oxidation-reduction process	GO:0004144//diacylglycerol O-acyltransferase activity;GO:0020037//heme binding;GO:0016705//oxidoreductase activity, acting on paired donors, with incorporation or reduction of molecular oxygen;GO:0004497//monooxygenase activity;GO:0005506//iron ion binding;GO:0009055//electron carrier activity;GO:0050616	-
II	2D	CL6966.Contig2	Cytochrome P450	468	K15405	GO:0042991//transcription factor import into nucleus	GO:0046872//metal ion binding;GO:0004497//monooxygenase activity;GO:0016705//oxidoreductase activity, acting on paired donors, with incorporation or reduction of molecular oxygen;GO:0019825//oxygen binding	GO:0005576//extracellular region
II	2D	Unigene10959	Cytochrome P450	445	K13407	GO:0055114//oxidation-reduction process	GO:0020037//heme binding;GO:0005506//iron ion binding;GO:0009055//electron carrier activity;GO:0070330//aromatase activity;GO:0019825//oxygen binding	GO:0005576//extracellular region
II	2D	Unigene17912	L-2-hydroxyglutarate dehydrogenase, mitochondrial	998	K00109	GO:0055114//oxidation-reduction process	GO:0047545//2-hydroxyglutarate dehydrogenase activity	GO:0005739//mitochondrion
II	2D	Unigene13154	Methylmalonate-semialdehyde dehydrogenase [acylating], mitochondrial	738	K00140	GO:0015996//chlorophyll catabolic process;GO:0006979//response to oxidative stress;GO:0055114//oxidation-reduction process	GO:0004028//3-chloroallyl aldehyde dehydrogenase activity;GO:0004491//methylmalonate-semialdehyde dehydrogenase (acylating) activity;GO:0005507//copper ion binding	GO:0005739//mitochondrion
II	2D	CL3158.Contig1	Phosphoribosylformylglycinamidine synthase, chloroplastic/mitochondrial	4768	K01952	GO:0055046//microgametogenesis;GO:0006189//'de novo' IMP biosynthetic process	GO:0005524//ATP binding;GO:0016740//transferase activity;GO:0004642//phosphoribosylformylglycinamidine synthase activity	GO:0005739//mitochondrion;GO:0009570//chloroplast stroma
II	2D	Unigene17031	Protein HOTHEAD	795	K15403	GO:0006066//alcohol metabolic process;GO:0009553//embryo sac development;GO:0007267//cell-cell signaling;GO:0010430//fatty acid omega-oxidation	GO:0050660//flavin adenine dinucleotide binding;GO:0008812//choline dehydrogenase activity;GO:0046593//mandelonitrile lyase activity	-
II	2D	Unigene24416	Urease	351	K01427	GO:0043419//urea catabolic process	GO:0016151//nickel cation binding;GO:0009039//urease activity	GO:0005737//cytoplasm
II	2D	CL1551.Contig2	Chloroplast iron superoxide dismutase	672	K04564	GO:0019430//removal of superoxide radicals;GO:0055114//oxidation-reduction process	GO:0046872//metal ion binding;GO:0005515//protein binding;GO:0004784//superoxide dismutase activity	GO:0042644//chloroplast nucleoid;GO:0009579//thylakoid
II	2D	Unigene21935	Glutathione peroxidase	557	--	-	GO:0016491//oxidoreductase activity	-
II	2D	Unigene2078	Glutathione-s-transferase theta, gst	1143	K01800	GO:0009072//aromatic amino acid family metabolic process	GO:0016034//maleylacetoacetate isomerase activity;GO:0016740//transferase activity	GO:0005737//cytoplasm
II	2D	Unigene6322	Laccase-14-like	463	K00423	-	-	-
II	2D	Unigene11134	Laccase-15	360	K00423	GO:0046274//lignin catabolic process;GO:0055114//oxidation-reduction process	GO:0005507//copper ion binding;GO:0052716//hydroquinone:oxygen oxidoreductase activity;GO:0008447//L-ascorbate oxidase activity	GO:0048046//apoplast
II	2D	CL4209.Contig1	Laccase-17	1239	K00423	GO:0046274//lignin catabolic process;GO:0055114//oxidation-reduction process	GO:0052716//hydroquinone:oxygen oxidoreductase activity;GO:0005507//copper ion binding	GO:0048046//apoplast
II	2D	Unigene22139	Laccase-3	1809	K00423	GO:0046274//lignin catabolic process;GO:0055114//oxidation-reduction process	GO:0005507//copper ion binding;GO:0052716//hydroquinone:oxygen oxidoreductase activity;GO:0008447//L-ascorbate oxidase activity	GO:0048046//apoplast
II	2D	Unigene12760	Laccase-4	447	K00423	GO:0010413//glucuronoxylan metabolic process;GO:0055114//oxidation-reduction process;GO:0009834//secondary cell wall biogenesis;GO:0045492//xylan biosynthetic process;GO:0009809//lignin biosynthetic process;GO:0046274//lignin catabolic process	GO:0005507//copper ion binding;GO:0052716//hydroquinone:oxygen oxidoreductase activity;GO:0008447//L-ascorbate oxidase activity	GO:0048046//apoplast
II	2D	Unigene26505	Monothiol glutaredoxin-S2-like	368	K03676	GO:0019243//methylglyoxal catabolic process to D-lactate;GO:0045454//cell redox homeostasis	GO:0009055//electron carrier activity;GO:0008794//arsenate reductase (glutaredoxin) activity;GO:0015035//protein disulfide oxidoreductase activity	-
II	2D	Unigene3019	NADP-dependent alkenal double bond reductase P2	803	K07119	GO:0006979//response to oxidative stress;GO:0046686//response to cadmium ion;GO:0055114//oxidation-reduction process	GO:0032440//2-alkenal reductase [NAD(P)] activity;GO:0008270//zinc ion binding;GO:0000166//nucleotide binding	GO:0005886//plasma membrane;GO:0005634//nucleus;GO:0005829//cytosol
II	2D	Unigene1667	5-formyltetrahydrofolate cyclo-ligase-like	1046	K01934	GO:0046653//tetrahydrofolate metabolic process	GO:0030272//5-formyltetrahydrofolate cyclo-ligase activity	GO:0005739//mitochondrion
II	2D	Unigene24260	Branched-chain-amino-acid aminotransferase-like protein 3, chloroplastic	1164	K00826	GO:0046654//tetrahydrofolate biosynthetic process;GO:0008153//para-aminobenzoic acid biosynthetic process	GO:0008696//4-amino-4-deoxychorismate lyase activity;GO:0047810//D-alanine:2-oxoglutarate aminotransferase activity	GO:0009570//chloroplast stroma
II	2D	CL6928.Contig2	Anthocyanidin 5,3-O-glucosyltransferase	1740	K13263	-	GO:0016758//transferase activity, transferring hexosyl groups	-
II	2D	Unigene2124	Chalcone 4'-O-glucosyltransferase	595	K12356	-	GO:0016758//transferase activity, transferring hexosyl groups	-
II	2D	CL718.Contig2	Isoflavone 2'-hydroxylase	238	K00517	GO:0055114//oxidation-reduction process	GO:0020037//heme binding;GO:0033773;GO:0005506//iron ion binding;GO:0009055//electron carrier activity	-
II	2D	Unigene13669	UDP-glucose:glycoprotein glucosyltransferase	280	K11718	GO:0046283//anthocyanin-containing compound metabolic process;GO:0097359//UDP-glucosylation;GO:0034976//response to endoplasmic reticulum stress;GO:0009626//plant-type hypersensitive response;GO:0009751//response to salicylic acid stimulus;GO:0009627//systemic acquired resistance;GO:0006486//protein glycosylation;GO:0010204//defense response signaling pathway, resistance gene-independent;GO:00160…	GO:0003980//UDP-glucose:glycoprotein glucosyltransferase activity	GO:0009507//chloroplast;GO:0005783//endoplasmic reticulum
II	2D	CL1274.Contig3	Phenylalanine ammonia-lyase	2439	K10775	GO:0009800//cinnamic acid biosynthetic process;GO:0006559//L-phenylalanine catabolic process	GO:0045548//phenylalanine ammonia-lyase activity	GO:0005737//cytoplasm
II	2D	CL1274.Contig2	Phenylalanine ammonia-lyase	900	K10775	GO:0009800//cinnamic acid biosynthetic process;GO:0006559//L-phenylalanine catabolic process	GO:0045548//phenylalanine ammonia-lyase activity	GO:0005737//cytoplasm
II	2D	Unigene16878	S-adenosylmethionine synthase 1-like	422	K00789	GO:0006556//S-adenosylmethionine biosynthetic process;GO:0006730//one-carbon metabolic process	GO:0004478//methionine adenosyltransferase activity;GO:0046872//metal ion binding;GO:0005524//ATP binding	GO:0005737//cytoplasm
II	2D	Unigene19271	(-)-alpha-terpineol synthase	474	K12742	GO:0009753//response to jasmonic acid stimulus;GO:0016099//monoterpenoid biosynthetic process;GO:0009611//response to wounding;GO:0043693//monoterpene biosynthetic process;GO:0009625//response to insect;GO:0016106//sesquiterpenoid biosynthetic process	GO:0034002//(R)-limonene synthase activity;GO:0034768//(E)-beta-ocimene synthase activity;GO:0050550//pinene synthase activity;GO:0080015//sabinene synthase activity;GO:0000287//magnesium ion binding;GO:0050551//myrcene synthase activity;GO:0052578//alpha-farnesene synthase activity;GO:0050552//(4S)-limonene synthase activity	GO:0005829//cytosol
II	2D	CL6385.Contig1	(E)-beta-ocimene synthase	1348	K12742	-	GO:0046872//metal ion binding;GO:0010333//terpene synthase activity	GO:0009536//plastid
II	2D	Unigene23877	1-deoxy-D-xylulose 5-phosphate synthase	975	K01662	GO:0016114//terpenoid biosynthetic process;GO:0009228//thiamine biosynthetic process;GO:0052865	GO:0046872//metal ion binding;GO:0008661//1-deoxy-D-xylulose-5-phosphate synthase activity	GO:0009507//chloroplast
II	2D	CL4387.Contig2	Digalactosyldiacylglycerol synthase 1, chloroplastic-like	1547	K09480	GO:0016036//cellular response to phosphate starvation;GO:0042550//photosystem I stabilization;GO:0019375//galactolipid biosynthetic process;GO:0016117//carotenoid biosynthetic process;GO:0006655//phosphatidylglycerol biosynthetic process;GO:0006636//unsaturated fatty acid biosynthetic process;GO:0006869//lipid transport;GO:0019288//isopentenyl diphosphate biosynthetic process, mevalonate-independ…	GO:0046480//galactolipid galactosyltransferase activity;GO:0046481//digalactosyldiacylglycerol synthase activity	GO:0009707//chloroplast outer membrane;GO:0043661;GO:0005739//mitochondrion
II	2D	Unigene21462	Geranylgeranyl diphosphate reductase, chloroplastic	1674	K10960	GO:0055114//oxidation-reduction process;GO:0015995//chlorophyll biosynthetic process;GO:0015979//photosynthesis	GO:0016628//oxidoreductase activity, acting on the CH-CH group of donors, NAD or NADP as acceptor;GO:0000166//nucleotide binding;GO:0045550//geranylgeranyl reductase activity	GO:0016020//membrane;GO:0044434
II	2D	Unigene18504	Lycopene beta cyclase, chloroplastic/chromoplastic	1294	K06443	GO:0016117//carotenoid biosynthetic process;GO:0016120//carotene biosynthetic process	GO:0045436//lycopene beta cyclase activity;GO:0016705//oxidoreductase activity, acting on paired donors, with incorporation or reduction of molecular oxygen	-
II	2D	CL975.Contig1	Phytoene dehydrogenase	1551	K09835	GO:0042744//hydrogen peroxide catabolic process;GO:0055114//oxidation-reduction process;GO:0019288//isopentenyl diphosphate biosynthetic process, mevalonate-independent pathway	GO:0005507//copper ion binding;GO:0016491//oxidoreductase activity;GO:0000166//nucleotide binding	GO:0005739//mitochondrion
II	2D	Unigene1868	Adenine phosphoribosyltransferase 1	754	K00759	GO:0009116//nucleoside metabolic process;GO:0006168//adenine salvage	GO:0003999//adenine phosphoribosyltransferase activity	GO:0005829//cytosol
II	2D	Unigene24909	Guanine nucleotide-binding protein alpha-1 subunit-like	814	K04640	GO:0009749//response to glucose stimulus;GO:0042127//regulation of cell proliferation;GO:0042388;GO:0006184//GTP catabolic process;GO:0006571//tyrosine biosynthetic process;GO:0009094//L-phenylalanine biosynthetic process;GO:0009845//seed germination;GO:0010244//response to low fluence blue light stimulus by blue low-fluence system;GO:0008219//cell death;GO:0006952//defense response;GO:0001789//G…	GO:0004871//signal transducer activity;GO:0005095//GTPase inhibitor activity;GO:0051020//GTPase binding;GO:0005525//GTP binding;GO:0046872//metal ion binding;GO:0031683//G-protein beta/gamma-subunit complex binding;GO:0016247//channel regulator activity;GO:0003924//GTPase activity	GO:0005834//heterotrimeric G-protein complex;GO:0005789//endoplasmic reticulum membrane
II	2D	Unigene21340	Inactive leucine-rich repeat receptor-like serine/threonine-protein kinase	1395	K10576	GO:0006468//protein phosphorylation;GO:0055114//oxidation-reduction process;GO:0007169//transmembrane receptor protein tyrosine kinase signaling pathway	GO:0004674//protein serine/threonine kinase activity;GO:0005524//ATP binding;GO:0032440//2-alkenal reductase [NAD(P)] activity	GO:0016021//integral to membrane;GO:0005886//plasma membrane
II	2D	Unigene21189	Leucine-rich repeat receptor-like protein CLAVATA2	2467	K13420	GO:0040008//regulation of growth;GO:0055114//oxidation-reduction process;GO:0010014//meristem initiation;GO:0009909//regulation of flower development;GO:0048449//floral organ formation;GO:0009965//leaf morphogenesis;GO:0010073//meristem maintenance;GO:0048481//ovule development;GO:0016570//histone modification;GO:0016310//phosphorylation;GO:0007165//signal transduction;GO:0009855//determination o…	GO:0033612//receptor serine/threonine kinase binding;GO:0016301//kinase activity;GO:0032440//2-alkenal reductase [NAD(P)] activity	GO:0005886//plasma membrane
II	2D	Unigene1320	Leucine-rich repeat receptor-like protein kinase	1425	K10576	GO:0006468//protein phosphorylation;GO:0007169//transmembrane receptor protein tyrosine kinase signaling pathway	GO:0004674//protein serine/threonine kinase activity;GO:0005524//ATP binding	GO:0016021//integral to membrane;GO:0009536//plastid;GO:0005576//extracellular region
II	2D	Unigene19680	LRR receptor protein kinase	1180	K13429	GO:0006468//protein phosphorylation;GO:0055114//oxidation-reduction process;GO:0010103//stomatal complex morphogenesis;GO:0007169//transmembrane receptor protein tyrosine kinase signaling pathway;GO:0048443//stamen development;GO:0002237//response to molecule of bacterial origin	GO:0004674//protein serine/threonine kinase activity;GO:0005524//ATP binding;GO:0032440//2-alkenal reductase [NAD(P)] activity	GO:0016021//integral to membrane;GO:0009506//plasmodesma;GO:0009505//plant-type cell wall;GO:0005886//plasma membrane
II	2D	CL5823.Contig1	LRR receptor-like serine/threonine-protein kinase	349	K13418	GO:0055114//oxidation-reduction process;GO:0000186//activation of MAPKK activity	GO:0005524//ATP binding;GO:0004709//MAP kinase kinase kinase activity;GO:0032440//2-alkenal reductase [NAD(P)] activity	-
II	2D	CL691.Contig2	LRR receptor-like serine/threonine-protein kinase	774	--	GO:0006468//protein phosphorylation;GO:0007169//transmembrane receptor protein tyrosine kinase signaling pathway;GO:0000165//MAPK cascade	GO:0004674//protein serine/threonine kinase activity;GO:0016491//oxidoreductase activity;GO:0005524//ATP binding	GO:0009507//chloroplast;GO:0005886//plasma membrane
II	2D	Unigene17147	LRR receptor-like serine/threonine-protein kinase	1267	K13415	GO:0006468//protein phosphorylation;GO:0007169//transmembrane receptor protein tyrosine kinase signaling pathway	GO:0004674//protein serine/threonine kinase activity;GO:0005524//ATP binding;GO:0004714//transmembrane receptor protein tyrosine kinase activity;GO:0004721//phosphoprotein phosphatase activity	GO:0016023//cytoplasmic membrane-bounded vesicle;GO:0005886//plasma membrane
II	2D	Unigene18488	LRR receptor-like serine/threonine-protein kinase	1283	K13418	GO:0016310//phosphorylation;GO:0007165//signal transduction	GO:0016301//kinase activity	GO:0016023//cytoplasmic membrane-bounded vesicle;GO:0005886//plasma membrane
II	2D	Unigene25483	LRR receptor-like serine/threonine-protein kinase	1371	K13420	GO:0006468//protein phosphorylation;GO:0055114//oxidation-reduction process	GO:0005524//ATP binding;GO:0032440//2-alkenal reductase [NAD(P)] activity;GO:0004674//protein serine/threonine kinase activity	GO:0016021//integral to membrane
II	2D	Unigene670	LRR receptor-like serine/threonine-protein kinase	1808	K13415	GO:0000186//activation of MAPKK activity	GO:0005524//ATP binding;GO:0004713//protein tyrosine kinase activity;GO:0004709//MAP kinase kinase kinase activity	GO:0009506//plasmodesma;GO:0005576//extracellular region;GO:0005886//plasma membrane
II	2D	CL6837.Contig1	LRR receptor-like serine/threonine-protein kinase RPK2	2268	K00924	GO:0006468//protein phosphorylation;GO:0055114//oxidation-reduction process;GO:0007049//cell cycle;GO:0051260//protein homooligomerization;GO:0010073//meristem maintenance;GO:0009808//lignin metabolic process;GO:0010152//pollen maturation	GO:0005524//ATP binding;GO:0004693//cyclin-dependent protein kinase activity;GO:0032440//2-alkenal reductase [NAD(P)] activity	GO:0016021//integral to membrane;GO:0005886//plasma membrane
II	2D	Unigene1849	Phosphatidylinositol 4-kinase alpha	690	K00888	GO:0006468//protein phosphorylation	GO:0070273//phosphatidylinositol-4-phosphate binding;GO:0051015//actin filament binding;GO:0004430//1-phosphatidylinositol 4-kinase activity;GO:0032266//phosphatidylinositol-3-phosphate binding;GO:0005546//phosphatidylinositol-4,5-bisphosphate binding;GO:0070300//phosphatidic acid binding;GO:0043325//phosphatidylinositol-3,4-bisphosphate binding	GO:0009506//plasmodesma;GO:0048471//perinuclear region of cytoplasm;GO:0005886//plasma membrane
II	2D	Unigene18743	Phosphatidylinositol 4-kinase alpha	1817	K00888	GO:0006468//protein phosphorylation;GO:0048015//phosphatidylinositol-mediated signaling;GO:0046854//phosphatidylinositol phosphorylation	GO:0070273//phosphatidylinositol-4-phosphate binding;GO:0051015//actin filament binding;GO:0004430//1-phosphatidylinositol 4-kinase activity;GO:0032266//phosphatidylinositol-3-phosphate binding;GO:0005546//phosphatidylinositol-4,5-bisphosphate binding;GO:0035004//phosphatidylinositol 3-kinase activity;GO:0070300//phosphatidic acid binding;GO:0043325//phosphatidylinositol-3,4-bisphosphate binding	GO:0009506//plasmodesma;GO:0048471//perinuclear region of cytoplasm;GO:0005886//plasma membrane
II	2D	Unigene25395	Phosphatidylinositol 4-kinase alpha	3673	K00888	GO:0006468//protein phosphorylation;GO:0048015//phosphatidylinositol-mediated signaling;GO:0046854//phosphatidylinositol phosphorylation	GO:0070273//phosphatidylinositol-4-phosphate binding;GO:0051015//actin filament binding;GO:0004430//1-phosphatidylinositol 4-kinase activity;GO:0032266//phosphatidylinositol-3-phosphate binding;GO:0005546//phosphatidylinositol-4,5-bisphosphate binding;GO:0035004//phosphatidylinositol 3-kinase activity;GO:0070300//phosphatidic acid binding;GO:0043325//phosphatidylinositol-3,4-bisphosphate binding	GO:0009506//plasmodesma;GO:0048471//perinuclear region of cytoplasm;GO:0005886//plasma membrane
II	2D	Unigene25156	Phosphatidylinositol 4-kinase beta 1	665	K00888	GO:0048768//root hair cell tip growth;GO:0048015//phosphatidylinositol-mediated signaling;GO:0006661//phosphatidylinositol biosynthetic process;GO:0009860//pollen tube growth;GO:0046854//phosphatidylinositol phosphorylation	GO:0017137//Rab GTPase binding;GO:0004430//1-phosphatidylinositol 4-kinase activity;GO:0043424//protein histidine kinase binding	GO:0005829//cytosol;GO:0030659//cytoplasmic vesicle membrane;GO:0035619//root hair tip;GO:0009507//chloroplast;GO:0005634//nucleus
II	2D	CL3651.Contig3	Phosphatidylinositol 4-phosphate 5-kinase 9	1048	K00889	GO:0046854//phosphatidylinositol phosphorylation;GO:0005975//carbohydrate metabolic process;GO:0006520//cellular amino acid metabolic process	GO:0005515//protein binding;GO:0016308//1-phosphatidylinositol-4-phosphate 5-kinase activity;GO:0005524//ATP binding	GO:0016020//membrane;GO:0005634//nucleus;GO:0005829//cytosol
II	2D	Unigene11884	Proline-rich receptor-like protein kinase PERK2	543	K01115	GO:0006355//regulation of transcription, DNA-dependent	GO:0003700//sequence-specific DNA binding transcription factor activity;GO:0005488//binding	GO:0005634//nucleus
II	2D	Unigene14992	Proline-rich receptor-like protein kinase PERK2	599	K01115	-	-	-
II	2D	Unigene22335	Proline-rich receptor-like protein kinase PERK9	1491	K04733	-	GO:0004672//protein kinase activity	GO:0005886//plasma membrane
II	2D	Unigene13847	Protein kinase APK1A, chloroplast	1247	K05658	GO:0006468//protein phosphorylation	GO:0004715//non-membrane spanning protein tyrosine kinase activity;GO:0005524//ATP binding;GO:0004674//protein serine/threonine kinase activity	-
II	2D	Unigene13692	Serine/threonine-protein kinase TOR-like	694	K07203	GO:0010507//negative regulation of autophagy;GO:0030307//positive regulation of cell growth;GO:0009880//embryonic pattern specification;GO:0007131//reciprocal meiotic recombination;GO:0010431//seed maturation;GO:0007155//cell adhesion;GO:0000911//cytokinesis by cell plate formation;GO:0045010//actin nucleation;GO:0045132//meiotic chromosome segregation;GO:0033044//regulation of chromosome organiz…	GO:0016303//1-phosphatidylinositol-3-kinase activity;GO:0008144//drug binding;GO:0043621//protein self-association;GO:0042802//identical protein binding;GO:0000975//regulatory region DNA binding;GO:0005524//ATP binding	GO:0005737//cytoplasm;GO:0005886//plasma membrane;GO:0005634//nucleus
II	2D	Unigene4006	Serine/threonine-protein kinase TOR-like isoform 1	2256	K07203	GO:0010507//negative regulation of autophagy;GO:0030307//positive regulation of cell growth;GO:0009880//embryonic pattern specification;GO:0007131//reciprocal meiotic recombination;GO:0010431//seed maturation;GO:0007155//cell adhesion;GO:0000911//cytokinesis by cell plate formation;GO:0045010//actin nucleation;GO:0045132//meiotic chromosome segregation;GO:0033044//regulation of chromosome organiz…	GO:0016303//1-phosphatidylinositol-3-kinase activity;GO:0008144//drug binding;GO:0043621//protein self-association;GO:0004674//protein serine/threonine kinase activity;GO:0042802//identical protein binding;GO:0000975//regulatory region DNA binding;GO:0005524//ATP binding	GO:0005737//cytoplasm;GO:0005886//plasma membrane;GO:0005634//nucleus
II	2D	Unigene19450	Adenylyl-sulfate kinase 1, chloroplastic	567	K00860	GO:0070814//hydrogen sulfide biosynthetic process;GO:0016310//phosphorylation;GO:0048232//male gamete generation;GO:0000103//sulfate assimilation;GO:0055114//oxidation-reduction process	GO:0005524//ATP binding;GO:0032440//2-alkenal reductase [NAD(P)] activity;GO:0004020//adenylylsulfate kinase activity	GO:0009507//chloroplast;GO:0005829//cytosol
II	2D	CL4860.Contig2	Diacylglycerol kinase, alpha	567	K00901	GO:0016310//phosphorylation;GO:0009723//response to ethylene stimulus;GO:0007205//protein kinase C-activating G-protein coupled receptor signaling pathway	GO:0004143//diacylglycerol kinase activity	-
II	2D	Unigene2916	Cc-nbs-lrr resistance protein	745	K03013	-	-	-
II	2D	Unigene3202	Dihydrolipoamide succinyltransferase component of 2-oxoglutarate dehydrogenase	890	K00658	GO:0006979//response to oxidative stress;GO:0034976//response to endoplasmic reticulum stress;GO:0009627//systemic acquired resistance;GO:0006099//tricarboxylic acid cycle;GO:0046686//response to cadmium ion	GO:0008270//zinc ion binding;GO:0004149//dihydrolipoyllysine-residue succinyltransferase activity	GO:0005739//mitochondrion;GO:0045252//oxoglutarate dehydrogenase complex;GO:0022626//cytosolic ribosome;GO:0016020//membrane;GO:0005794//Golgi apparatus
II	2D	CL3811.Contig2	Disease resistance protein RGA2	653	K03013	-	-	-
II	2D	CL1239.Contig1	Disease resistance RPP13-like protein 1-like	894	K03013	-	-	-
II	2D	CL515.Contig1	Disease resistance RPP13-like protein 1-like	626	K03013	-	-	-
II	2D	Unigene17720	DnaJ homolog subfamily C GRV2	1073	K09533	GO:0009958//positive gravitropism;GO:0042594//response to starvation;GO:0006623//protein targeting to vacuole;GO:0006457//protein folding;GO:0009660//amyloplast organization;GO:0051301//cell division;GO:0009959//negative gravitropism;GO:0007033//vacuole organization;GO:0006897//endocytosis;GO:0007032//endosome organization;GO:0009793//embryo development ending in seed dormancy	GO:0031072//heat shock protein binding	GO:0005774//vacuolar membrane;GO:0005770//late endosome;GO:0005802//trans-Golgi network;GO:0005794//Golgi apparatus;GO:0005783//endoplasmic reticulum;GO:0005634//nucleus;GO:0005886//plasma membrane
II	2D	CL6742.Contig2	Galactinol--sucrose galactosyltransferase 2	3318	K06617	GO:0006979//response to oxidative stress;GO:0034484//raffinose catabolic process;GO:0080167//response to karrikin	GO:0052692//raffinose alpha-galactosidase activity;GO:0047274//galactinol-sucrose galactosyltransferase activity	GO:0005737//cytoplasm;GO:0009506//plasmodesma
II	2D	Unigene20969	Glucomannan 4-beta-mannosyltransferase 9-like	849	K13680	GO:0009617//response to bacterium;GO:0009294//DNA mediated transformation	GO:0051753//mannan synthase activity	-
II	2D	Unigene11907	G-type lectin S-receptor-like serine/threonine-protein kinase At1g11410-like	633	K04733	GO:0009987//cellular process	GO:0030246//carbohydrate binding;GO:0004672//protein kinase activity	GO:0005886//plasma membrane
II	2D	CL1223.Contig1	G-type lectin S-receptor-like serine/threonine-protein kinase SD2-5	2185	K13417	GO:0006468//protein phosphorylation	GO:0004715//non-membrane spanning protein tyrosine kinase activity;GO:0005524//ATP binding;GO:0004674//protein serine/threonine kinase activity	-
II	2D	Unigene13494	Pleiotropic drug resistance protein 2	453	K01592	GO:0006200//ATP catabolic process	GO:0005524//ATP binding;GO:0016887//ATPase activity	GO:0016020//membrane
II	2D	CL7111.Contig1	Pleiotropic drug resistance protein 2-like	626	K05681	GO:0006200//ATP catabolic process	GO:0005524//ATP binding;GO:0016887//ATPase activity	GO:0016020//membrane
II	2D	Unigene16911	AP2-like ethylene-responsive transcription factor AIL6-like	746	K09285	GO:0048364//root development;GO:0044036//cell wall macromolecule metabolic process;GO:0009944//polarity specification of adaxial/abaxial axis;GO:0060771//phyllotactic patterning;GO:0035265//organ growth;GO:0006355//regulation of transcription, DNA-dependent;GO:0009855//determination of bilateral symmetry;GO:0009887//organ morphogenesis;GO:0010014//meristem initiation;GO:0010492//maintenance of sh…	GO:0016491//oxidoreductase activity;GO:0003677//DNA binding;GO:0003700//sequence-specific DNA binding transcription factor activity	GO:0005634//nucleus
II	2D	CL1021.Contig1	B3 domain-containing protein LFL1	525	K01115	GO:0006886//intracellular protein transport	GO:0008565//protein transporter activity	GO:0005643//nuclear pore
II	2D	Unigene25350	Transcription factor GLABRA 3	1735	K01937	GO:0046686//response to cadmium ion;GO:0006221//pyrimidine nucleotide biosynthetic process;GO:0055114//oxidation-reduction process	GO:0046983//protein dimerization activity;GO:0003883//CTP synthase activity;GO:0032440//2-alkenal reductase [NAD(P)] activity	-
II	2D	Unigene25747	GRAS family transcription factor	969	K14494	GO:0000956//nuclear-transcribed mRNA catabolic process;GO:0009410//response to xenobiotic stimulus;GO:0006486//protein glycosylation;GO:0045893//positive regulation of transcription, DNA-dependent	GO:0003700//sequence-specific DNA binding transcription factor activity	GO:0005829//cytosol;GO:0005634//nucleus
II	2D	CL3629.Contig2	Nuclear transcription factor Y subunit B-6	986	K08065	GO:0006355//regulation of transcription, DNA-dependent	GO:0043565//sequence-specific DNA binding;GO:0046982//protein heterodimerization activity	GO:0005634//nucleus
II	2D	CL4031.Contig3	Transcription factor TT8	1712	K13422	-	-	-
II	2D	Unigene2983	WRKY transcription factor 19	302	K03013	-	-	-
II	2D	CL3587.Contig1	Non-lysosomal glucosylceramidase-like	994	--	GO:0006680//glucosylceramide catabolic process	GO:0004348//glucosylceramidase activity	GO:0005773//vacuole;GO:0005794//Golgi apparatus;GO:0005886//plasma membrane;GO:0016021//integral to membrane
II	2D	CL5057.Contig1	Non-lysosomal glucosylceramidase-like	363	--	GO:0010103//stomatal complex morphogenesis;GO:0006680//glucosylceramide catabolic process	GO:0004348//glucosylceramidase activity	GO:0016021//integral to membrane;GO:0005773//vacuole;GO:0005794//Golgi apparatus;GO:0005886//plasma membrane
II	2D	CL521.Contig3	Non-lysosomal glucosylceramidase-like	1381	--	GO:0006680//glucosylceramide catabolic process	GO:0004348//glucosylceramidase activity	GO:0005773//vacuole;GO:0005794//Golgi apparatus;GO:0005886//plasma membrane;GO:0016021//integral to membrane
II	2D	CL6977.Contig2	Nucleoporin NUP133 (NUP133)	2209	K14300	GO:0009560//embryo sac egg cell differentiation;GO:0055114//oxidation-reduction process	GO:0009055//electron carrier activity;GO:0005506//iron ion binding;GO:0005515//protein binding;GO:0020037//heme binding;GO:0016705//oxidoreductase activity, acting on paired donors, with incorporation or reduction of molecular oxygen	GO:0009507//chloroplast;GO:0005634//nucleus
II	2D	Unigene22484	Oxidoreductase, 2OG-Fe(II) oxygenase family protein, putative isoform 2	1821	K10767	GO:0055114//oxidation-reduction process;GO:0080167//response to karrikin	GO:0016706//oxidoreductase activity, acting on paired donors, with incorporation or reduction of molecular oxygen, 2-oxoglutarate as one donor, and incorporation of one atom each of oxygen into both donors	-
II	2D	Unigene889	Phosphatidate phosphatase PAH2	991	K15728	GO:0006629//lipid metabolic process;GO:0016036//cellular response to phosphate starvation	GO:0008195//phosphatidate phosphatase activity	GO:0016020//membrane;GO:0005634//nucleus;GO:0048046//apoplast
II	2D	Unigene20743	Glycosylphosphatidylinositol anchor attachment 1 protein-like	1521	K05289	-	GO:0003923//GPI-anchor transamidase activity	GO:0042765//GPI-anchor transamidase complex;GO:0005634//nucleus
II	2D	Unigene17400	Lysosomal beta glucosidase-like	454	K01188	GO:0008152//metabolic process	GO:0004553//hydrolase activity, hydrolyzing O-glycosyl compounds	GO:0005618//cell wall
II	2D	Unigene22339	Phosphatidylserine decarboxylase proenzyme 1, mitochondrial	1511	K01613	GO:0008654//phospholipid biosynthetic process	GO:0004609//phosphatidylserine decarboxylase activity	GO:0005739//mitochondrion
II	2D	CL755.Contig2	UDP-Glycosyltransferase superfamily protein	2584	K06119	GO:0019375//galactolipid biosynthetic process;GO:0001666//response to hypoxia	GO:0016757//transferase activity, transferring glycosyl groups	GO:0005794//Golgi apparatus
II	2D	CL1194.Contig1	Hypothetical protein VITISV_020704	1241	K10949	-	-	-
II	2D	CL5611.Contig2	Zeaxanthin epoxidase, chloroplastic-like isoform X2	224	--	GO:0009407//toxin catabolic process;GO:0010583//response to cyclopentenone;GO:0045087//innate immune response;GO:0009617//response to bacterium;GO:0050832//defense response to fungus;GO:0055114//oxidation-reduction process	GO:0004497//monooxygenase activity	GO:0005739//mitochondrion
II	2D	CL91.Contig4	Alpha-mannosidase	3278	K01191	GO:0010048//vernalization response;GO:0006013//mannose metabolic process;GO:0010090//trichome morphogenesis;GO:0071555//cell wall organization;GO:0007155//cell adhesion;GO:0048765//root hair cell differentiation;GO:0045010//actin nucleation	GO:0008270//zinc ion binding;GO:0030246//carbohydrate binding;GO:0004559//alpha-mannosidase activity	GO:0005829//cytosol;GO:0009505//plant-type cell wall;GO:0005774//vacuolar membrane;GO:0005576//extracellular region;GO:0009507//chloroplast;GO:0005886//plasma membrane
II	2D	Unigene15540	Folic acid synthesis protein fol1	952	K13941	GO:0006979//response to oxidative stress;GO:0046654//tetrahydrofolate biosynthetic process;GO:0016310//phosphorylation	GO:0004156//dihydropteroate synthase activity;GO:0003848//2-amino-4-hydroxy-6-hydroxymethyldihydropteridine diphosphokinase activity;GO:0016301//kinase activity	GO:0005829//cytosol;GO:0005739//mitochondrion
II	2D	Unigene21830	Nicotinate phosphoribosyltransferase-like	661	K00763	GO:0019358//nicotinate nucleotide salvage;GO:0009435//NAD biosynthetic process	GO:0004516//nicotinate phosphoribosyltransferase activity;GO:0004514//nicotinate-nucleotide diphosphorylase (carboxylating) activity	GO:0005737//cytoplasm
II	2D	Unigene25855	Sterol 3-beta-glucosyltransferase	410	K05841	GO:0030259//lipid glycosylation	GO:0016906//sterol 3-beta-glucosyltransferase activity	GO:0005886//plasma membrane
II	2D	Unigene16242	HAT transposon superfamily isoform 4	639	K10949	-	GO:0046983//protein dimerization activity;GO:0003677//DNA binding	GO:0005634//nucleus
II	2D	CL3863.Contig3	Cyclopropane-fatty-acyl-phospholipid synthase isoform 5	344	K00574	GO:0008610//lipid biosynthetic process;GO:0032259//methylation;GO:0055114//oxidation-reduction process	GO:0016491//oxidoreductase activity;GO:0008825//cyclopropane-fatty-acyl-phospholipid synthase activity	GO:0005737//cytoplasm
II	2D	CL2984.Contig1	Aminotransferase ACS12	1024	K14270	GO:0042218//1-aminocyclopropane-1-carboxylate biosynthetic process	GO:0008793//aromatic-amino-acid:2-oxoglutarate aminotransferase activity;GO:0030170//pyridoxal phosphate binding;GO:0004069//L-aspartate:2-oxoglutarate aminotransferase activity;GO:0016847//1-aminocyclopropane-1-carboxylate synthase activity	-
II	2D	CL2953.Contig2	Aspartic proteinase	1970	K08245	GO:0006629//lipid metabolic process;GO:0046686//response to cadmium ion;GO:0006508//proteolysis;GO:0009651//response to salt stress	GO:0004190//aspartic-type endopeptidase activity	GO:0005773//vacuole
II	2D	CL1685.Contig3	Aspartic proteinase CDR1	537	K00924	GO:0006508//proteolysis	GO:0003677//DNA binding;GO:0004190//aspartic-type endopeptidase activity	GO:0048046//apoplast
II	2D	Unigene17705	Aspartic proteinase nepenthesin-1	815	--	GO:0006508//proteolysis	GO:0004190//aspartic-type endopeptidase activity	GO:0005576//extracellular region;GO:0046658//anchored to plasma membrane
II	2D	Unigene24146	Aspartic proteinase nepenthesin-2	1085	K00924	GO:0006546//glycine catabolic process;GO:0000271//polysaccharide biosynthetic process	GO:0008233//peptidase activity	GO:0009505//plant-type cell wall;GO:0016020//membrane;GO:0005829//cytosol
II	2D	Unigene11346	Aspartic proteinase-like protein 2-like	649	K00924	GO:0006508//proteolysis	GO:0004190//aspartic-type endopeptidase activity	GO:0009507//chloroplast
II	2D	Unigene24754	ATP-dependent clp protease ATP-binding subunit clpx	779	K03544	GO:0006457//protein folding;GO:0006508//proteolysis	GO:0008233//peptidase activity;GO:0016887//ATPase activity;GO:0005524//ATP binding;GO:0051082//unfolded protein binding	GO:0009507//chloroplast;GO:0005739//mitochondrion
II	2D	Unigene23102	Basic 7S globulin	1518	K00924	-	-	-
II	2D	CL7969.Contig2	BRCA1-associated protein	1104	K10632	GO:0016567//protein ubiquitination;GO:0010029//regulation of seed germination	GO:0016787//hydrolase activity;GO:0004842//ubiquitin-protein ligase activity;GO:0008270//zinc ion binding;GO:0046982//protein heterodimerization activity	GO:0005737//cytoplasm;GO:0000151//ubiquitin ligase complex
II	2D	CL3171.Contig2	Defective in cullin neddylation protein	1178	--	-	-	GO:0005634//nucleus
II	2D	Unigene18406	E3 ubiquitin-protein ligase	764	--	GO:0044237//cellular metabolic process	GO:0008270//zinc ion binding;GO:0003824//catalytic activity	-
II	2D	Unigene3837	E3 ubiquitin-protein ligase listerin	3708	--	GO:0010162//seed dormancy process;GO:0000911//cytokinesis by cell plate formation;GO:0009845//seed germination;GO:0009933//meristem structural organization;GO:0009909//regulation of flower development;GO:0009640//photomorphogenesis;GO:0000226//microtubule cytoskeleton organization;GO:0010228//vegetative to reproductive phase transition of meristem;GO:0016567//protein ubiquitination;GO:0019915//li…	GO:0046872//metal ion binding	GO:0005829//cytosol;GO:0005634//nucleus
II	2D	Unigene26203	E3 ubiquitin-protein ligase listerin-like	1243	--	GO:0010162//seed dormancy process;GO:0000911//cytokinesis by cell plate formation;GO:0009845//seed germination;GO:0009933//meristem structural organization;GO:0009909//regulation of flower development;GO:0009640//photomorphogenesis;GO:0000226//microtubule cytoskeleton organization;GO:0010228//vegetative to reproductive phase transition of meristem;GO:0016567//protein ubiquitination;GO:0019915//li…	-	GO:0005829//cytosol
II	2D	Unigene23155	E3 ubiquitin-protein ligase ORTHRUS 2	1991	K10638	GO:0000278//mitotic cell cycle;GO:0031047//gene silencing by RNA;GO:0007000//nucleolus organization;GO:0006275//regulation of DNA replication;GO:0000911//cytokinesis by cell plate formation;GO:0051567//histone H3-K9 methylation;GO:0090309//positive regulation of methylation-dependent chromatin silencing;GO:0000724//double-strand break repair via homologous recombination;GO:0008283//cell prolifera…	GO:0042393//histone binding;GO:0008270//zinc ion binding;GO:0010429//methyl-CpNpN binding;GO:0004842//ubiquitin-protein ligase activity;GO:0010385//double-stranded methylated DNA binding;GO:0008327//methyl-CpG binding;GO:0003682//chromatin binding;GO:0010428//methyl-CpNpG binding	GO:0010369//chromocenter;GO:0005634//nucleus
II	2D	Unigene25662	E3 ubiquitin-protein ligase RKP	3020	K12169	GO:0060154//cellular process regulating host cell cycle in response to virus;GO:0051603//proteolysis involved in cellular protein catabolic process;GO:0016567//protein ubiquitination	GO:0008270//zinc ion binding;GO:0003677//DNA binding;GO:0004842//ubiquitin-protein ligase activity	GO:0005737//cytoplasm
II	2D	Unigene22351	E3 ubiquitin-protein ligase UPL1	1605	K10592	GO:0016567//protein ubiquitination	GO:0004842//ubiquitin-protein ligase activity	GO:0005622//intracellular
II	2D	CL8822.Contig2	E3 ubiquitin-protein ligase UPL2	402	K10592	GO:0042787//protein ubiquitination involved in ubiquitin-dependent protein catabolic process	GO:0004842//ubiquitin-protein ligase activity	GO:0005737//cytoplasm;GO:0005634//nucleus
II	2D	CL1779.Contig2	E3 ubiquitin-protein ligase UPL2-like	3908	K10592	GO:0016567//protein ubiquitination	GO:0004842//ubiquitin-protein ligase activity	GO:0005622//intracellular
II	2D	Unigene22440	E3 ubiquitin-protein ligase UPL2-like	744	K10592	GO:0016567//protein ubiquitination	GO:0004842//ubiquitin-protein ligase activity	GO:0005622//intracellular
II	2D	Unigene24838	E3 ubiquitin-protein ligase UPL3	4361	K10590	GO:0016926//protein desumoylation;GO:0010228//vegetative to reproductive phase transition of meristem;GO:0042787//protein ubiquitination involved in ubiquitin-dependent protein catabolic process;GO:0010091//trichome branching;GO:0042023//DNA endoreduplication;GO:0050665//hydrogen peroxide biosynthetic process	GO:0004842//ubiquitin-protein ligase activity	GO:0005634//nucleus;GO:0005886//plasma membrane
II	2D	Unigene22751	E3 ubiquitin-protein ligase UPL4-like	763	K10590	GO:0016567//protein ubiquitination	GO:0016881//acid-amino acid ligase activity	GO:0044424//intracellular part
II	2D	Unigene22752	E3 ubiquitin-protein ligase UPL4-like	2514	K10590	GO:0042787//protein ubiquitination involved in ubiquitin-dependent protein catabolic process	GO:0004842//ubiquitin-protein ligase activity	GO:0005737//cytoplasm;GO:0005634//nucleus;GO:0000151//ubiquitin ligase complex
II	2D	Unigene1286	E3 ubiquitin-protein ligase UPL7	1113	K10588	GO:0042787//protein ubiquitination involved in ubiquitin-dependent protein catabolic process	GO:0004842//ubiquitin-protein ligase activity	GO:0005634//nucleus;GO:0000151//ubiquitin ligase complex
II	2D	Unigene14948	F-box protein	807	--	-	-	-
II	2D	Unigene527	F-box protein	1176	--	-	-	-
II	2D	Unigene25754	F-box protein At2g16365-like	645	--	GO:0009658//chloroplast organization;GO:0045893//positive regulation of transcription, DNA-dependent;GO:0080167//response to karrikin	-	GO:0005634//nucleus
II	2D	Unigene24685	Gamma-tubulin complex component	961	--	GO:0040007//growth;GO:0009909//regulation of flower development;GO:0048449//floral organ formation;GO:0016570//histone modification;GO:0043622//cortical microtubule organization;GO:0007020//microtubule nucleation	GO:0015631//tubulin binding	GO:0005815//microtubule organizing center;GO:0005739//mitochondrion;GO:0000922//spindle pole;GO:0045298//tubulin complex;GO:0009506//plasmodesma
II	2D	Unigene19370	Protease Do-like 10, mitochondrial	1176	K01362	GO:0006508//proteolysis	GO:0004252//serine-type endopeptidase activity	GO:0009535//chloroplast thylakoid membrane;GO:0005739//mitochondrion
II	2D	CL4195.Contig3	Protease Do-like 7	747	--	GO:0006486//protein glycosylation;GO:0010205//photoinhibition	GO:0008236//serine-type peptidase activity	GO:0005829//cytosol;GO:0009507//chloroplast
II	2D	Unigene16440	Protease Do-like 7	238	--	GO:0006508//proteolysis;GO:0006486//protein glycosylation;GO:0010205//photoinhibition	GO:0004252//serine-type endopeptidase activity	GO:0005829//cytosol;GO:0009507//chloroplast;GO:0005634//nucleus
II	2D	Unigene26368	Proteasome activator complex subunit 4-like	1235	K06699	-	-	GO:0005634//nucleus
II	2D	CL3497.Contig1	Protein BONZAI 1	667	--	GO:0060548//negative regulation of cell death	-	-
II	2D	CL2289.Contig1	Protein BONZAI 3-like	435	--	GO:0060548//negative regulation of cell death	-	-
II	2D	Unigene20268	RING finger and WD repeat domain-containing protein	832	K15691	-	GO:0046872//metal ion binding	-
II	2D	Unigene19362	RING-H2 finger protein ATL57	707	K13148	-	GO:0008270//zinc ion binding	GO:0009536//plastid
II	2D	CL4010.Contig1	Subtilisin-like protease	507	--	-	GO:0008233//peptidase activity	-
II	2D	CL8216.Contig1	Subtilisin-like protease	2803	K08653	GO:0005982//starch metabolic process;GO:0009069//serine family amino acid metabolic process;GO:0010075//regulation of meristem growth;GO:0000096//sulfur amino acid metabolic process;GO:0006508//proteolysis;GO:0008652//cellular amino acid biosynthetic process;GO:0043086//negative regulation of catalytic activity;GO:0007020//microtubule nucleation;GO:0009832//plant-type cell wall biogenesis;GO:0019…	GO:0042802//identical protein binding;GO:0004722//protein serine/threonine phosphatase activity;GO:0004252//serine-type endopeptidase activity	GO:0048196//plant extracellular matrix;GO:0005829//cytosol;GO:0005618//cell wall;GO:0005576//extracellular region;GO:0016020//membrane
II	2D	CL8747.Contig1	Tubby-like F-box protein	221	--	-	GO:0016787//hydrolase activity	-
II	2D	CL4395.Contig2	Ubiquitin carboxyl-terminal hydrolase 16	1991	K11855	GO:0006511//ubiquitin-dependent protein catabolic process	GO:0004221//ubiquitin thiolesterase activity;GO:0008270//zinc ion binding	-
II	2D	Unigene25146	Ubiquitin carboxyl-terminal hydrolase 16-like	906	K11855	GO:0048364//root development;GO:0009908//flower development;GO:0006508//proteolysis;GO:0000956//nuclear-transcribed mRNA catabolic process;GO:0048366//leaf development;GO:0008283//cell proliferation;GO:0006487//protein N-linked glycosylation	GO:0046872//metal ion binding;GO:0004843//ubiquitin-specific protease activity	GO:0005576//extracellular region
II	2D	CL3298.Contig2	Ubiquitin carboxyl-terminal hydrolase 26	1483	K11858	GO:0009880//embryonic pattern specification;GO:0050826//response to freezing;GO:0048825//cotyledon development;GO:0051301//cell division;GO:0009640//photomorphogenesis;GO:0010564//regulation of cell cycle process;GO:0006511//ubiquitin-dependent protein catabolic process;GO:0019915//lipid storage;GO:0010182//sugar mediated signaling pathway;GO:0016567//protein ubiquitination;GO:0009845//seed germi…	GO:0004843//ubiquitin-specific protease activity;GO:0004221//ubiquitin thiolesterase activity	GO:0005730//nucleolus
II	2D	Unigene18918	Ubiquitin carboxyl-terminal hydrolase 8	1031	K11835	GO:0006511//ubiquitin-dependent protein catabolic process	GO:0004843//ubiquitin-specific protease activity;GO:0004221//ubiquitin thiolesterase activity	GO:0005634//nucleus
II	2D	CL47.Contig1	Ubiquitin ligase E3 alpha	1201	K11978	GO:0010025//wax biosynthetic process;GO:0010029//regulation of seed germination;GO:0006511//ubiquitin-dependent protein catabolic process;GO:0050994//regulation of lipid catabolic process;GO:0006723//cuticle hydrocarbon biosynthetic process;GO:0016567//protein ubiquitination;GO:0009737//response to abscisic acid stimulus	GO:0008270//zinc ion binding;GO:0004842//ubiquitin-protein ligase activity	GO:0005634//nucleus
II	2D	Unigene12818	Ubiquitin-conjugating enzyme E2 24	391	K10581	GO:0006301//postreplication repair;GO:0009640//photomorphogenesis;GO:0055062//phosphate ion homeostasis;GO:0016036//cellular response to phosphate starvation;GO:0006817//phosphate ion transport	GO:0016881//acid-amino acid ligase activity	-
II	2D	Unigene4324	Ubiquitin-conjugating enzyme E2 24	374	K10581	GO:0006301//postreplication repair;GO:0009640//photomorphogenesis;GO:0055062//phosphate ion homeostasis;GO:0016036//cellular response to phosphate starvation;GO:0006817//phosphate ion transport	GO:0016874//ligase activity	-
II	2D	Unigene21190	Ubiquitin-like modifier-activating enzyme atg7	1004	K08337	GO:0019375//galactolipid biosynthetic process;GO:0042631//cellular response to water deprivation;GO:0010150//leaf senescence;GO:0006497//protein lipidation;GO:0050832//defense response to fungus;GO:0006914//autophagy;GO:0016036//cellular response to phosphate starvation	GO:0000166//nucleotide binding;GO:0019779//APG8 activating enzyme activity	GO:0005829//cytosol
II	2D	Unigene15492	U-box domain-containing protein	665	--	GO:0016567//protein ubiquitination	GO:0004842//ubiquitin-protein ligase activity	GO:0000151//ubiquitin ligase complex
II	2D	Unigene15771	U-box domain-containing protein 45	1017	--	-	GO:0016874//ligase activity	-
II	2D	Unigene10333	U-box domain-containing protein 6-like	508	--	GO:0016567//protein ubiquitination	GO:0019894//kinesin binding;GO:0004842//ubiquitin-protein ligase activity;GO:0070696//transmembrane receptor protein serine/threonine kinase binding	GO:0009507//chloroplast;GO:0005634//nucleus;GO:0005871//kinesin complex;GO:0000151//ubiquitin ligase complex
II	2D	Unigene22447	XIAP-associated factor 1-like isoform 1	295	--	-	-	-
II	2D	Unigene20287	Carbon catabolite repressor protein 4 homolog 6-like	941	K12603	-	GO:0003824//catalytic activity	GO:0005737//cytoplasm
II	2D	CL3339.Contig2	Anaphase-promoting complex subunit 8	1202	K03355	GO:0051510//regulation of unidimensional cell growth;GO:0009560//embryo sac egg cell differentiation;GO:0051302//regulation of cell division;GO:0032875//regulation of DNA endoreduplication;GO:0031347//regulation of defense response;GO:0030071//regulation of mitotic metaphase/anaphase transition;GO:0042991//transcription factor import into nucleus	GO:0005515//protein binding	GO:0005680//anaphase-promoting complex
II	2D	Unigene3577	Androgen induced inhibitor of proliferation (as3) / pds5	1774	K11267	GO:0007067//mitosis	-	GO:0005634//nucleus
II	2D	Unigene25680	ARF guanine-nucleotide exchange factor GNOM	1563	--	GO:0000278//mitotic cell cycle;GO:0006094//gluconeogenesis;GO:0010431//seed maturation;GO:0007155//cell adhesion;GO:0000911//cytokinesis by cell plate formation;GO:0032509//endosome transport via multivesicular body sorting pathway;GO:0045010//actin nucleation;GO:0010311//lateral root formation;GO:0033044//regulation of chromosome organization;GO:0010498//proteasomal protein catabolic process;GO:…	GO:0010292//GTP:GDP antiporter activity;GO:0005086//ARF guanyl-nucleotide exchange factor activity;GO:0042803//protein homodimerization activity	GO:0005768//endosome;GO:0005886//plasma membrane
II	2D	CL2292.Contig3	ARF guanine-nucleotide exchange factor GNOM	3165	K13462	GO:0000278//mitotic cell cycle;GO:0006094//gluconeogenesis;GO:0010431//seed maturation;GO:0007155//cell adhesion;GO:0000911//cytokinesis by cell plate formation;GO:0032509//endosome transport via multivesicular body sorting pathway;GO:0045010//actin nucleation;GO:0010311//lateral root formation;GO:0033044//regulation of chromosome organization;GO:0010498//proteasomal protein catabolic process;GO:…	GO:0010292//GTP:GDP antiporter activity;GO:0005086//ARF guanyl-nucleotide exchange factor activity;GO:0042803//protein homodimerization activity	GO:0005768//endosome;GO:0005886//plasma membrane
II	2D	CL8727.Contig1	ATP-dependent zinc metalloprotease FTSH 5, chloroplastic	2217	K03798	GO:0051301//cell division;GO:0006508//proteolysis;GO:0042981//regulation of apoptotic process;GO:0009793//embryo development ending in seed dormancy	GO:0004222//metalloendopeptidase activity;GO:0005524//ATP binding;GO:0008568//microtubule-severing ATPase activity	GO:0009506//plasmodesma;GO:0009941//chloroplast envelope;GO:0005886//plasma membrane
II	2D	Unigene26038	ATP-dependent zinc metalloprotease FTSH 8, chloroplastic	726	K03798	GO:0010020//chloroplast fission;GO:0051301//cell division;GO:0007020//microtubule nucleation;GO:0006508//proteolysis	GO:0008568//microtubule-severing ATPase activity;GO:0004222//metalloendopeptidase activity;GO:0005524//ATP binding	GO:0009941//chloroplast envelope;GO:0005886//plasma membrane
II	2D	Unigene19697	Bubr1	967	K02178	GO:0000226//microtubule cytoskeleton organization;GO:0006275//regulation of DNA replication;GO:0000911//cytokinesis by cell plate formation;GO:0008283//cell proliferation;GO:0048453//sepal formation;GO:0048451//petal formation;GO:0007094//mitotic spindle assembly checkpoint;GO:0006270//DNA replication initiation	GO:0005515//protein binding	GO:0010369//chromocenter;GO:0000776//kinetochore;GO:0005634//nucleus
II	2D	CL8852.Contig1	Cell division control protein 48 homolog C	1014	K14571	GO:0051301//cell division	GO:0008568//microtubule-severing ATPase activity;GO:0005524//ATP binding	-
II	2D	Unigene19454	Cell division control protein 48 homolog C-like	791	K14571	GO:0044763;GO:0010468//regulation of gene expression;GO:0050896//response to stimulus;GO:0070647//protein modification by small protein conjugation or removal;GO:0006396//RNA processing	GO:0016787//hydrolase activity	-
II	2D	CL7661.Contig2	Centromere/kinetochore protein zw10 homolog	1148	K11578	GO:0007067//mitosis;GO:0007059//chromosome segregation	-	GO:0000775//chromosome, centromeric region;GO:0005634//nucleus
II	2D	CL1199.Contig1	Chaperone protein dnaJ 49 isoform 1	1870	K09518	GO:0006457//protein folding	GO:0005515//protein binding	GO:0005634//nucleus;GO:0005886//plasma membrane
II	2D	Unigene22360	Cyclin-dependent kinase B2-2	1073	K00924	GO:0010389//regulation of G2/M transition of mitotic cell cycle;GO:0016572//histone phosphorylation;GO:0009755//hormone-mediated signaling pathway;GO:0009934//regulation of meristem structural organization	GO:0008353//RNA polymerase II carboxy-terminal domain kinase activity;GO:0005524//ATP binding;GO:0004693//cyclin-dependent protein kinase activity	GO:0000307//cyclin-dependent protein kinase holoenzyme complex
II	2D	CL2113.Contig1	Cyclin-dependent protein kinase	1384	--	GO:0000079//regulation of cyclin-dependent protein serine/threonine kinase activity	GO:0016301//kinase activity;GO:0019901//protein kinase binding	-
II	2D	Unigene11087	G2/mitotic-specific cyclin S13-6	266	K05868	GO:0051726//regulation of cell cycle;GO:0010332//response to gamma radiation	GO:0005515//protein binding	GO:0005737//cytoplasm
II	2D	Unigene19609	Protein ELC	325	K12183	GO:0051301//cell division;GO:0010091//trichome branching	GO:0043130//ubiquitin binding	GO:0043234//protein complex;GO:0005770//late endosome;GO:0005769//early endosome
II	2D	Unigene25432	Protein NAP1-like	1652	K05750	GO:0000278//mitotic cell cycle;GO:0048589//developmental growth;GO:0007155//cell adhesion;GO:0009825//multidimensional cell growth;GO:0045010//actin nucleation;GO:0048449//floral organ formation;GO:0003002//regionalization;GO:0010090//trichome morphogenesis;GO:0048765//root hair cell differentiation;GO:0045595//regulation of cell differentiation;GO:0010014//meristem initiation;GO:0045893//positiv…	GO:0005515//protein binding	GO:0031209//SCAR complex;GO:0005886//plasma membrane
II	2D	Unigene25346	Serine/threonine-protein kinase KIPK	549	K08286	GO:0000278//mitotic cell cycle;GO:0006346//methylation-dependent chromatin silencing;GO:0016246//RNA interference;GO:0009855//determination of bilateral symmetry;GO:0006396//RNA processing;GO:0006468//protein phosphorylation;GO:0010014//meristem initiation;GO:0010073//meristem maintenance	GO:0005515//protein binding;GO:0004674//protein serine/threonine kinase activity;GO:0005524//ATP binding	GO:0005737//cytoplasm;GO:0005886//plasma membrane;GO:0005634//nucleus
II	2D	CL962.Contig1	Synaptonemal complex protein 2	1127	K11498	GO:0007131//reciprocal meiotic recombination;GO:0007129//synapsis	GO:0005515//protein binding	GO:0000795//synaptonemal complex
II	2D	Unigene2094	Cell surface receptor daf-1	468	--	GO:0045491//xylan metabolic process;GO:0042546//cell wall biogenesis	GO:0004672//protein kinase activity	-
II	2D	CL7847.Contig1	Exportin-1 isoform 1	4055	K14290	GO:0007010//cytoskeleton organization;GO:0006094//gluconeogenesis;GO:0000741//karyogamy;GO:0000059//protein import into nucleus, docking;GO:0000911//cytokinesis by cell plate formation;GO:0010498//proteasomal protein catabolic process;GO:0006611//protein export from nucleus;GO:0009560//embryo sac egg cell differentiation;GO:0009846//pollen germination;GO:0009555//pollen development;GO:0009165//nu…	GO:0005515//protein binding;GO:0008565//protein transporter activity;GO:0004872//receptor activity	GO:0005829//cytosol;GO:0005643//nuclear pore
II	2D	CL2792.Contig2	40S ribosomal protein S7	385	K02993	GO:0006412//translation	GO:0003735//structural constituent of ribosome	GO:0005730//nucleolus;GO:0022626//cytosolic ribosome;GO:0005886//plasma membrane;GO:0005618//cell wall;GO:0009507//chloroplast
II	2D	Unigene17649	60S ribosomal protein L34	1016	K11323	GO:0006412//translation	GO:0003735//structural constituent of ribosome	GO:0005840//ribosome;GO:0005739//mitochondrion
II	2D	Unigene21861	Asparagine--tRNA ligase, chloroplastic/mitochondrial	1229	K01876	GO:0006364//rRNA processing;GO:0009658//chloroplast organization;GO:0048481//ovule development;GO:0006418//tRNA aminoacylation for protein translation	GO:0003676//nucleic acid binding;GO:0005524//ATP binding;GO:0004815//aspartate-tRNA ligase activity	GO:0005739//mitochondrion;GO:0009507//chloroplast;GO:0016020//membrane
II	2D	Unigene620	ATP-dependent DNA helicase recG-like	1449	K03655	GO:0006259//DNA metabolic process	GO:0008026//ATP-dependent helicase activity;GO:1901363;GO:0097159//organic cyclic compound binding	-
II	2D	Unigene837	ATP-dependent RNA helicase YTHDC2-like	1694	K14442	GO:0000911//cytokinesis by cell plate formation;GO:0000226//microtubule cytoskeleton organization	GO:0008026//ATP-dependent helicase activity;GO:0003677//DNA binding;GO:0005524//ATP binding	GO:0005634//nucleus
II	2D	Unigene15169	AT-rich interactive domain-containing protein 2	1121	--	-	-	GO:0005773//vacuole
II	2D	Unigene3196	CDT1-like protein a, chloroplastic-like	1417	K10727	GO:0006261//DNA-dependent DNA replication;GO:0016458//gene silencing;GO:0006793//phosphorus metabolic process;GO:0019219;GO:0051726//regulation of cell cycle;GO:0009658//chloroplast organization;GO:2000112;GO:0048229//gametophyte development;GO:0034968//histone lysine methylation	GO:0019901//protein kinase binding;GO:0070182//DNA polymerase binding	GO:0009507//chloroplast;GO:0005634//nucleus
II	2D	Unigene20298	Chromatin assembly factor 1 subunit FAS1	1326	K10750	GO:0031047//gene silencing by RNA;GO:0009934//regulation of meristem structural organization;GO:0006275//regulation of DNA replication;GO:0010026//trichome differentiation;GO:0010448;GO:0000724//double-strand break repair via homologous recombination;GO:0008283//cell proliferation;GO:0010449//root meristem growth;GO:0006306//DNA methylation;GO:0016444//somatic cell DNA recombination;GO:0009555//p…	GO:0042393//histone binding	GO:0033186//CAF-1 complex;GO:0005634//nucleus
II	2D	Unigene11605	Chromatin remodeling complex subunit	604	K03580	GO:0006333//chromatin assembly or disassembly	GO:0004386//helicase activity;GO:0003677//DNA binding;GO:0003682//chromatin binding;GO:0005524//ATP binding;GO:0016740//transferase activity;GO:0008270//zinc ion binding	GO:0009506//plasmodesma;GO:0005634//nucleus
II	2D	Unigene16280	Chromatin remodeling complex subunit	520	--	-	GO:1901363;GO:0097159//organic cyclic compound binding;GO:0003824//catalytic activity	GO:0016020//membrane
II	2D	Unigene2161	Chromatin remodeling complex subunit	2752	K15192	GO:0009630//gravitropism	GO:0004386//helicase activity;GO:0003677//DNA binding;GO:0005524//ATP binding	GO:0005634//nucleus
II	2D	Unigene19711	Chromatin remodelling complex ATPase chain isw-1	1335	K14440	GO:0016568//chromatin modification	GO:0004386//helicase activity;GO:0003677//DNA binding;GO:0005524//ATP binding;GO:0016740//transferase activity	GO:0005634//nucleus;GO:0005739//mitochondrion
II	2D	Unigene23667	Cleavage and polyadenylation specificity factor	683	K14404	GO:0000278//mitotic cell cycle;GO:0006979//response to oxidative stress;GO:1900363//regulation of mRNA polyadenylation	GO:0003723//RNA binding;GO:0005516//calmodulin binding;GO:0008270//zinc ion binding;GO:0004521//endoribonuclease activity	GO:0005847//mRNA cleavage and polyadenylation specificity factor complex
II	2D	Unigene16053	Cleavage and polyadenylation specificity factor subunit 1	763	K14401	GO:0006379//mRNA cleavage;GO:0006378//mRNA polyadenylation;GO:0009909//regulation of flower development;GO:0048449//floral organ formation;GO:0016570//histone modification	GO:0003676//nucleic acid binding;GO:0005515//protein binding	GO:0005829//cytosol;GO:0005634//nucleus
II	2D	Unigene16176	Cleavage and polyadenylation specificity factor subunit 1	1474	K14401	GO:0006379//mRNA cleavage;GO:0006378//mRNA polyadenylation;GO:0009909//regulation of flower development;GO:0048449//floral organ formation;GO:0016570//histone modification	GO:0003676//nucleic acid binding;GO:0005515//protein binding	GO:0005829//cytosol;GO:0005634//nucleus
II	2D	Unigene2705	Cleavage and polyadenylation specificity factor subunit 1	1053	K14401	GO:0006379//mRNA cleavage;GO:0006378//mRNA polyadenylation;GO:0009909//regulation of flower development;GO:0048449//floral organ formation;GO:0016570//histone modification	GO:0003676//nucleic acid binding;GO:0005515//protein binding	GO:0005829//cytosol;GO:0005634//nucleus
II	2D	Unigene234	CRS2-associated factor 1, mitochondrial	1193	--	GO:0010048//vernalization response;GO:0048573//photoperiodism, flowering;GO:0008380//RNA splicing;GO:0000956//nuclear-transcribed mRNA catabolic process;GO:0006397//mRNA processing	GO:0003723//RNA binding	GO:0005739//mitochondrion;GO:0030529//ribonucleoprotein complex
II	2D	Unigene25961	DEAD-box ATP-dependent RNA helicase 42	1366	K12811	-	GO:0008026//ATP-dependent helicase activity;GO:0003676//nucleic acid binding;GO:0005524//ATP binding	GO:0005634//nucleus
II	2D	Unigene17306	DEAD-box ATP-dependent RNA helicase ISE2, chloroplastic-like	777	--	GO:0010497//plasmodesmata-mediated intercellular transport;GO:0016556//mRNA modification;GO:0016441//posttranscriptional gene silencing;GO:0009793//embryo development ending in seed dormancy	GO:0003676//nucleic acid binding;GO:0008026//ATP-dependent helicase activity;GO:0005524//ATP binding;GO:0003724//RNA helicase activity	GO:0010494//cytoplasmic stress granule;GO:0009570//chloroplast stroma
II	2D	Unigene26661	DEAD-box ATP-dependent RNA helicase ISE2, chloroplastic-like	768	--	GO:0010497//plasmodesmata-mediated intercellular transport;GO:0016556//mRNA modification;GO:0016441//posttranscriptional gene silencing;GO:0009793//embryo development ending in seed dormancy	GO:0003676//nucleic acid binding;GO:0008026//ATP-dependent helicase activity;GO:0005524//ATP binding;GO:0003724//RNA helicase activity	GO:0010494//cytoplasmic stress granule;GO:0009570//chloroplast stroma
II	2D	CL6920.Contig2	DNA helicase INO80	1369	K15173	GO:0009553//embryo sac development	GO:0004386//helicase activity;GO:0003677//DNA binding;GO:0005524//ATP binding;GO:0008270//zinc ion binding	GO:0005634//nucleus
II	2D	Unigene21479	DNA ligase 4	1056	K10777	GO:0006259//DNA metabolic process;GO:0006974//response to DNA damage stimulus	GO:0005488//binding	-
II	2D	Unigene18316	DNA ligase I	403	--	GO:0006281//DNA repair	-	-
II	2D	Unigene18636	DNA mismatch repair protein MSH2	1006	K08735	GO:0006346//methylation-dependent chromatin silencing;GO:0006301//postreplication repair;GO:0006306//DNA methylation;GO:0043570//maintenance of DNA repeat elements;GO:0000710//meiotic mismatch repair;GO:0016246//RNA interference;GO:0006311//meiotic gene conversion;GO:0006200//ATP catabolic process;GO:0031507//heterochromatin assembly;GO:0006290//pyrimidine dimer repair;GO:0006270//DNA replication…	GO:0000404//loop DNA binding;GO:0032138//single base insertion or deletion binding;GO:0032137//guanine/thymine mispair binding;GO:0000403//Y-form DNA binding;GO:0000406//double-strand/single-strand DNA junction binding;GO:0005515//protein binding;GO:0005524//ATP binding;GO:0000400//four-way junction DNA binding;GO:0008094//DNA-dependent ATPase activity;GO:0003684//damaged DNA binding	GO:0032301//MutSalpha complex;GO:0032302//MutSbeta complex;GO:0005886//plasma membrane;GO:0000228//nuclear chromosome
II	2D	Unigene13536	DNA mismatch repair protein MSH3	507	K08736	GO:0007127//meiosis I;GO:0051276//chromosome organization;GO:0006298//mismatch repair	GO:0005515//protein binding;GO:0003684//damaged DNA binding;GO:0030983//mismatched DNA binding	GO:0044424//intracellular part
II	2D	Unigene20454	DNA mismatch repair protein MSH6	2583	K08737	GO:0045910//negative regulation of DNA recombination;GO:0006275//regulation of DNA replication;GO:0007131//reciprocal meiotic recombination;GO:0000710//meiotic mismatch repair;GO:0006290//pyrimidine dimer repair;GO:0048453//sepal formation;GO:0009411//response to UV;GO:0051726//regulation of cell cycle;GO:0048451//petal formation;GO:0006200//ATP catabolic process;GO:0006270//DNA replication initi…	GO:0032138//single base insertion or deletion binding;GO:0008094//DNA-dependent ATPase activity;GO:0005515//protein binding;GO:0003684//damaged DNA binding;GO:0000400//four-way junction DNA binding;GO:0032137//guanine/thymine mispair binding;GO:0005524//ATP binding	GO:0009536//plastid;GO:0000228//nuclear chromosome;GO:0032301//MutSalpha complex
II	2D	CL8305.Contig1	DNA replication licensing factor mcm2	2494	K02540	GO:0032508//DNA duplex unwinding;GO:0006270//DNA replication initiation;GO:0042127//regulation of cell proliferation;GO:0010082//regulation of root meristem growth;GO:0009790//embryo development	GO:0003678//DNA helicase activity;GO:0003677//DNA binding;GO:0005524//ATP binding	GO:0042555//MCM complex;GO:0005634//nucleus
II	2D	Unigene3203	DNA replication licensing factor MCM4	659	K02212	GO:0007000//nucleolus organization;GO:0006275//regulation of DNA replication;GO:0000911//cytokinesis by cell plate formation;GO:0051567//histone H3-K9 methylation;GO:0006268//DNA unwinding involved in replication;GO:0008283//cell proliferation;GO:0006342//chromatin silencing;GO:0006306//DNA methylation;GO:0051726//regulation of cell cycle;GO:0009165//nucleotide biosynthetic process;GO:0009909//re…	GO:0008094//DNA-dependent ATPase activity;GO:0003677//DNA binding;GO:0005524//ATP binding;GO:0003678//DNA helicase activity	GO:0005829//cytosol;GO:0042555//MCM complex;GO:0005634//nucleus
II	2D	Unigene18897	DNA-(apurinic or apyrimidinic site) lyase-like	1190	K01142	GO:0090305//nucleic acid phosphodiester bond hydrolysis;GO:0006281//DNA repair	GO:0004518//nuclease activity;GO:0016829//lyase activity	GO:0009507//chloroplast;GO:0005634//nucleus
II	2D	CL2796.Contig1	DNA-binding protein ESCAROLA	1435	--	GO:0007389//pattern specification process;GO:0048438//floral whorl development;GO:0048439//flower morphogenesis	-	GO:0005829//cytosol
II	2D	CL5585.Contig1	DNA-directed RNA polymerase 2B, chloroplastic/mitochondrial	757	K10908	GO:0048481//ovule development;GO:0009860//pollen tube growth;GO:0006351//transcription, DNA-dependent;GO:0009793//embryo development ending in seed dormancy	GO:0003899//DNA-directed RNA polymerase activity;GO:0003677//DNA binding	GO:0005739//mitochondrion;GO:0009536//plastid
II	2D	CL4568.Contig3	Elongation factor 2	2975	K03234	GO:0006414//translational elongation;GO:0006184//GTP catabolic process;GO:0009409//response to cold	GO:0003746//translation elongation factor activity;GO:0005525//GTP binding;GO:0003924//GTPase activity;GO:0005507//copper ion binding	GO:0009507//chloroplast;GO:0005730//nucleolus;GO:0005829//cytosol;GO:0005886//plasma membrane
II	2D	Unigene18539	Eukaryotic translation initiation factor 2c	3348	K11596	GO:0010267//production of ta-siRNAs involved in RNA interference;GO:0006346//methylation-dependent chromatin silencing;GO:0000911//cytokinesis by cell plate formation;GO:0009965//leaf morphogenesis;GO:0006261//DNA-dependent DNA replication;GO:0006306//DNA methylation;GO:0043085//positive regulation of catalytic activity;GO:0009816//defense response to bacterium, incompatible interaction;GO:005172…	GO:0003743//translation initiation factor activity;GO:0035197//siRNA binding;GO:0005515//protein binding	GO:0005829//cytosol;GO:0005719//nuclear euchromatin;GO:0015030//Cajal body;GO:0005730//nucleolus
[truncated: 1,129 more rows]
