# Supplementary material for: An improved fruit transcriptome and the identification of the candidate genes involved in fruit abscission induced by carbohydrate stress in litchi
Source: Front Plant Sci. 2015 Jun 15;6:439. doi: 10.3389/fpls.2015.00439 (PMC4466451; doi:10.3389/fpls.2015.00439)
Supplement: Supplementary file 4 [file Data_Sheet_4.XLSX]

## Sheet: GO enrichment analysis
GO-ID	Gene Ontology term	Number of DEGs	P-value	Genes
GO:0016759	cellulose synthase activity	25	3.07e-09	Unigene20192,Unigene18844,Unigene18394,CL6059.Contig1,Unigene20007,Unigene786,Unigene4039,Unigene21469,Unigene26351,Unigene18362,CL233.Contig2,Unigene21205,CL233.Contig1,Unigene21468,Unigene24323,Unigene18930,Unigene17547,CL233.Contig3,Unigene26349,Unigene16744,Unigene14461,Unigene8506,Unigene24322,CL233.Contig4,Unigene936
GO:0004553	hydrolase activity, hydrolyzing O-glycosyl compounds	88	4.93e-09	Unigene7531,Unigene8639,CL585.Contig4,Unigene24716,Unigene6001,Unigene23433,CL91.Contig4,Unigene2361,Unigene16007,Unigene24570,CL2185.Contig1,Unigene211,Unigene24943,CL15.Contig2,Unigene12659,Unigene5331,CL5057.Contig1,Unigene1735,Unigene8927,Unigene20225,Unigene2523,CL521.Contig2,CL2190.Contig2,CL3620.Contig2,Unigene15551,Unigene22448,CL6619.Contig8,Unigene15780,CL2089.Contig1,Unigene1042,CL8274…
GO:0016798	hydrolase activity, acting on glycosyl bonds	90	3.88e-08	Unigene7531,Unigene8639,CL585.Contig4,Unigene24716,Unigene6001,Unigene23433,CL91.Contig4,Unigene2361,Unigene16007,Unigene24570,CL2185.Contig1,Unigene211,Unigene24943,CL15.Contig2,Unigene15681,Unigene12659,Unigene5331,CL5057.Contig1,Unigene1735,Unigene8927,Unigene20225,Unigene2523,CL521.Contig2,CL2190.Contig2,CL3620.Contig2,Unigene15551,Unigene22448,CL6619.Contig8,Unigene15780,CL2089.Contig1,Unige…
GO:0016760	cellulose synthase (UDP-forming) activity	23	7.69e-08	Unigene20192,Unigene18844,Unigene18394,CL6059.Contig1,Unigene20007,Unigene786,Unigene4039,Unigene21469,Unigene18362,CL233.Contig2,Unigene21205,CL233.Contig1,Unigene21468,Unigene24323,Unigene18930,Unigene17547,CL233.Contig3,Unigene16744,Unigene14461,Unigene8506,Unigene24322,CL233.Contig4,Unigene936
GO:0004857	enzyme inhibitor activity	20	0.00017	Unigene24909,Unigene27680,Unigene17499,Unigene15884,Unigene21210,Unigene22312,Unigene20869,Unigene23586,CL3062.Contig1,Unigene17040,Unigene16272,CL6371.Contig1,Unigene17697,Unigene21209,Unigene17874,CL1564.Contig1,Unigene20870,Unigene18033,Unigene12695,Unigene13402
GO:0016682	oxidoreductase activity, acting on diphenols and related substances as donors, oxygen as acceptor	17	0.00059	CL4209.Contig1,Unigene1913,CL1541.Contig1,Unigene12760,CL1541.Contig2,Unigene18973,Unigene28571,Unigene9375,Unigene20289,CL228.Contig1,Unigene14008,Unigene22139,Unigene4145,Unigene11134,Unigene8080,Unigene23622,CL1541.Contig3
GO:0016491	oxidoreductase activity	294	0.00082	Unigene1659,Unigene24591,CL6261.Contig1,Unigene17233,Unigene17912,CL1541.Contig1,Unigene4032,Unigene14563,Unigene14406,Unigene18456,Unigene21340,CL1330.Contig2,CL2544.Contig2,Unigene24111,Unigene8482,Unigene12944,Unigene14196,CL4209.Contig1,Unigene17922,Unigene3702,Unigene15176,Unigene23932,CL3933.Contig2,Unigene1285,Unigene6340,CL6021.Contig1,Unigene3019,Unigene13808,CL5611.Contig2,CL1104.Contig…
GO:0030599	pectinesterase activity	14	0.00185	Unigene27680,Unigene17499,CL6371.Contig1,Unigene17697,Unigene21209,Unigene21622,Unigene17874,Unigene22312,Unigene20870,Unigene20869,Unigene23586,Unigene18033,Unigene12695,CL3062.Contig1
GO:0008422	beta-glucosidase activity	20	0.00247	CL6619.Contig8,Unigene15780,Unigene24716,Unigene24124,Unigene1042,CL5599.Contig1,Unigene2361,Unigene23568,CL2185.Contig1,Unigene24943,Unigene849,CL6619.Contig6,CL1497.Contig1,CL4038.Contig1,Unigene5331,Unigene2321,CL437.Contig1,Unigene2523,Unigene24062,Unigene3635
GO:0035251	UDP-glucosyltransferase activity	50	0.00261	Unigene20192,CL6573.Contig1,Unigene11142,CL3665.Contig1,Unigene20007,CL5905.Contig1,Unigene13669,Unigene25855,CL3481.Contig2,CL31.Contig2,Unigene21205,CL916.Contig1,CL233.Contig1,Unigene24323,Unigene9728,CL233.Contig3,Unigene16744,Unigene15156,CL233.Contig4,Unigene936,CL2844.Contig2,Unigene22044,Unigene18844,Unigene14469,Unigene18394,CL6059.Contig1,CL1041.Contig1,CL31.Contig3,Unigene786,Unigene17…
GO:0016679	oxidoreductase activity, acting on diphenols and related substances as donors	18	0.00359	CL4209.Contig1,Unigene1913,CL1541.Contig1,Unigene12760,CL1541.Contig2,Unigene18973,Unigene28571,Unigene9375,Unigene20289,CL228.Contig1,Unigene4145,Unigene14008,Unigene22139,Unigene22213,Unigene11134,Unigene8080,Unigene23622,CL1541.Contig3
GO:0046527	glucosyltransferase activity	52	0.0044	Unigene20192,CL6573.Contig1,Unigene11142,CL3665.Contig1,Unigene20007,CL5905.Contig1,Unigene13669,Unigene25855,CL3481.Contig2,CL31.Contig2,Unigene21205,CL916.Contig1,CL233.Contig1,Unigene24323,Unigene9728,CL233.Contig3,Unigene26349,Unigene16744,Unigene15156,CL233.Contig4,Unigene936,CL2844.Contig2,Unigene22044,Unigene18844,Unigene14469,Unigene18394,CL6059.Contig1,CL1041.Contig1,CL31.Contig3,Unigene…
GO:0010333	terpene synthase activity	10	0.00745	Unigene22923,Unigene21990,CL8206.Contig1,CL2084.Contig3,Unigene19271,Unigene25622,Unigene20323,CL6385.Contig1,Unigene3529,CL5325.Contig1
GO:0050203	oxalate-CoA ligase activity	5	0.0098	CL3891.Contig2,Unigene15091,Unigene15187,CL3891.Contig1,Unigene7569
GO:0008194	UDP-glycosyltransferase activity	65	0.00993	Unigene20192,CL6573.Contig1,Unigene21742,CL3665.Contig1,Unigene20007,Unigene13669,Unigene25855,CL3481.Contig2,CL7864.Contig1,CL2477.Contig1,CL233.Contig3,Unigene16744,Unigene15156,Unigene13883,CL233.Contig4,Unigene2070,CL2844.Contig2,Unigene22490,CL6059.Contig1,Unigene19944,Unigene4039,Unigene21469,Unigene24763,Unigene18362,CL233.Contig2,Unigene496,CL6796.Contig1,Unigene2847,Unigene17629,Unigene2…
GO:0052742	phosphatidylinositol kinase activity	7	0.01142	Unigene18743,Unigene2610,Unigene25395,Unigene25156,Unigene1849,Unigene4006,Unigene13692
GO:0016758	transferase activity, transferring hexosyl groups	86	0.01751	Unigene20192,CL6573.Contig1,Unigene22974,Unigene21742,CL3665.Contig1,Unigene20007,Unigene13669,Unigene25855,CL3481.Contig2,CL1029.Contig2,CL7864.Contig1,Unigene24422,CL2477.Contig1,Unigene12659,CL233.Contig3,Unigene8927,Unigene16744,Unigene15156,CL2190.Contig2,CL233.Contig4,Unigene13883,Unigene15551,Unigene2070,CL1987.Contig4,Unigene16177,CL2844.Contig2,Unigene22490,CL6059.Contig1,Unigene19944,Un…
GO:0008061	chitin binding	8	0.02681	CL1796.Contig2,Unigene24570,CL15.Contig2,CL15.Contig1,Unigene14968,CL3620.Contig2,CL1796.Contig1,Unigene4549
GO:0045330	aspartyl esterase activity	10	0.0318	Unigene27680,Unigene17499,CL6371.Contig1,Unigene17697,Unigene21622,Unigene22312,Unigene23586,Unigene18033,Unigene12695,CL3062.Contig1
GO:0051010	microtubule plus-end binding	5	0.03214	Unigene17170,Unigene22247,Unigene23819,Unigene619,Unigene23817

## Sheet: KEGG enrichment analysis
Pathway ID	Pathway Name	Number of DEGs	Pvalue	Qvalue	Genes	KO ID
ko01100	Metabolic pathways	450	3.78811e-11	4.43208e-09	CL6787.Contig1;Unigene13695;Unigene3476;Unigene29444;Unigene23932;CL1910.Contig1;Unigene3969;Unigene9664;Unigene14469;Unigene1735;Unigene18033;CL6227.Contig1;CL5124.Contig2;CL5115.Contig1;CL5010.Contig2;CL6384.Contig1;Unigene15112;CL1205.Contig2;CL5325.Contig1;Unigene19246;CL6619.Contig6;Unigene12688;CL3891.Contig1;CL2016.Contig3;CL8184.Contig2;Unigene9375;Unigene4145;Unigene6730;Unigene12873;CL2…	K01568+K03878+K01637+K01638+K00517+K01115+K00696+K01184+K01051+K00800+K09841+K13248+K09840+K01179+K00695+K07385+K00815+K01188+K01904+K03006+K02321+K00423+K15919+K08081+K00128+K05278+K01193+K05349+K05277+K01953+K09755+K05280+K13832+K01738+K00430+K00457+K00514+K00475+K05933+K01955+K12446+K00451+K00261+K12309+K01190+K01177+K00008+K05350+K13066+K01176+K02126+K00412+K02712+K03883+K01601+K02634+K03936+…
ko00500	Starch and sucrose metabolism	76	1.08795e-09	6.36452e-08	Unigene14469;Unigene1735;Unigene18033;CL6384.Contig1;CL1205.Contig2;CL6619.Contig6;Unigene12873;Unigene7531;Unigene14059;Unigene24062;Unigene3635;Unigene849;Unigene11846;Unigene14040;Unigene17040;Unigene22448;Unigene23568;CL6945.Contig2;CL1497.Contig1;Unigene35;Unigene3214;CL5556.Contig1;CL4262.Contig2;CL5599.Contig1;Unigene21622;Unigene21209;CL131.Contig1;Unigene5331;Unigene15156;Unigene17499;Un…	K00696+K01184+K01051+K01179+K00695+K01188+K01193+K05349+K01177+K05350+K01176+K01087+K15920+K00975+K00770+K00844+K00703+K00705+K16055+K00700+K13648
ko00360	Phenylalanine metabolism	35	5.08674e-09	1.98383e-07	Unigene19246;CL3891.Contig1;Unigene1659;CL3085.Contig2;CL7489.Contig2;Unigene22278;Unigene17896;CL5094.Contig2;CL3254.Contig1;Unigene21049;CL3800.Contig2;Unigene20553;Unigene15187;CL3891.Contig2;Unigene7569;Unigene6340;CL5047.Contig1;Unigene24389;Unigene24682;CL1274.Contig3;CL3800.Contig3;CL1274.Contig2;CL1274.Contig1;Unigene20467;Unigene11209;Unigene23655;Unigene20352;Unigene21997;Unigene19804;U…	K00815+K01904+K00430+K00457+K00276+K10775+K00487
ko00940	Phenylpropanoid biosynthesis	55	7.17412e-08	2.09843e-06	CL6619.Contig6;CL3891.Contig1;Unigene2124;Unigene14059;Unigene24062;Unigene3635;Unigene849;Unigene24333;Unigene1659;Unigene23568;CL1497.Contig1;Unigene22278;Unigene17896;Unigene12366;CL5094.Contig2;CL3254.Contig1;Unigene21049;CL5599.Contig1;CL310.Contig3;CL332.Contig1;Unigene25399;Unigene2583;CL5503.Contig1;Unigene21996;Unigene20553;Unigene2523;Unigene15187;CL3891.Contig2;Unigene7569;Unigene6340;…	K01188+K01904+K12356+K05349+K09755+K00430+K05350+K13066+K00083+K13065+K10775+K00487+K12355
ko01110	Biosynthesis of secondary metabolites	238	4.43603e-07	1.03803e-05	CL6787.Contig1;Unigene23932;CL6227.Contig1;CL5124.Contig2;CL5010.Contig2;Unigene15112;CL5325.Contig1;Unigene19246;CL6619.Contig6;CL3891.Contig1;Unigene4945;Unigene6730;CL15.Contig2;CL2436.Contig6;Unigene11465;CL2173.Contig1;Unigene14059;Unigene29201;Unigene8639;Unigene24062;Unigene3635;CL2341.Contig1;Unigene849;CL5869.Contig1;Unigene4549;Unigene10320;Unigene24333;CL7408.Contig1;CL269.Contig2;Unig…	K01568+K00517+K00800+K13070+K09841+K09840+K07385+K12467+K00815+K01188+K01904+K13030+K15919+K01183+K08081+K00128+K04124+K05278+K05349+K01785+K05277+K01953+K09755+K05280+K13832+K00430+K00514+K00475+K05933+K12446+K13258+K12742+K05350+K13066+K11821+K09588+K12637+K13789+K00276+K01696+K00083+K11517+K01859+K13065+K13081+K10717+K12929+K14184+K15797+K00218+K15095+K12639+K01599+K13083+K01895+K00036+K01592+…
ko00941	Flavonoid biosynthesis	34	2.09572e-05	0.000356085	CL2173.Contig1;CL2341.Contig1;Unigene24333;Unigene16863;CL4655.Contig2;Unigene20057;CL6167.Contig1;Unigene15997;Unigene9823;Unigene22846;Unigene25399;Unigene3176;Unigene19513;CL1092.Contig2;Unigene21307;CL7023.Contig1;CL5950.Contig1;Unigene19879;Unigene24203;Unigene23039;Unigene3177;Unigene19967;Unigene19981;Unigene18268;Unigene23012;CL7298.Contig1;Unigene2928;CL672.Contig2;Unigene19804;Unigene23…	K05278+K05277+K05280+K00475+K01859+K13065+K13081+K13083+K08695+K13082+K00660+K00487
ko00053	Ascorbate and aldarate metabolism	22	2.13042e-05	0.000356085	Unigene9375;Unigene4145;Unigene11465;Unigene4830;Unigene12952;Unigene12898;CL3477.Contig2;Unigene14063;CL228.Contig1;CL1541.Contig1;Unigene1913;Unigene20289;Unigene22139;CL1541.Contig3;Unigene28571;CL4209.Contig1;Unigene2977;Unigene12760;Unigene23622;Unigene24111;Unigene6322;Unigene11134	K00423+K00128+K00469
ko00040	Pentose and glucuronate interconversions	37	2.75046e-05	0.000402254	Unigene1735;Unigene18033;Unigene11465;Unigene11846;Unigene17040;Unigene12898;CL3477.Contig2;CL5556.Contig1;CL4262.Contig2;Unigene21622;CL414.Contig2;Unigene21209;CL131.Contig1;Unigene17499;Unigene22312;Unigene20870;Unigene8522;Unigene2686;Unigene1369;Unigene18274;Unigene12695;Unigene18554;Unigene23586;CL3062.Contig1;Unigene27680;CL2089.Contig1;Unigene2977;Unigene25727;CL6371.Contig1;CL8806.Contig…	K01184+K01051+K00128+K01728
ko04075	Plant hormone signal transduction	110	0.00106928	0.0139006	Unigene13370;Unigene1049;CL4521.Contig2;Unigene20027;Unigene14417;CL3983.Contig1;Unigene19769;Unigene2675;Unigene20941;Unigene15453;CL3983.Contig2;Unigene15157;CL4031.Contig3;Unigene22527;Unigene26448;Unigene11377;Unigene16545;Unigene17891;Unigene26151;CL4428.Contig2;Unigene6356;Unigene24943;Unigene15289;Unigene33;Unigene18170;CL3724.Contig3;CL7642.Contig2;Unigene5722;Unigene3170;CL1311.Contig1;U…	K13449+K14489+K14488+K13422+K14493+K14496+K14431+K13415+K13416+K14487+K14486+K14505+K13946+K14494+K14484+K14497+K14517+K13464+K14510+K14515+K14490+K14491+K14432
ko00944	Flavone and flavonol biosynthesis	20	0.00140514	0.0164401	Unigene24333;CL2844.Contig2;Unigene6069;CL6167.Contig1;Unigene12366;Unigene9823;Unigene2583;Unigene21996;CL1092.Contig2;CL847.Contig2;CL6573.Contig1;Unigene23012;Unigene23064;CL847.Contig3;Unigene2928;Unigene23297;Unigene5971;CL3933.Contig2;Unigene17629;CL916.Contig1	K05280+K13496+K05279+K13083
ko00904	Diterpenoid biosynthesis	15	0.0030804	0.0327642	CL5124.Contig2;CL2173.Contig1;CL7408.Contig1;CL2112.Contig2;CL2084.Contig3;CL558.Contig1;CL4081.Contig1;Unigene23288;Unigene21990;Unigene16337;CL2084.Contig1;Unigene20323;CL5339.Contig1;Unigene5971;Unigene25622	K13070+K04124+K12929+K16083+K04121+K16084
ko02010	ABC transporters	32	0.00441296	0.0430264	CL2104.Contig2;Unigene16992;Unigene2012;Unigene16734;Unigene16155;CL8514.Contig1;Unigene5828;Unigene2632;Unigene11737;Unigene2880;Unigene7070;Unigene12567;Unigene22370;Unigene13808;Unigene2041;Unigene14019;Unigene15528;Unigene3981;Unigene25992;CL2426.Contig2;CL4102.Contig1;Unigene25314;CL5218.Contig1;CL7111.Contig1;Unigene25313;CL1731.Contig3;CL5070.Contig3;Unigene13847;CL5131.Contig3;CL4945.Cont…	K05658+K05681+K05663+K05641+K05666+K05643+K05677
