# Supplementary material for: An improved fruit transcriptome and the identification of the candidate genes involved in fruit abscission induced by carbohydrate stress in litchi
Source: Front Plant Sci. 2015 Jun 15;6:439. doi: 10.3389/fpls.2015.00439 (PMC4466451; doi:10.3389/fpls.2015.00439)
Supplement: Supplementary file 5 [file Data_Sheet_5.XLSX]

## Sheet: Carbohydrate metabolism
GeneID	Annotation	Category	Sub-category	log2Ratio (GPD2/CK2)	log2Ratio (GPD4/CK4)	log2Ratio (GPD7/CK7)	Group	Cluster
Unigene3268	L-idonate 5-dehydrogenase	Carbohydrate metabolism	Fructose and mannose metabolism	2.3202	-0.385058	1.63863	I	1A
Unigene9664	Isocitrate lyase	Carbohydrate metabolism	gluconeogenesis	8.58079	1.56802	10.3227	I	1C
Unigene6062	Isocitrate lyase	Carbohydrate metabolism	gluconeogenesis	7.86977	5.77975	4.54146	IV	4A
Unigene3476	Isocitrate lyase	Carbohydrate metabolism	gluconeogenesis	7.89771	7.39266	10.11	IV	4A
Unigene3969	Malate synthase, glyoxysomal	Carbohydrate metabolism	gluconeogenesis	2.28344	2.47491	11.7257	IV	4A
Unigene29444	Malate synthase, glyoxysomal-like	Carbohydrate metabolism	gluconeogenesis	9.06801	9.65607	12.4918	IV	4A
Unigene12553	Malate synthase, glyoxysomal-like, partial	Carbohydrate metabolism	gluconeogenesis	3.42094	4.52222	7.32734	IV	4A
CL7484.Contig1	Aconitate hydratase 3	Carbohydrate metabolism	glycolysis	-0.931573	-2.21858	-1.22905	II	2D
CL1923.Contig2	Alcohol dehydrogenase-like 6	Carbohydrate metabolism	glycolysis	-1.23902	-2.35084	-1.24252	II	2D
Unigene16861	Aldehyde dehydrogenase 22A1	Carbohydrate metabolism	glycolysis	-0.530341	-2.01694	-1.06654	II	2D
Unigene11465	Aldehyde dehydrogenase family 2 member B4, mitochondrial-like	Carbohydrate metabolism	glycolysis	3.37655	0.667556	2.52479	I	1C
Unigene12898	Aldehyde dehydrogenase family 2 member B4, mitochondrial-like	Carbohydrate metabolism	glycolysis	3.13144	0.082594	1.32734	I	1A
CL3477.Contig2	Aldehyde dehydrogenase family 2 member B7, mitochondrial-like	Carbohydrate metabolism	glycolysis	3.43766	0.336695	1.55022	I	1A
Unigene2977	Aldehyde dehydrogenase family 3 member F1	Carbohydrate metabolism	glycolysis	-1.65998	-2.09824	-0.944547	II	2D
Unigene24111	Aldehyde dehydrogenase family 3 member F1	Carbohydrate metabolism	glycolysis	-1.72654	-2.08909	-0.220301	II	2D
Unigene29201	Aldose-1-epimerase	Carbohydrate metabolism	glycolysis	4.60537	1.26846	2.85341	I	1C
Unigene22340	ATP-citrate synthase alpha chain protein 1	Carbohydrate metabolism	glycolysis	-2.13719	-1.41809	-2.06886	I	1D
Unigene2970	ATP-citrate synthase beta chain protein 1	Carbohydrate metabolism	glycolysis	-2.09669	-1.78017	-1.10844	I	1B
CL4493.Contig1	Dihydrolipoamide acetyltransferase component of pyruvate dehydrogenase	Carbohydrate metabolism	glycolysis	-0.697451	-2.33887	-1.22341	II	2D
CL951.Contig1	Enolase-like	Carbohydrate metabolism	glycolysis	-1.19719	-1.36486	-2.47698	III	3B
Unigene20163	Fructose-1,6-bisphosphatase, chloroplastic-like	Carbohydrate metabolism	glycolysis	-1.76095	-2.49087	-0.664439	II	2D
CL7552.Contig2	Glucose-6-phosphate 1-dehydrogenase, chloroplastic	Carbohydrate metabolism	glycolysis	0.149584	-1.64057	-2.02347	III	3B
Unigene18859	NADP-dependent glyceraldehyde-3-phosphate dehydrogenase	Carbohydrate metabolism	glycolysis	-2.33699	-1.39418	-1.66977	I	1B
CL6787.Contig1	Pyruvate decarboxylase isozyme 2	Carbohydrate metabolism	glycolysis	0.131437	6.63534	2.90588	II	2A
Unigene17566	Pyruvate dehydrogenase E1 component subunit alpha-3, chloroplastic	Carbohydrate metabolism	glycolysis	-0.899085	-1.60601	-2.46947	III	3B
Unigene17502	Pyruvate dehydrogenase E1 component subunit alpha-like	Carbohydrate metabolism	glycolysis	-0.623451	-1.43198	-2.2359	III	3B
CL7428.Contig2	Pyruvate kinase isozyme A, chloroplast	Carbohydrate metabolism	glycolysis	-2.79338	-0.431979	-1.80194	I	1B
Unigene24218	Alpha-l-fucosidase	Carbohydrate metabolism	glycosidase	-2.29483	-1.68437	-1.69985	I	1B
CL7588.Contig1	Beta-galactosidase	Carbohydrate metabolism	glycosidase	2.6002	0.757271	0.377934	I	1A
CL3587.Contig2	Beta-glucosidase	Carbohydrate metabolism	glycosidase	-1.8161	-2.01694	-2.09412	II	2B
Unigene15696	Beta-glucosidase	Carbohydrate metabolism	glycosidase	-2.87138	-2.06203	-2.20404	IV	4B
Unigene211	Beta-glucosidase 18	Carbohydrate metabolism	glycosidase	-2.12595	-1.43198	-1.13365	I	1B
CL8274.Contig2	Beta-glucosidase, GBA2 type family protein	Carbohydrate metabolism	glycosidase	-2.41195	-3.11005	-0.717054	I	1F
CL91.Contig4	Alpha-mannosidase	Carbohydrate metabolism	hydrolase	-0.198953	-2.07584	-1.37096	II	2D
Unigene1271	Galacturonokinase	Carbohydrate metabolism	kinase	-2.04876	-1.43198	-1.16799	I	1B
Unigene23868	Hexokinase	Carbohydrate metabolism	kinase	-2.22831	-0.870101	-0.538908	I	1B
Unigene25259	L-arabinokinase-like	Carbohydrate metabolism	kinase	2.27346	0.136304	0.716651	I	1A
Unigene2272	1,4-alpha-glucan-branching enzyme 2-2, chloroplastic/amyloplastic	Carbohydrate metabolism	starch and sucrose degradation	-0.724673	-1.67434	-2.24288	III	3B
CL5443.Contig1	ADP-glucose pyrophosphorylase large subunit	Carbohydrate metabolism	starch and sucrose degradation	-1.77056	-1.97831	-3.05107	III	3B
Unigene35	Alpha-amylase	Carbohydrate metabolism	starch and sucrose degradation	1.07511	2.2475	0.705179	II	2C
CL1929.Contig2	Alpha-amylase 2	Carbohydrate metabolism	starch and sucrose degradation	-1.60964	-0.81385	-2.42694	III	3B
Unigene16209	Alpha-amylase type B isozyme-like	Carbohydrate metabolism	starch and sucrose degradation	-1.54099	-0.118822	-2.76582	III	3B
Unigene22448	Beta-amylase 2	Carbohydrate metabolism	starch and sucrose degradation	2.26268	0.825552	0.043795	I	1A
Unigene9621	Beta-fructofuranosidase, insoluble isoenzyme 1	Carbohydrate metabolism	starch and sucrose degradation	-2.66298	-1.16894	-4.96037	I	1D
Unigene14040	Beta-fructofuranosidase, insoluble isoenzyme CWINV1	Carbohydrate metabolism	starch and sucrose degradation	10.6679	-0.753907	1.90588	I	1A
Unigene7531	Beta-fructofuranosidase, insoluble isoenzyme CWINV1-like, partial	Carbohydrate metabolism	starch and sucrose degradation	4.42094	1.15298	3.49084	I	1C
CL8080.Contig2	Beta-hexosaminidase 2	Carbohydrate metabolism	starch and sucrose degradation	-2.03849	-1.32973	-0.276252	I	1B
CL3481.Contig2	Granule-bound starch synthase 1, chloroplastic/amyloplasti	Carbohydrate metabolism	starch and sucrose degradation	-1.91296	-1.81049	-3.19098	III	3B
Unigene16007	Isoamylase 2, chloroplastic	Carbohydrate metabolism	starch and sucrose degradation	-0.964488	-2.14819	-0.522967	II	2D
Unigene25784	Isoamylase 2, chloroplastic	Carbohydrate metabolism	starch and sucrose degradation	-1.06632	-2.50413	-1.35214	II	2D
Unigene20243	Starch synthase 4	Carbohydrate metabolism	starch and sucrose degradation	-1.97709	-2.89141	-1.12387	II	2D
Unigene15156	Sucrose phosphate syntase 4	Carbohydrate metabolism	starch and sucrose degradation	-3.78265	-2.78248	-3.18593	IV	4B
Unigene14469	Sucrose phosphate syntase 4	Carbohydrate metabolism	starch and sucrose degradation	-8.83933	-2.13242	-2.77595	IV	4B
CL1205.Contig2	Sucrose synthase 2	Carbohydrate metabolism	starch and sucrose degradation	-0.440229	-3.51345	-6.59751	II	2B
Unigene18154	Sucrose-phosphatase 2	Carbohydrate metabolism	starch and sucrose degradation	-0.804023	-2.89141	-1.31652	II	2D
Unigene24422	4-alpha-glucanotransferase DPE1, chloroplastic/amyloplastic	Carbohydrate metabolism	transferase	-2.67076	-1.67991	-1.59662	I	1B
CL5957.Contig4	Galactoside 2-alpha-L-fucosyltransferase	Carbohydrate metabolism	transferase	-0.71656	-2.93448	-1.31652	II	2D
Unigene11392	Galacturonosyltransferase-like 1	Carbohydrate metabolism	transferase	-0.964488	-2.01694	-1.62137	II	2D
Unigene19944	Galacturonosyltransferase-like 10	Carbohydrate metabolism	transferase	-1.81007	-0.05647	-2.32981	III	3B
Unigene22490	Galacturonosyltransferase-like 9	Carbohydrate metabolism	transferase	-0.352304	-1.43198	-2.60807	III	3B
Unigene14810	Glycosyltransferase	Carbohydrate metabolism	transferase	-2.0916	-1.03144	-0.203305	I	1B
Unigene18765	Glycosyltransferase	Carbohydrate metabolism	transferase	-1.62345	-2.67991	-3.77595	II	2B
Unigene17212	Glycosyltransferase	Carbohydrate metabolism	transferase	-1.62345	-1.75391	-2.59662	III	3B
CL1029.Contig2	Glycosyltransferase 6	Carbohydrate metabolism	transferase	-1.36042	-2.39545	-0.922237	II	2D
CL5905.Contig1	UDP-glucosyltransferase	Carbohydrate metabolism	transferase	3.8684	1.85342	3.46484	I	1C
CL2844.Contig2	UDP-glucosyltransferase	Carbohydrate metabolism	transferase	2.04583	0.382465	0.557953	I	1A
CL916.Contig1	UDP-glucosyltransferase	Carbohydrate metabolism	transferase	-0.131598	-2.78562	-2.43851	II	2B
CL6573.Contig1	UDP-glucosyltransferase family 1 protein	Carbohydrate metabolism	transferase	-2.08288	-1.01694	-1.83109	I	1B
Unigene18503	UDP-glucuronate:xylan alpha-glucuronosyltransferase 2	Carbohydrate metabolism	transferase	-1.57454	-2.50237	-1.01696	II	2D
Unigene4945	UDP-glycosyltransferase 85A1-like	Carbohydrate metabolism	transferase	-2.03849	-0.431979	-9.65661	I	1D
Unigene11251	UDP-glycosyltransferase 85A5	Carbohydrate metabolism	transferase	-1.62345	-3.89141	-3.90148	II	2B
Unigene25335	UDP-glycosyltransferase 88A1	Carbohydrate metabolism	transferase	0.198551	-2.06203	0.070507	II	2D
Unigene9728	UDP-glycosyltransferase 89B1-like	Carbohydrate metabolism	transferase	0.961512	-1.27998	-10.4662	III	3B
CL1041.Contig1	Alpha,alpha-trehalose-phosphate synthase [UDP-forming] 1	Carbohydrate metabolism	trehalose_TPP	-2.07276	-1.94983	-1.9516	I	1B
CL5794.Contig2	Trehalose-phosphate phosphatase	Carbohydrate metabolism	trehalose_TPP	-1.28642	-2.13242	-2.12387	II	2B
CL6961.Contig1	Trehalose-phosphate phosphatase A	Carbohydrate metabolism	trehalose_TPP	-2.11941	-0.220475	0.375362	I	1B
Unigene3214	Trehalose-phosphate phosphatase J-like	Carbohydrate metabolism	trehalose_TPP	-3.09738	-2.65437	-0.819016	I	1F

## Sheet: Photosynthesis
GeneID	Annotation	Category	Sub-category	log2Ratio (GPD2/CK2)	log2Ratio (GPD4/CK4)	log2Ratio (GPD7/CK7)	Group	Cluster
CL1496.Contig1	Phosphoenolpyruvate carboxylase	Chloroplast/photosynthesis	carbon fixation	-0.886485	-2.25795	-1.46852	II	2D
CL1496.Contig3	Phosphoenolpyruvate carboxylase	Chloroplast/photosynthesis	carbon fixation	-0.989848	-2.11746	-1.67925	II	2D
Unigene21418	Phosphoenolpyruvate carboxylase	Chloroplast/photosynthesis	carbon fixation	-0.497574	-2.06578	-0.740851	II	2D
CL3192.Contig1	Transketolase, chloroplastic-like	Chloroplast/photosynthesis	carbon fixation	-1.27635	-2.13242	-0.493394	II	2D
Unigene16615	Ribulose-1,5-bisphosphate carboxylase/oxygenase large subunit	Chloroplast/photosynthesis	carbon utilization_rubisco	0.57335	2.13594	0.674952	II	2C
Unigene2515	MES16 (METHYL ESTERASE 16)	Chloroplast/photosynthesis	chlorophyll metabolism	-0.861611	-1.45845	-2.61197	III	3B
Unigene13526	MES16 (METHYL ESTERASE 16)	Chloroplast/photosynthesis	chlorophyll metabolism	-0.945379	-0.819003	-2.10793	III	3B
CL902.Contig2	Pheophorbide A oxygenase	Chloroplast/photosynthesis	chlorophyll metabolism	-2.73893	-1.62462	-0.596624	I	1B
Unigene27178	Chloroplast envelope membrane protein	Chloroplast/photosynthesis	chloroplast-related	0.251018	2.01972	0.744026	II	2C
Unigene25904	Protein TIC110, chloroplastic-like	Chloroplast/photosynthesis	chloroplast-related	-0.299016	-2.19172	-1.07366	II	2D
Unigene22213	Cytochrome b	Chloroplast/photosynthesis	cytochrome b6/f complex	0.750008	2.22555	0.914097	II	2C
Unigene16306	Cytochrome b559 subunit alpha	Chloroplast/photosynthesis	cytochrome b6/f complex	0.6165	2.78705	1.1202	II	2C
Unigene19924	Transmembrane ascorbate ferrireductase 4	Chloroplast/photosynthesis	electron transport chain	-2.47906	-0.93448	-1.46091	I	1B
Unigene26679	Photosystem I P700 apoprotein A2	Chloroplast/photosynthesis	PSI	-0.79748	2.37538	1.10975	II	2C
Unigene26535	Photosystem I P700 chlorophyll a apoprotein	Chloroplast/photosynthesis	PSI	0.170459	2.58085	1.3039	II	2C
Unigene9642	Photosystem I P700 chlorophyll a apoprotein A1	Chloroplast/photosynthesis	PSI	0.211126	2.20166	1.47139	II	2C
Unigene3292	Photosystem II protein K	Chloroplast/photosynthesis	PSII	0.870999	2.34133	0.998357	II	2C
CL4457.Contig2	Photosystem II reaction center PSB28 protein, chloroplastic	Chloroplast/photosynthesis	PSII	-0.208413	-4.23933	-2.31652	II	2B

## Sheet: Energy
GeneID	Annotation	Category	log2Ratio (GPD2/CK2)	log2Ratio (GPD4/CK4)	log2Ratio (GPD7/CK7)	Group	Cluster
Unigene18973	Alternative oxidase 3, mitochondrial	Energy/mitochondria	-2.70145	-0.431979	-0.538908	I	1B
Unigene20963	AMP deaminase	Energy/mitochondria	-0.038488	-2.37058	-1.61197	II	2D
Unigene22212	ATPase:SUBUNIT=6	Energy/mitochondria	0.918443	2.10991	1.05694	II	2C
Unigene4130	Cytochrome c oxidase subunit 1	Energy/mitochondria	0.656974	2.13819	1.272	II	2C
Unigene20471	Cytochrome c-type biogenesis protein cycL	Energy/mitochondria	-2.36042	-0.968032	-0.901478	I	1B
Unigene12094	Glycine dehydrogenase	Energy/mitochondria	-1.19651	-2.03389	-1.31414	II	2D
Unigene14008	Mitochondrial alternative oxidase 1a	Energy/mitochondria	-2.84584	-0.110051	-1.14659	I	1B
Unigene27513	Mitochondrial DNA	Energy/mitochondria	-0.360416	4.21188	1.09852	II	2C
Unigene6304	NAD kinase 2, chloroplastic-like	Energy/mitochondria	-0.559321	-2.50237	-0.638444	II	2D
Unigene377	NAD(P)H dehydrogenase B1, mitochondrial-like	Energy/mitochondria	-1.62345	-0.962494	-10.2859	III	3B
Unigene13257	NADH dehydrogenase [ubiquinone] iron-sulfur protein 3	Energy/mitochondria	0.476085	2.35229	1.43072	II	2C
Unigene14563	NADH dehydrogenase subunit 5	Energy/mitochondria	0.261072	2.76442	1.21186	II	2C
Unigene2651	NADH dehydrogenase subunit 6	Energy/mitochondria	0.233316	2.66701	0.960002	II	2C
Unigene13695	NADH-ubiquinone oxidoreductase chain 1-like	Energy/mitochondria	-0.038488	10.4728	1.15742	II	2C
Unigene4032	NADH-ubiquinone oxidoreductase chain 5	Energy/mitochondria	0.100674	2.68115	0.797304	II	2C
Unigene13626	NADH-ubiquinone oxidoreductase chain 5	Energy/mitochondria	0.598942	2.09158	0.531481	II	2C

## Sheet: Hormone
GeneID	Annotation	Category	Sub-category	log2Ratio (GPD2/CK2)	log2Ratio (GPD4/CK4)	log2Ratio (GPD7/CK7)	Group	Cluster
Unigene17922	9-cis-epoxycarotenoid dioxygenase 3	Hormone response	ABA_biosynthesis	-1.61074	-0.794549	-2.40844	III	3B
Unigene21079	9-cis-epoxycarotenoid dioxygenase 3	Hormone response	ABA_biosynthesis	-1.67171	-0.589521	-2.54359	III	3B
Unigene15112	Carotenoid cleavage dioxygenase 8, chloroplastic	Hormone response	ABA_biosynthesis	-4.20841	-0.121639	-9.02694	I	1D
CL5010.Contig2	Carotenoid cleavage dioxygenase 8, chloroplastic	Hormone response	ABA_biosynthesis	-6.49792	0.317212	-9.75154	I	1D
CL701.Contig1	Carotenoid cleavage dioxygenase1	Hormone response	ABA_biosynthesis	-0.360416	-3.33887	-1.45402	II	2D
CL2112.Contig2	Short-chain dehydrogenase reductase 2a	Hormone response	ABA_biosynthesis	-3.46475	-0.069409	-2.12387	I	1D
CL2607.Contig1	Zeaxanthin epoxidase, chloroplastic-like isoform X1	Hormone response	ABA_biosynthesis	1.22455	-2.13242	-0.801943	II	2D
CL5611.Contig2	Zeaxanthin epoxidase, chloroplastic-like isoform X2	Hormone response	ABA_biosynthesis	-0.453526	-2.6019	-0.316516	II	2D
Unigene12551	Abscisic acid 8'-hydroxylase 2	Hormone response	ABA_metabolism	-2.89647	-0.753907	-1.53891	I	1B
Unigene20923	Abscisic acid 8'-hydroxylase 4	Hormone response	ABA_metabolism	-2.24012	-1.23933	-1.74947	I	1B
Unigene20924	Abscisic acid 8'-hydroxylase 4	Hormone response	ABA_metabolism	-3.62345	-1.95554	0.268447	I	1B
Unigene21772	ABSCISIC ACID-INSENSITIVE 5-like protein 1	Hormone response	ABA_response	-0.66652	-1.90591	-2.08205	III	3B
Unigene13509	Protein phosphatase 2c	Hormone response	ABA_signaling	-3.16777	-1.11005	-0.953946	I	1B
CL3627.Contig2	Protein phosphatase 2C 25	Hormone response	ABA_signaling	0.466976	-0.128587	-2.73798	III	3B
CL7642.Contig2	Auxin response factor	Hormone response	auxin_signaling	-2.89093	-1.81049	-2.19098	I	1D
Unigene16933	Auxin response factor	Hormone response	auxin_signaling	-1.03849	-2.20642	-1.96037	II	2D
CL7642.Contig1	Auxin response factor 4	Hormone response	auxin_signaling	-2.14787	-2.02279	-1.99566	I	1F
CL6443.Contig1	Auxin response factor 7	Hormone response	auxin_signaling	-0.247942	-2.1398	-0.427547	II	2D
Unigene7059	Auxin-induced protein AUX22	Hormone response	auxin_signaling	-2.62345	0.387448	-2.77595	I	1D
Unigene16960	Auxin-induced protein AUX28	Hormone response	auxin_signaling	-2.00746	-0.718284	-0.731553	I	1B
CL4521.Contig2	Auxin-induced protein X10A	Hormone response	auxin_signaling	-9.24419	0.485558	-2.73155	I	1D
Unigene18099	Auxin-induced protein X15	Hormone response	auxin_signaling	-3.49792	-0.819003	-0.864004	I	1B
CL3796.Contig2	Auxin-response factor 2	Hormone response	auxin_signaling	-0.231133	-2.43198	-1.2096	II	2D
Unigene621	Auxin-responsive protein IAA14	Hormone response	auxin_signaling	-2.67076	0.667556	-2.12387	I	1D
Unigene20750	Auxin-responsive protein IAA27	Hormone response	auxin_signaling	-2.6587	-1.51984	-1.5532	I	1B
Unigene15530	Auxin-responsive protein IAA29	Hormone response	auxin_signaling	-1.57906	-0.484447	-2.93543	III	3B
Unigene19018	Auxin-responsive protein IAA7-like	Hormone response	auxin_signaling	-0.062335	-2.21439	-1.64772	II	2D
CL4428.Contig2	Indole-3-acetic acid-amido synthetase GH3.1	Hormone response	auxin_signaling	-3.84584	-2.43198	-2.12387	IV	4B
Unigene4320	Indole-3-acetic acid-amido synthetase GH3.5	Hormone response	auxin_signaling	-2.00196	-1.56948	-1.48644	I	1B
Unigene22782	Auxin influx carrier protein	Hormone response	auxin_transport_influx	-1.65516	-1.56322	-2.65637	III	3B
Unigene24529	Auxin influx carrier protein	Hormone response	auxin_transport_influx	-1.81459	-1.39245	-2.16896	III	3B
Unigene4038	BRASSINOSTEROID INSENSITIVE 1-associated receptor kinase 1	Hormone response	brassinosteroids_signaling	-2.6967	-0.531515	-1.65532	I	1B
CL5089.Contig1	BRASSINOSTEROID INSENSITIVE 1-associated receptor kinase 1	Hormone response	brassinosteroids_signaling	-1.66527	-1.3935	-2.07656	III	3B
Unigene24610	BRASSINOSTEROID INSENSITIVE 1-associated receptor kinase 1	Hormone response	brassinosteroids_signaling	-2.29483	-2.46173	-3.63844	IV	4B
CL6416.Contig1	Protein BRASSINOSTEROID INSENSITIVE 1	Hormone response	brassinosteroids_signaling	-2.73893	-1.54746	-0.316516	I	1B
Unigene11377	Serine/threonine-protein kinase bri1	Hormone response	brassinosteroids_signaling	-3.40772	-2.15444	-3.40398	IV	4B
Unigene5722	Serine/threonine-protein kinase BRI1-like 2	Hormone response	brassinosteroids_signaling	-2.84584	-1.79455	-2.48644	I	1D
Unigene18170	Serine/threonine-protein kinase BRI1-like 2	Hormone response	brassinosteroids_signaling	-2.11649	-2.01694	-2.63844	IV	4B
CL1311.Contig1	Systemin receptor SR160	Hormone response	brassinosteroids_signaling	-2.54099	-1.3301	-2.57027	I	1D
Unigene13878	Cytokinin hydroxylase	Hormone response	cytokinin_biosynthesis	-2.33127	-0.753907	-2.90148	I	1D
Unigene26951	Cytokinin hydroxylase	Hormone response	cytokinin_biosynthesis	-3.54099	-0.168945	-1.16451	I	1B
Unigene26448	Cytokinin receptor 1	Hormone response	cytokinin_signaling	-3.28642	-1.05347	-1.90148	I	1B
Unigene1049	Histidine kinase 1 plant	Hormone response	cytokinin_signaling	-8.81758	-1.63361	-2.90148	I	1D
Unigene15289	Histidine kinase 1 plant	Hormone response	cytokinin_signaling	-2.56205	-2.9763	-2.90148	IV	4B
Unigene12994	Histidine kinase 1, 2, 3 plant	Hormone response	cytokinin_signaling	-2.09738	-1.74232	-2.60192	I	1D
Unigene624	Histidine kinase 2	Hormone response	cytokinin_signaling	-2.01577	-2.14819	-0.491603	I	1F
Unigene16619	Histidine kinase 2-like	Hormone response	cytokinin_signaling	-2.19049	-3.39545	-1.90148	I	1F
Unigene25121	Histidine kinase 3B	Hormone response	cytokinin_signaling	-0.224902	-2.49611	-0.377916	II	2D
Unigene15071	Histidine-containing phosphotransfer protein 1	Hormone response	cytokinin_signaling	-2.03849	-0.464401	-1.53891	I	1B
Unigene12944	1-aminocyclopropane-1-carboxylate oxidase	Hormone response	ethylene_biosynthesis	2.36361	-0.37854	0.798961	I	1A
CL4877.Contig2	1-aminocyclopropane-1-carboxylate oxidase	Hormone response	ethylene_biosynthesis	2.07381	0.172839	1.19661	I	1A
CL7947.Contig1	1-aminocyclopropane-1-carboxylate oxidase 1	Hormone response	ethylene_biosynthesis	-0.344297	1.09158	-2.10079	III	3B
CL2173.Contig1	1-aminocyclopropane-1-carboxylate oxidase homolog	Hormone response	ethylene_biosynthesis	4.04897	0.790413	2.63768	I	1C
Unigene15997	1-aminocyclopropane-1-carboxylate oxidase homolog 1	Hormone response	ethylene_biosynthesis	-4.20841	-0.168945	-1.25993	I	1B
Unigene19513	1-aminocyclopropane-1-carboxylate oxidase homolog 1	Hormone response	ethylene_biosynthesis	-0.585976	-2.61418	-2.6142	II	2B
CL6017.Contig1	1-aminocyclopropane-1-carboxylate oxidase homolog 1	Hormone response	ethylene_biosynthesis	-0.623451	-2.75391	-1.81902	II	2D
Unigene20057	1-aminocyclopropane-1-carboxylate oxidase homolog 1	Hormone response	ethylene_biosynthesis	1.71153	0.667556	2.00541	III	3A
CL2341.Contig1	1-aminocyclopropane-1-carboxylate oxidase homolog 3	Hormone response	ethylene_biosynthesis	4.49479	4.2096	2.688	IV	4A
Unigene22723	1-aminocyclopropane-1-carboxylate synthase	Hormone response	ethylene_biosynthesis	-0.329215	0.297373	-2.02871	III	3B
CL6396.Contig1	1-aminocyclopropane-1-carboxylate synthase 3	Hormone response	ethylene_biosynthesis	-2.12595	-1.10336	-1.90148	I	1B
Unigene963	Serine/threonine-protein kinase CTR1	Hormone response	ethylene_signaling	-2.17599	-1.58952	-1.21698	I	1B
Unigene13502	Serine/threonine-protein kinase CTR1	Hormone response	ethylene_signaling	-2.38426	-1.84702	0.461092	I	1B
CL3752.Contig3	Carboxylesterase 15	Hormone response	GA_signaling	-1.84584	-1.39067	-2.1178	III	3B
Unigene2230	Carboxylesterase 18	Hormone response	GA_signaling	-0.386412	-1.43198	-2.12387	III	3B
Unigene19769	Carboxylesterase 18-like	Hormone response	GA_signaling	2.32408	-1.01694	-0.606023	I	1A
Unigene17315	Carboxylesterase 2-like	Hormone response	GA_signaling	2.50583	-0.431979	-0.509161	I	1A
Unigene22573	DELLA protein	Hormone response	GA_signaling	-0.698638	-1.23933	-2.14504	III	3B
CL8286.Contig2	Allene oxide cyclase 4, chloroplastic-like	Hormone response	Jasmonic acid_biosynthesis	-3.80402	-1.30073	-2.11675	I	1D
CL3165.Contig2	Allene oxide synthase, chloroplastic	Hormone response	Jasmonic acid_biosynthesis	-2.12595	-1.69501	-0.831089	I	1B
Unigene23660	Protein TIFY 10B	Hormone response	Jasmonic acid_signaling	-2.98635	-0.725176	-0.733751	I	1B
CL7220.Contig2	Protein TIFY 8	Hormone response	Jasmonic acid_signaling	-2.68235	-1.53151	-1.90148	I	1B

## Sheet: Cell wall modification
GeneID	Annotation	Category	Sub-category	log2Ratio (GPD2/CK2)	log2Ratio (GPD4/CK4)	log2Ratio (GPD7/CK7)	Group	Cluster
CL8552.Contig2	36.4 kDa proline-rich protein	Cell wall modification	Cell wall_biosynthesis	-3.47589	-1.82277	-4.22341	I	1D
Unigene786	Beta-14-mannan synthase	Cell wall modification	Cell wall_biosynthesis	-0.730366	-2.12004	-1.58953	II	2D
Unigene24764	Callose synthase 11	Cell wall modification	Cell wall_biosynthesis	-0.11207	-2.06562	-0.681513	II	2D
Unigene24763	Callose synthase 11	Cell wall modification	Cell wall_biosynthesis	-0.161345	-2.13242	-1.52802	II	2D
Unigene2847	Callose synthase 11	Cell wall modification	Cell wall_biosynthesis	-0.169733	-2.07968	-2.26405	II	2B
Unigene22044	Callose synthase 11-like isoform 1	Cell wall modification	Cell wall_biosynthesis	0.031901	-2.22339	-0.78218	II	2D
CL31.Contig3	Callose synthase 3	Cell wall modification	Cell wall_biosynthesis	-1.34474	-2.00094	-1.20823	II	2D
CL31.Contig2	Callose synthase 3	Cell wall modification	Cell wall_biosynthesis	1.79801	-2.01694	0.168911	II	2D
Unigene496	Callose synthase 3	Cell wall modification	Cell wall_biosynthesis	1.21677	-2.20016	0.765946	II	2D
CL3665.Contig1	Callose synthase 7	Cell wall modification	Cell wall_biosynthesis	-2.20841	-2.6019	-0.509161	I	1F
Unigene21028	Callose synthase 9-like isoform 1	Cell wall modification	Cell wall_biosynthesis	-0.317464	-2.04203	-0.840078	II	2D
Unigene17182	Callose synthase 9-like isoform 2	Cell wall modification	Cell wall_biosynthesis	-0.845843	-2.50237	-2.31652	II	2B
Unigene18362	Cellulose synthase	Cell wall modification	Cell wall_biosynthesis	-2.1015	-2.51575	-1.64772	I	1F
Unigene24323	Cellulose synthase	Cell wall modification	Cell wall_biosynthesis	-2.12792	-1.85774	-1.62214	I	1B
Unigene14461	Cellulose synthase	Cell wall modification	Cell wall_biosynthesis	-2.25572	-1.40283	-2.04444	I	1D
Unigene24322	Cellulose synthase	Cell wall modification	Cell wall_biosynthesis	-2.3778	-2.20776	-1.74278	I	1F
CL233.Contig3	Cellulose synthase	Cell wall modification	Cell wall_biosynthesis	-1.42895	-2.23933	-1.28175	II	2D
Unigene18930	Cellulose synthase	Cell wall modification	Cell wall_biosynthesis	-2.05008	-2.66902	-2.0714	IV	4B
CL233.Contig2	Cellulose synthase	Cell wall modification	Cell wall_biosynthesis	-2.09738	-2.05491	-2.19622	IV	4B
Unigene20192	Cellulose synthase 2-Dt	Cell wall modification	Cell wall_biosynthesis	-2.33127	-2.80121	-1.15477	I	1F
Unigene21468	Cellulose synthase 2-Dt	Cell wall modification	Cell wall_biosynthesis	-1.42455	-2.20137	-1.38691	II	2D
Unigene18394	Cellulose synthase 7.1 catalytic subunit	Cell wall modification	Cell wall_biosynthesis	-2.43227	-1.94983	-1.47798	I	1B
CL233.Contig4	Cellulose synthase A	Cell wall modification	Cell wall_biosynthesis	-2.23489	-2.40773	-2.12387	IV	4B
CL233.Contig1	Cellulose synthase A catalytic subunit 2	Cell wall modification	Cell wall_biosynthesis	-2.01154	-1.81964	-0.926532	I	1B
Unigene21205	Cellulose synthase A catalytic subunit 3	Cell wall modification	Cell wall_biosynthesis	-0.71656	-2.89141	-1.31652	II	2D
Unigene17547	Cellulose synthase A catalytic subunit 3 [UDP-forming]-like	Cell wall modification	Cell wall_biosynthesis	-1.65558	-2.27843	-1.15732	II	2D
Unigene21469	Cellulose synthase A catalytic subunit 4 [UDP-forming]-like	Cell wall modification	Cell wall_biosynthesis	-2.43081	-2.10575	-1.76398	I	1F
Unigene936	Cellulose synthase A catalytic subunit 6 [UDP-forming]	Cell wall modification	Cell wall_biosynthesis	-1.51881	-2.02887	-1.47809	II	2D
Unigene18844	Cellulose synthase A catalytic subunit 6 [UDP-forming]	Cell wall modification	Cell wall_biosynthesis	-1.84163	-1.81991	-2.09851	III	3B
Unigene16744	Cellulose synthase A catalytic subunit 6 [UDP-forming]-like	Cell wall modification	Cell wall_biosynthesis	-2.62345	-2.03966	-2.39624	IV	4B
Unigene8506	Cellulose synthase A catalytic subunit 7 [UDP-forming]	Cell wall modification	Cell wall_biosynthesis	-2.62345	-3.30645	-1.69503	I	1F
Unigene20007	Cellulose synthase-like protein	Cell wall modification	Cell wall_biosynthesis	-2.54402	-2.6164	-1.78218	I	1F
Unigene4039	Cellulose synthase-like protein D5-like	Cell wall modification	Cell wall_biosynthesis	-1.08911	-1.48643	-2.69503	III	3B
CL6059.Contig1	Cellulose synthase-like protein D5-like	Cell wall modification	Cell wall_biosynthesis	-2.10262	-2.62266	-3.79045	IV	4B
Unigene22974	Conserved hypothetical protein	Cell wall modification	Cell wall_biosynthesis	-2.37552	-0.983221	-1.72369	I	1B
Unigene1149	Glycine-rich cell wall structural protein	Cell wall modification	Cell wall_biosynthesis	-1.97339	-3.08406	-1.69503	II	2D
Unigene18278	Lysine-rich arabinogalactan protein 19	Cell wall modification	Cell wall_biosynthesis	0.103531	-2.34218	-0.232452	II	2D
CL2999.Contig1	Lysine-rich arabinogalactan protein 19	Cell wall modification	Cell wall_biosynthesis	-1.91296	-1.83408	-2.01329	III	3B
CL6822.Contig2	Repetitive proline-rich cell wall protein 2	Cell wall modification	Cell wall_biosynthesis	-2.03849	-2.47151	-1.99459	I	1F
CL3532.Contig1	Repetitive proline-rich cell wall protein 2	Cell wall modification	Cell wall_biosynthesis	-1.54906	-2.14285	-2.03083	II	2B
CL6822.Contig1	Repetitive proline-rich cell wall protein 2	Cell wall modification	Cell wall_biosynthesis	-2.68235	-3.33887	-2.14941	IV	4B
Unigene6143	Vegetative cell wall protein gp1	Cell wall modification	Cell wall_biosynthesis	4.04897	-0.819003	-0.316516	I	1A
Unigene14361	Vegetative cell wall protein gp1	Cell wall modification	Cell wall_biosynthesis	-2.62345	-1.05089	-1.40766	I	1B
Unigene23762	Vegetative cell wall protein gp1	Cell wall modification	Cell wall_biosynthesis	-2.88648	-0.300735	-1.11298	I	1B
Unigene18279	Vegetative cell wall protein gp1	Cell wall modification	Cell wall_biosynthesis	0.043974	-2.05491	-1.07551	II	2D
CL564.Contig2	Vegetative cell wall protein gp1	Cell wall modification	Cell wall_biosynthesis	-1.17599	-2.12004	-1.60602	II	2D
Unigene14059	Arabinofuranosidase	Cell wall modification	Cell wall_degradation	5.04897	1.43309	2.64126	I	1C
Unigene15908	Beta-1,3-glucanase	Cell wall modification	Cell wall_degradation	3.37109	0.480964	0.479397	I	1A
Unigene3635	Beta-D-xylosidase 1	Cell wall modification	Cell wall_degradation	6.39284	2.11772	3.30229	IV	4A
Unigene24062	Beta-D-xylosidase 1-like	Cell wall modification	Cell wall_degradation	5.56884	1.91805	2.96458	I	1C
Unigene24716	Beta-D-xylosidase 4	Cell wall modification	Cell wall_degradation	-1.25399	-2.14418	-1.3686	II	2D
Unigene849	Beta-D-xylosidase 5	Cell wall modification	Cell wall_degradation	2.77377	2.73795	1.76595	I	1E
Unigene15780	Beta-D-xylosidase 5-like	Cell wall modification	Cell wall_degradation	-2.2795	-1.99141	-2.2494	I	1D
Unigene5331	Beta-D-xylosidase 5-like	Cell wall modification	Cell wall_degradation	-4.43081	-2.6164	-1.84703	I	1F
CL1497.Contig1	Beta-D-xylosidase 6	Cell wall modification	Cell wall_degradation	3.0754	1.07052	1.84787	I	1A
CL6619.Contig8	Beta-glucosidase	Cell wall modification	Cell wall_degradation	-2.26088	-1.38891	-1.1745	I	1B
CL6619.Contig6	Beta-glucosidase	Cell wall modification	Cell wall_degradation	-0.971374	-2.16894	-6.97473	II	2B
Unigene2523	Beta-glucosidase	Cell wall modification	Cell wall_degradation	-1.51242	-1.57882	-3.19098	III	3B
CL4038.Contig1	Beta-glucosidase 42	Cell wall modification	Cell wall_degradation	-2.18471	-1.58499	-1.19434	I	1B
Unigene23568	Beta-glucosidase 44-like	Cell wall modification	Cell wall_degradation	1.27742	1.34174	2.01664	III	3A
CL5599.Contig1	Beta-glucosidase 46	Cell wall modification	Cell wall_degradation	-3.43081	-0.824297	-2.24252	I	1D
Unigene25220	Bifunctional fucokinase/fucose pyrophosphorylase	Cell wall modification	Cell wall_degradation	-0.769672	-2.11005	-1.35604	II	2D
CL1564.Contig1	Cell wall / vacuolar inhibitor of fructosidase 1	Cell wall modification	Cell wall_degradation	-3.43081	0.568021	-4.40398	I	1D
Unigene17874	Cell wall / vacuolar inhibitor of fructosidase 2	Cell wall modification	Cell wall_degradation	-2.32142	-1.75391	-2.33147	I	1D
Unigene19038	Endo-1,4-beta-glucanase	Cell wall modification	Cell wall_degradation	-3.29722	-0.587258	-3.27071	I	1D
CL6384.Contig1	Endo-1,4-beta-glucanase	Cell wall modification	Cell wall_degradation	-3.36042	-1.43198	-8.70528	I	1D
Unigene12873	Endoglucanase 1	Cell wall modification	Cell wall_degradation	2.67772	2.32918	4.26845	IV	4A
Unigene23433	Endoglucanase 10	Cell wall modification	Cell wall_degradation	-2.18746	-1.1578	-1.62449	I	1B
CL6945.Contig2	Endoglucanase 3	Cell wall modification	Cell wall_degradation	3.7164	0.06552	1.42045	I	1A
Unigene4755	Endoglucanase 8	Cell wall modification	Cell wall_degradation	-1.70145	-0.431979	-4.12387	III	3B
CL437.Contig1	Glucan endo-1,3-beta-glucosidase	Cell wall modification	Cell wall_degradation	-3.16318	-1.27427	-1.26499	I	1B
Unigene24124	Glucan endo-1,3-beta-glucosidase	Cell wall modification	Cell wall_degradation	-2.00196	-1.79455	-1.4458	I	1B
Unigene1042	Glucan endo-1,3-beta-glucosidase	Cell wall modification	Cell wall_degradation	-2.02399	0.44249	-1.62318	I	1B
Unigene25355	Glucan endo-1,3-beta-glucosidase	Cell wall modification	Cell wall_degradation	-1.62345	-1.23494	-2.8813	III	3B
CL2185.Contig1	Glucan endo-1,3-beta-glucosidase	Cell wall modification	Cell wall_degradation	-1.33936	-1.81625	-2.45753	III	3B
Unigene25356	Glucan endo-1,3-beta-glucosidase 1	Cell wall modification	Cell wall_degradation	-2.22291	-2.81049	-3.66701	IV	4B
Unigene2321	Glucan endo-1,3-beta-glucosidase 12	Cell wall modification	Cell wall_degradation	-1.78833	-1.50998	-2.45448	III	3B
Unigene24943	Glucan endo-1,3-beta-glucosidase 13	Cell wall modification	Cell wall_degradation	-3.01938	-2.47531	-2.65484	IV	4B
Unigene3161	Glucan endo-1,3-beta-glucosidase 13-like	Cell wall modification	Cell wall_degradation	-3.00196	-1.98657	-2.09412	I	1D
Unigene2361	Glucan endo-1,3-beta-glucosidase 2	Cell wall modification	Cell wall_degradation	-2.58102	-1.6083	-2.91986	I	1D
Unigene23760	Glucan endo-1,3-beta-glucosidase-like protein 3	Cell wall modification	Cell wall_degradation	-2.24177	-1.73098	-2.40071	I	1D
Unigene17400	Lysosomal beta glucosidase-like	Cell wall modification	Cell wall_degradation	-1.45353	-2.16894	-1.07551	II	2D
CL3423.Contig2	Polygalacturonase	Cell wall modification	Cell wall_degradation	-2.13802	-2.34625	-1.99459	I	1F
CL4262.Contig2	Polygalacturonase	Cell wall modification	Cell wall_degradation	-2.03849	-5.23933	-0.901478	I	1F
CL2089.Contig1	Polygalacturonase	Cell wall modification	Cell wall_degradation	-3.22612	-1.76382	-1.39452	I	1B
CL5556.Contig1	Polygalacturonase	Cell wall modification	Cell wall_degradation	-4.92926	-2.01694	-1.35214	I	1F
CL424.Contig1	Polygalacturonase	Cell wall modification	Cell wall_degradation	-1.80402	-2.1447	-1.71861	II	2D
Unigene20803	Polygalacturonase	Cell wall modification	Cell wall_degradation	-1.32142	-2.01694	-0.619079	II	2D
Unigene11846	Polygalacturonase	Cell wall modification	Cell wall_degradation	7.24691	2.29385	2.79896	IV	4A
CL131.Contig1	Polygalacturonase	Cell wall modification	Cell wall_degradation	-3.79338	-2.22612	-2.27071	IV	4B
Unigene1735	Polygalacturonase	Cell wall modification	Cell wall_degradation	-9.70507	-2.30645	-2.73155	IV	4B
Unigene20225	Polygalacturonase non-catalytic subunit JP630-like	Cell wall modification	Cell wall_degradation	-1.22409	-1.7152	-2.66585	III	3B
Unigene1369	Extensin	Cell wall modification	Cell wall_loosening	-2.59648	-1.51093	-2.70883	I	1D
Unigene12517	Extensin	Cell wall modification	Cell wall_loosening	-0.110638	-2.2137	-0.953708	II	2D
Unigene5921	Extensin	Cell wall modification	Cell wall_loosening	0.470278	-2.29477	-0.879452	II	2D
CL1660.Contig1	Extensin	Cell wall modification	Cell wall_loosening	-0.074334	-2.35836	-0.76711	II	2D
CL8418.Contig1	Extensin	Cell wall modification	Cell wall_loosening	-0.078781	-2.28161	-0.559168	II	2D
CL5820.Contig1	Extensin-3	Cell wall modification	Cell wall_loosening	-0.986021	-2.09019	-2.03272	II	2B
CL5165.Contig2	Leucine-rich repeat extensin-like protein 3	Cell wall modification	Cell wall_loosening	-3.31151	-1.33887	-1.31652	I	1B
Unigene21362	Leucine-rich repeat extensin-like protein 3	Cell wall modification	Cell wall_loosening	-3.35293	-1.56701	-1.98181	I	1B
Unigene3097	Leucine-rich repeat extensin-like protein 3	Cell wall modification	Cell wall_loosening	0.092756	-2.5129	-0.396686	II	2D
CL4251.Contig1	Leucine-rich repeat extensin-like protein 3	Cell wall modification	Cell wall_loosening	-0.070798	-2.01694	-0.8383	II	2D
Unigene9058	Leucine-rich repeat extensin-like protein 3	Cell wall modification	Cell wall_loosening	-0.79748	-2.1447	-1.62464	II	2D
Unigene24277	Leucine-rich repeat extensin-like protein 4	Cell wall modification	Cell wall_loosening	-2.41863	-0.806375	-1.25841	I	1B
Unigene178	Leucine-rich repeat extensin-like protein 5	Cell wall modification	Cell wall_loosening	-2.40772	0.568021	-0.201039	I	1B
Unigene7641	Leucine-rich repeat extensin-like protein 5	Cell wall modification	Cell wall_loosening	-1.417	-2.16894	-3.56444	II	2B
Unigene12829	Pollen-specific leucine-rich repeat extensin-like protein 1	Cell wall modification	Cell wall_loosening	-3.03849	-2.23933	-1.99459	I	1F
CL4731.Contig2	Pollen-specific leucine-rich repeat extensin-like protein 2	Cell wall modification	Cell wall_loosening	-3.84584	-1.37951	-0.819016	I	1B
Unigene13548	Pollen-specific leucine-rich repeat extensin-like protein 2	Cell wall modification	Cell wall_loosening	-0.386412	-2.11005	-1.31652	II	2D
Unigene2686	Pollen-specific leucine-rich repeat extensin-like protein 3	Cell wall modification	Cell wall_loosening	-1.70145	-1.33887	-2.67909	III	3B
Unigene12688	Pollen-specific leucine-rich repeat extensin-like protein 4	Cell wall modification	Cell wall_loosening	-0.623451	-1.13242	-10.4073	III	3B
CL7864.Contig1	Beta-1,4-xylosyltransferase IRX9H	Cell wall modification	Cell wall_degradation	-2.18533	-2.16894	-1.42343	I	1F
Unigene8522	Copper ion binding protein	Cell wall modification	Cell wall_degradation	-1.68619	-1.74184	-2.63844	III	3B
Unigene18554	Pectate lyase 12	Cell wall modification	Cell wall_degradation	-2.58281	0.461105	-2.37541	I	1D
CL414.Contig2	Pectate lyase 13	Cell wall modification	Cell wall_degradation	-4.62345	-0.695014	-1.53891	I	1B
Unigene17221	Pectate lyase 15	Cell wall modification	Cell wall_degradation	-2.22069	-1.23933	-1.02279	I	1B
CL8806.Contig2	Pectate lyase 5	Cell wall modification	Cell wall_degradation	-2.10934	-1.14136	-1.29002	I	1B
Unigene20869	Pectinesterase	Cell wall modification	Cell wall_degradation	-1.81108	-1.70761	-2.59336	III	3B
Unigene20870	Pectinesterase	Cell wall modification	Cell wall_degradation	-1.89093	-1.81341	-2.73155	III	3B
Unigene21622	Pectinesterase PPE8B	Cell wall modification	Cell wall_degradation	-3.56205	-0.917406	-2.12387	I	1D
Unigene27680	Pectinesterase/pectinesterase inhibitor 22-like	Cell wall modification	Cell wall_degradation	-3.43081	-1.69501	-0.968593	I	1B
Unigene17697	Pectinesterase/pectinesterase inhibitor 7	Cell wall modification	Cell wall_degradation	-0.738928	-2.3301	-1.45402	II	2D
CL3062.Contig1	Pectinesterase/pectinesterase inhibitor PPE8B	Cell wall modification	Cell wall_degradation	-2.39213	-0.771032	-1.44041	I	1B
Unigene12695	Pectinesterase/pectinesterase inhibitor PPE8B-like	Cell wall modification	Cell wall_degradation	-1.76095	-1.72476	-5.2938	III	3B
Unigene18033	Pectinesterase-2	Cell wall modification	Cell wall_degradation	-9.1515	-1.51944	-2.05348	I	1D
Unigene17499	Pectinesterase-3	Cell wall modification	Cell wall_degradation	-2.76511	-1.85443	-2.14049	I	1D
Unigene22312	Pectinesterase-3	Cell wall modification	Cell wall_degradation	-3.58726	-1.89878	-2.59125	I	1D
Unigene17040	Pectinesterase-3 precursor	Cell wall modification	Cell wall_degradation	4.42094	-1.34952	-0.43681	I	1A
Unigene21209	Pectinesterase-3 precursor	Cell wall modification	Cell wall_degradation	-3.84584	-1.13242	-1.43199	I	1B
Unigene21210	Plant invertase/pectin methylesterase inhibitor domain-containing protein	Cell wall modification	Cell wall_degradation	-2.45353	-1.18295	-0.409625	I	1B
CL6371.Contig1	Probable pectinesterase/pectinesterase inhibitor 61	Cell wall modification	Cell wall_degradation	-2.16069	-1.36043	-1.73222	I	1B
Unigene2070	Secondary cell wall-related glycosyltransferase family 14	Cell wall modification	Cell wall_degradation	-0.386412	-1.13652	-2.03272	III	3B
Unigene23586	Thermostable pectinesterase	Cell wall modification	Cell wall_degradation	-2.08288	-0.372273	-1.20596	I	1B
Unigene11142	UDP-arabinopyranose mutase 3	Cell wall modification	Cell wall_degradation	0.841217	0.568021	-9.68483	III	3B
CL2190.Contig2	Xyloglucan endotransglucosylase/hydrolase 5	Cell wall modification	Cell wall_degradation	-2.28642	-2.21625	-1.02871	I	1F
CL2118.Contig1	Xyloglucan endotransglucosylase/hydrolase protein 2	Cell wall modification	Cell wall_degradation	-2.06706	-0.987498	-0.854173	I	1B
Unigene8927	Xyloglucan endotransglucosylase/hydrolase protein 30	Cell wall modification	Cell wall_degradation	2.14914	0.626914	2.62208	I	1C
Unigene12659	Xyloglucan endotransglucosylase/hydrolase protein A	Cell wall modification	Cell wall_degradation	-2.36042	-0.431979	-4.12387	I	1D
CL2190.Contig1	Xyloglucan endotransglucosylase/hydrolase protein B	Cell wall modification	Cell wall_degradation	-2.36042	-0.332444	-2.96037	I	1D
CL984.Contig4	Xyloglucan endotransglycosylase 3	Cell wall modification	Cell wall_degradation	-2.26088	-1.53151	-1.54918	I	1B
CL984.Contig1	Xyloglucan endotransglycosylase 3	Cell wall modification	Cell wall_degradation	-2.5055	-1.38014	-0.538074	I	1B
Unigene26351	Xyloglucan glycosyltransferase 5	Cell wall modification	Cell wall_degradation	-2.11649	-1.30645	-1.61608	I	1B
Unigene26349	Xyloglucan glycosyltransferase 5	Cell wall modification	Cell wall_degradation	-3.36042	-1.67991	-2.43199	I	1D
Unigene15551	Xyloglucan:xyloglucosyl transferase	Cell wall modification	Cell wall_degradation	-1.96449	-0.036051	-2.57955	III	3B

## Sheet: TFs
GeneID	Annotation	Category	Sub-category	log2Ratio (GPD2/CK2)	log2Ratio (GPD4/CK4)	log2Ratio (GPD7/CK7)	Group	Cluster
Unigene17432	AP2 domain-containing transcription factor	Transcription factor	AP2/ERF	-2.84584	-2.12004	0.268447	I	1F
Unigene5150	AP2-like ethylene-responsive transcription factor	Transcription factor	AP2/ERF	-0.231133	-3.01694	-2.05348	II	2B
CL8803.Contig1	AP2-like ethylene-responsive transcription factor AIL5	Transcription factor	AP2/ERF	0.698477	-3.01694	-2.1745	II	2B
Unigene16911	AP2-like ethylene-responsive transcription factor AIL6-like	Transcription factor	AP2/ERF	-0.038488	-2.62462	-1.83109	II	2D
CL7165.Contig1	AP2-like ethylene-responsive transcription factor AIL6-like	Transcription factor	AP2/ERF	-0.401058	-2.23933	-2.33147	II	2B
Unigene21296	Ethylene-responsive transcription factor 1A	Transcription factor	AP2/ERF	-2.18616	-1.53614	-1.54038	I	1B
Unigene12529	Ethylene-responsive transcription factor 2	Transcription factor	AP2/ERF	-2.39924	-1.01694	-0.880417	I	1B
Unigene10014	Ethylene-responsive transcription factor 2-like	Transcription factor	AP2/ERF	-2.59488	-0.576369	-1.53891	I	1B
CL1021.Contig1	B3 domain-containing protein LFL1	Transcription factor	B3	0.353829	-2.05647	-1.07836	II	2D
CL3724.Contig3	Transcription factor bHLH	Transcription factor	bHLH	-2.81985	-1.89911	-2.31652	I	1D
Unigene20675	Transcription factor bHLH35-like	Transcription factor	bHLH	-3.06574	-1.49252	-0.882113	I	1B
Unigene20027	Transcription factor bHLH71	Transcription factor	bHLH	-1.91296	-1.74514	-6.84008	III	3B
CL3724.Contig2	Transcription factor bHLH93	Transcription factor	bHLH	-3.62345	-1.82564	-1.63844	I	1B
CL5529.Contig1	Transcription factor GLABRA 3	Transcription factor	GL3	-2.68758	-2.00748	-1.28549	I	1F
Unigene25350	Transcription factor GLABRA 3	Transcription factor	GL3	-0.414637	-2.14568	-0.061943	II	2D
Unigene25747	GRAS family transcription factor	Transcription factor	GRAS	-0.532028	-2.24756	-0.489353	II	2D
Unigene21254	GRAS family transcription factor	Transcription factor	GRAS	-1.57454	-1.78562	-2.21922	III	3B
Unigene17284	Scarecrow-like protein 28	Transcription factor	GRAS	-2.26088	-1.30645	-3.63844	I	1D
Unigene15453	Transcription factor HEC1	Transcription factor	HEC	2.88208	1.34061	2.18598	I	1C
CL3643.Contig2	LOB domain-containing protein 11	Transcription factor	LBD	2.58042	0.827407	1.00541	I	1A
CL1118.Contig1	LOB domain-containing protein 25	Transcription factor	LBD	-3.03849	-2.19751	-2.05348	IV	4B
CL7476.Contig1	LOB domain-containing protein 36	Transcription factor	LBD	-3.32389	-1.38307	-1.84703	I	1B
Unigene18946	LOB domain-containing protein 41	Transcription factor	LBD	-1.23221	-1.10276	-2.16287	III	3B
Unigene24049	Transcription factor MYC4	Transcription factor	MYC	-2.98516	-1.91332	-1.59505	I	1B
CL3629.Contig2	Nuclear transcription factor Y subunit B-6	Transcription factor	NTF	-0.038488	-2.87255	-1.97948	II	2D
CL70.Contig2	Transcription factor RL9	Transcription factor	RL	-1.76063	-0.844718	-2.30483	III	3B
CL4031.Contig3	Transcription factor TT8	Transcription factor	TT	-0.738928	-4.13242	-0.775948	II	2D
Unigene2849	Transcription factor UNE10-like	Transcription factor	UNE	-1.417	-1.67991	-2.94878	III	3B
Unigene2983	WRKY transcription factor 19	Transcription factor	WRKY	-1.3186	-3.43198	1.26845	II	2D
Unigene6331	RanBP2-type zinc finger protein	Transcription factor	zinc finger	-3.417	-2.11005	-1.21698	I	1F

## Sheet: Signal transduction
GeneID	Annotation	Category	Sub-category	log2Ratio (GPD2/CK2)	log2Ratio (GPD4/CK4)	log2Ratio (GPD7/CK7)	Group	Cluster
Unigene19743	Receptor protein kinase CLAVATA1	Signal transduction	CLV	-2.36042	-1.18405	-2.09412	I	1D
Unigene23563	Receptor protein kinase CLAVATA1	Signal transduction	CLV	-2.50979	-1.59672	-1.56706	I	1B
Unigene6153	Receptor protein kinase CLAVATA1	Signal transduction	CLV	-2.20841	-2.8243	-0.57955	I	1F
Unigene21283	Receptor protein kinase CLAVATA1	Signal transduction	CLV	-1.68619	-0.803948	-2.48644	III	3B
Unigene349	Receptor protein kinase CLAVATA1	Signal transduction	CLV	-3.62345	-4.13242	-2.43199	IV	4B
Unigene21610	Inactive leucine-rich repeat receptor-like protein kinase	Signal transduction	LRR	-3.53034	-0.74232	-0.944547	I	1B
Unigene25029	Inactive leucine-rich repeat receptor-like protein kinase	Signal transduction	LRR	-2.58281	-1.30645	-1.90148	I	1B
Unigene25750	Inactive leucine-rich repeat receptor-like protein kinase	Signal transduction	LRR	-2.84584	-0.287589	-1.79764	I	1B
Unigene5982	Inactive leucine-rich repeat receptor-like protein kinase	Signal transduction	LRR	-2.36042	-1.16894	-3.05348	I	1D
Unigene2430	Inactive leucine-rich repeat receptor-like protein kinase	Signal transduction	LRR	-2.10378	-2.51539	-1.79225	I	1F
Unigene8526	Inactive leucine-rich repeat receptor-like protein kinase	Signal transduction	LRR	-1.62345	-2.38618	-3.20404	II	2B
Unigene14368	Inactive leucine-rich repeat receptor-like protein kinase	Signal transduction	LRR	-0.804023	-2.01694	-4.40398	II	2B
Unigene1837	Inactive leucine-rich repeat receptor-like protein kinase	Signal transduction	LRR	-1.91296	-2.46945	-5.0714	II	2B
Unigene22594	Inactive leucine-rich repeat receptor-like protein kinase	Signal transduction	LRR	-1.47388	-1.71577	-2.25993	III	3B
CL5372.Contig2	Inactive leucine-rich repeat receptor-like protein kinase	Signal transduction	LRR	-0.862809	-0.258648	-2.24765	III	3B
Unigene17891	Inactive leucine-rich repeat receptor-like protein kinase	Signal transduction	LRR	-3.49792	-2.83408	-3.90148	IV	4B
Unigene26151	Inactive leucine-rich repeat receptor-like protein kinase	Signal transduction	LRR	-3.48537	-2.86568	-3.70293	IV	4B
Unigene11510	Inactive leucine-rich repeat receptor-like protein kinase	Signal transduction	LRR	-9.70259	-4.13242	-8.07048	IV	4B
Unigene14426	Inactive leucine-rich repeat receptor-like protein kinase	Signal transduction	LRR	-4.03849	-2.65437	-2.90148	IV	4B
Unigene25550	Inactive leucine-rich repeat receptor-like protein kinase	Signal transduction	LRR	-3.31151	-2.57375	-3.87111	IV	4B
Unigene20425	Inactive leucine-rich repeat receptor-like protein kinase CORYNE	Signal transduction	LRR	-1.65146	-2.13242	-2.57286	II	2B
Unigene21340	Inactive leucine-rich repeat receptor-like serine/threonine-protein kinase	Signal transduction	LRR	-1.16402	-2.22553	-1.63844	II	2D
Unigene21189	Leucine-rich repeat receptor-like protein CLAVATA2	Signal transduction	LRR	-1.68003	-2.13242	-1.81902	II	2D
Unigene22354	Leucine-rich repeat receptor-like protein kinase	Signal transduction	LRR	-2.75469	-1.43198	-2.90148	I	1D
Unigene1320	Leucine-rich repeat receptor-like protein kinase	Signal transduction	LRR	-1.93661	-2.53152	-1.68575	II	2D
Unigene1327	Leucine-rich repeat receptor-like protein kinase PXL1	Signal transduction	LRR	-1.39213	-0.727435	-2.66444	III	3B
Unigene12478	Leucine-rich repeat receptor-like serine/threonine-protein kinase BAM3	Signal transduction	LRR	-2.84584	-0.847017	-9.57722	I	1D
Unigene17988	Leucine-rich repeat receptor-like serine/threonine-protein kinase BAM3	Signal transduction	LRR	-2.20841	-1.40396	-1.77595	I	1B
Unigene19819	Leucine-rich repeat receptor-like tyrosine-protein kinase	Signal transduction	LRR	-2.6532	-1.19279	-1.77595	I	1B
Unigene19680	LRR receptor protein kinase	Signal transduction	LRR	0.446938	-2.20959	-0.242515	II	2D
Unigene3170	LRR receptor-like serine/threonine-protein kinase	Signal transduction	LRR	-3.62345	-1.43198	-2.01696	I	1D
Unigene6356	LRR receptor-like serine/threonine-protein kinase	Signal transduction	LRR	-4.49792	-2.01694	-1.81128	I	1F
Unigene462	LRR receptor-like serine/threonine-protein kinase	Signal transduction	LRR	-4.20841	-1.38618	-1.39452	I	1B
CL691.Contig2	LRR receptor-like serine/threonine-protein kinase	Signal transduction	LRR	0.163145	-2.06001	-0.481575	II	2D
Unigene17147	LRR receptor-like serine/threonine-protein kinase	Signal transduction	LRR	-1.37552	-2.06941	-0.146591	II	2D
Unigene670	LRR receptor-like serine/threonine-protein kinase	Signal transduction	LRR	-0.825085	-2.38618	-1.17378	II	2D
CL5823.Contig1	LRR receptor-like serine/threonine-protein kinase	Signal transduction	LRR	-1.51848	-2.50237	-1.07551	II	2D
Unigene18488	LRR receptor-like serine/threonine-protein kinase	Signal transduction	LRR	0.142084	-2.01694	-0.792954	II	2D
Unigene25483	LRR receptor-like serine/threonine-protein kinase	Signal transduction	LRR	-1.58868	-2.37951	-1.41605	II	2D
Unigene15449	LRR receptor-like serine/threonine-protein kinase	Signal transduction	LRR	-4.03849	-2.75391	-4.01696	IV	4B
Unigene33	LRR receptor-like serine/threonine-protein kinase	Signal transduction	LRR	-2.65876	-2.59672	-2.46491	IV	4B
Unigene23925	LRR receptor-like serine/threonine-protein kinase ERECTA	Signal transduction	LRR	-2.45728	-2.39332	-2.74025	IV	4B
Unigene16545	LRR receptor-like serine/threonine-protein kinase FEI 2	Signal transduction	LRR	-4.12595	-2.08406	-3.90148	IV	4B
Unigene17123	LRR receptor-like serine/threonine-protein kinase GSO2-like	Signal transduction	LRR	-0.434417	-0.794549	-2.27071	III	3B
Unigene8827	LRR receptor-like serine/threonine-protein kinase RPK2	Signal transduction	LRR	-4.12595	-2.43198	-1.90148	I	1F
CL6837.Contig1	LRR receptor-like serine/threonine-protein kinase RPK2	Signal transduction	LRR	-1.10888	-2.26848	-1.33888	II	2D
Unigene2274	LRR receptor-like serine/threonine-protein kinase RPK2	Signal transduction	LRR	-1.03849	-2.6019	-2.24252	II	2B
Unigene7070	Serine/threonine-protein kinase	Signal transduction	LRR	-2.64992	0.189509	-1.48644	I	1B
Unigene2880	Serine/threonine-protein kinase	Signal transduction	LRR	-2.33805	0.011627	-1.19622	I	1B
CL2104.Contig2	Serine/threonine-protein kinase Cx32, chloroplastic	Signal transduction	LRR	2.19417	0.375376	-0.006176	I	1A
Unigene22653	Serine/threonine-protein kinase PBS1	Signal transduction	LRR	-2.36042	-1.26425	-1.76012	I	1B
Unigene13692	Serine/threonine-protein kinase TOR-like	Signal transduction	LRR	-1.03849	-2.23933	-0.695028	II	2D
Unigene4006	Serine/threonine-protein kinase TOR-like isoform 1	Signal transduction	LRR	-0.798538	-2.81664	-0.857084	II	2D
Unigene22145	Serine-threonine protein kinase, plant-type	Signal transduction	LRR	-2.14158	-1.95421	-2.66567	I	1D
Unigene25437	Proline-rich receptor-like protein kinase PERK2	Signal transduction	PERK	-2.98335	-2.00916	-1.60097	I	1F
Unigene11884	Proline-rich receptor-like protein kinase PERK2	Signal transduction	PERK	0.099015	-2.63361	-1.31652	II	2D
Unigene14992	Proline-rich receptor-like protein kinase PERK2	Signal transduction	PERK	-0.453526	-2.26848	-0.57955	II	2D
Unigene21646	Proline-rich receptor-like protein kinase PERK2	Signal transduction	PERK	-3.43081	-1.47637	-3.40398	I	1D
Unigene22335	Proline-rich receptor-like protein kinase PERK9	Signal transduction	PERK	-0.417	-2.56268	-1.12669	II	2D
Unigene1849	Phosphatidylinositol 4-kinase alpha	Signal transduction	PI4KB	-0.401058	-2.11005	-0.960372	II	2D
Unigene18743	Phosphatidylinositol 4-kinase alpha	Signal transduction	PI4KB	-0.759772	-2.79455	-1.40766	II	2D
Unigene25395	Phosphatidylinositol 4-kinase alpha	Signal transduction	PI4KB	-0.918412	-2.04341	-1.07395	II	2D
Unigene25156	Phosphatidylinositol 4-kinase beta 1	Signal transduction	PI4KB	-1.36042	-2.26848	-0.416052	II	2D
CL3651.Contig3	Phosphatidylinositol 4-phosphate 5-kinase 9	Signal transduction	PI4KB	-1.2535	-2.01694	-0.962879	II	2D
Unigene13847	Protein kinase APK1A, chloroplast	Signal transduction	-	-0.219061	-2.14819	-0.860836	II	2D
Unigene18138	Receptor-like protein 12	Signal transduction	-	-3.39604	-0.879438	-1.90148	I	1B
Unigene12567	Receptor-like protein kinase	Signal transduction	-	-2.31151	-1.43198	0.42045	I	1B
CL2426.Contig2	Receptor-like protein kinase FERONIA	Signal transduction	-	-0.670757	-1.12003	-2.05348	III	3B
Unigene19450	Adenylyl-sulfate kinase 1, chloroplastic	Signal transduction	-	-1.62345	-2.26848	-1.99459	II	2D
CL4860.Contig2	Diacylglycerol kinase, alpha	Signal transduction	-	-1.17599	-2.12386	-1.20404	II	2D
Unigene15157	Maternal effect embryo arrest 62 protein	Signal transduction	-	-3.20841	-2.67991	-0.901478	I	1F
Unigene21130	Somatic embryogenesis receptor kinase 2	Signal transduction	-	-2.65146	-1.18871	0.037121	I	1B
Unigene1868	Adenine phosphoribosyltransferase 1	Signal transduction	-	-0.569003	-2.49087	0.268447	II	2D
Unigene17437	Adenine phosphoribosyltransferase 2	Signal transduction	-	-1.68003	-1.59492	-2.6034	III	3B
Unigene25105	Calcium-binding protein CML41-like	Signal transduction	-	-2.07708	-0.76598	-1.70556	I	1B
Unigene3702	Calmodulin-like protein 3	Signal transduction	-	-2.96449	-0.624624	-0.994588	I	1B
Unigene18774	Carbohydrate binding protein	Signal transduction	-	-2.36042	-2.22845	-0.977029	I	1F
Unigene24909	Guanine nucleotide-binding protein alpha-1 subunit-like	Signal transduction	-	-0.437038	-2.01694	0.005412	II	2D

## Sheet: Transport
GeneID	Annotation	Category	Sub-category	log2Ratio (GPD2/CK2)	log2Ratio (GPD4/CK4)	log2Ratio (GPD7/CK7)	Group	Cluster
CL4945.Contig2	ABC transporter A family member 2	Membrane/cytoskeleton/intracellular transport	ABC	-0.56205	-2.01694	-0.831089	II	2D
CL5218.Contig1	ABC transporter A family member 2-like	Membrane/cytoskeleton/intracellular transport	ABC	-0.591029	-2.47637	-0.638444	II	2D
Unigene16734	ABC transporter B family member 15-like	Membrane/cytoskeleton/intracellular transport	ABC	-2.23113	-3.37058	-2.57955	IV	4B
Unigene25992	ABC transporter B family member 19-like	Membrane/cytoskeleton/intracellular transport	ABC	-1.7213	-2.13242	-2.39993	II	2B
Unigene25313	ABC transporter C family member 10	Membrane/cytoskeleton/intracellular transport	ABC	-0.173418	-2.04732	-0.424576	II	2D
Unigene18036	ABC transporter C family member 10	Membrane/cytoskeleton/intracellular transport	ABC	-0.368637	-2.1447	-1.40398	II	2D
Unigene24622	ABC transporter C family member 2	Membrane/cytoskeleton/intracellular transport	ABC	-1.06978	-2.12089	-1.43017	II	2D
CL1731.Contig3	ABC transporter C family member 3	Membrane/cytoskeleton/intracellular transport	ABC	0.131437	-2.01694	-0.486441	II	2D
CL5070.Contig3	ABC transporter C family member 3-like	Membrane/cytoskeleton/intracellular transport	ABC	-0.453526	-2.07584	-0.316516	II	2D
CL5131.Contig3	ABC transporter D family member 1	Membrane/cytoskeleton/intracellular transport	ABC	-0.46256	-2.07718	-0.786543	II	2D
CL4102.Contig1	ABC transporter family, cholesterol/phospholipid flippase	Membrane/cytoskeleton/intracellular transport	ABC	-0.971374	-2.63361	-0.703539	II	2D
Unigene14019	ABC transporter G family member 11	Membrane/cytoskeleton/intracellular transport	ABC	-1.71656	-2.89141	-0.864004	II	2D
Unigene16155	ABC transporter G family member 14-like	Membrane/cytoskeleton/intracellular transport	ABC	-2.88247	-1.62636	-3.63844	I	1D
Unigene15528	ABC transporter G family member 32	Membrane/cytoskeleton/intracellular transport	ABC	-2.42315	-3.06425	-1.73155	I	1F
Unigene2012	ABC transporter G family member 32	Membrane/cytoskeleton/intracellular transport	ABC	-4.12595	-3.13242	0.098522	I	1F
Unigene11737	ABC transporter G family member 36-like	Membrane/cytoskeleton/intracellular transport	ABC	-2.79338	-0.753907	0.853409	I	1B
Unigene3981	ABC transporter G family member 3-like	Membrane/cytoskeleton/intracellular transport	ABC	-2.25481	-1.36785	-1.34754	I	1B
Unigene16992	Multidrug resistance protein 1, 2	Membrane/cytoskeleton/intracellular transport	ABC	-3.84584	-2.23933	-0.831089	I	1F
Unigene13808	Multidrug resistance protein ABC transporter family	Membrane/cytoskeleton/intracellular transport	ABC	-1.47906	-3.33887	-0.901478	II	2D
Unigene25314	Multidrug resistance protein ABC transporter family	Membrane/cytoskeleton/intracellular transport	ABC	-1.07411	-2.51944	-0.380646	II	2D
Unigene5828	White-brown-complex ABC transporter family	Membrane/cytoskeleton/intracellular transport	ABC	-1.96449	-1.38307	-3.40398	III	3B
CL8514.Contig1	White-brown-complex ABC transporter family	Membrane/cytoskeleton/intracellular transport	ABC	-3.26088	-2.03389	-2.54801	IV	4B
Unigene8482	Metal transport protein 4	Membrane/cytoskeleton/intracellular transport	cation	-2.26088	0.246093	-3.77595	I	1D
Unigene17170	CLIP-associated protein	Membrane/cytoskeleton/intracellular transport	microtubule	-1.37291	-2.3165	-1.36382	II	2D
Unigene22247	CLIP-associated protein	Membrane/cytoskeleton/intracellular transport	microtubule	-0.996668	-2.47151	-1.54918	II	2D
Unigene23817	CLIP-associated protein	Membrane/cytoskeleton/intracellular transport	microtubule	-1.03849	-2.19751	-1.03021	II	2D
Unigene23819	CLIP-associated protein	Membrane/cytoskeleton/intracellular transport	microtubule	-1.62345	-3.51944	-1.63844	II	2D
Unigene619	CLIP-associated protein	Membrane/cytoskeleton/intracellular transport	microtubule	-1.45012	-2.14247	-0.949734	II	2D
Unigene23028	Fasciclin-like arabinogalactan protein 8	Membrane/cytoskeleton/intracellular transport	microtubule	-1.57337	-1.6759	-2.1305	III	3B
Unigene2629	Formin-like protein 1	Membrane/cytoskeleton/intracellular transport	microtubule	-1.96598	-2.05347	-1.50094	II	2D
Unigene18032	Formin-like protein 18	Membrane/cytoskeleton/intracellular transport	microtubule	-1.43277	-2.21625	-0.929493	II	2D
CL6737.Contig2	Formin-like protein 2	Membrane/cytoskeleton/intracellular transport	microtubule	-2.35108	-2.43198	-2.05348	IV	4B
Unigene16907	Formin-like protein 20-like	Membrane/cytoskeleton/intracellular transport	microtubule	-0.623451	-3.20457	0.037121	II	2D
Unigene25727	Microtubule-associated protein TORTIFOLIA1-like	Membrane/cytoskeleton/intracellular transport	microtubule	-1.43081	-2.71738	-1.69985	II	2D
Unigene14406	Electron transporter	Membrane/cytoskeleton/intracellular transport	proton	-2.89647	-1.23933	-0.819016	I	1B
Unigene2796	H+-transporting two-sector ATPase, alpha/beta subunit, central region	Membrane/cytoskeleton/intracellular transport	proton	0.438645	2.05829	1.12022	II	2C
Unigene15548	Vacuolar proton ATPase a3	Membrane/cytoskeleton/intracellular transport	proton	-1.62345	-2.01694	-3.40398	II	2B
Unigene19285	V-type proton ATPase subunit E1	Membrane/cytoskeleton/intracellular transport	proton	-1.26088	-4.43198	-2.12387	II	2B
Unigene2157	Proline-rich protein 4	Membrane/cytoskeleton/intracellular transport	lipid	-0.804023	-1.61032	-2.26405	III	3B
CL8608.Contig1	Translocase of chloroplast 159, chloroplastic-like	Membrane/cytoskeleton/intracellular transport	protein	-2.64115	-0.869385	-0.257622	I	1B

## Sheet: Cell cycle
GeneID	Annotation	Category	Sub-category	log2Ratio (GPD2/CK2)	log2Ratio (GPD4/CK4)	log2Ratio (GPD7/CK7)	Group	Cluster
Unigene16272	Cyclin-dependent kinase inhibitor 3-like	Cell cycle	CDK inhibitor	0.546474	-1.6164	-2.0714	III	3B
Unigene2610	Fkbp-rapamycin associated protein	Cell cycle	cell division	-1.37291	-2.04203	-2.16451	II	2B
CL6796.Contig1	O-linked N-acetylglucosamine transferase, ogt	Cell cycle	cell division	0.412891	-2.18941	0.200883	II	2D
Unigene5857	Protein SHORT-ROOT	Cell cycle	cell division	-2.84584	0.889949	-2.77595	I	1D
Unigene2998	Cyclin D	Cell cycle	cyclin	-2.28796	-1.47928	-1.47698	I	1B
Unigene23163	Cyclin-D3-1	Cell cycle	cyclin	-2.89024	-1.27857	-2.864	I	1D

## Sheet: Proteolysis
GeneID	Annotation	Category	Sub-category	log2Ratio (GPD2/CK2)	log2Ratio (GPD4/CK4)	log2Ratio (GPD7/CK7)	Group	Cluster
Unigene18274	F-box protein	Apoptosis/proteolysis	protein ubiquitination	-1.62345	-0.431979	-3.48644	III	3B
Unigene297	F-box/leucine rich repeat protein	Apoptosis/proteolysis	protein ubiquitination	-1.33805	-2.1578	-1.22725	II	2D
Unigene22761	Ubiquitin-specific protease family C19-related protein isoform 1	Apoptosis/proteolysis	protein ubiquitination	-2.23489	-2.43198	-1.03641	I	1F
Unigene24382	U-box domain-containing protein 18-like	Apoptosis/proteolysis	protein ubiquitination	-2.05284	-1.11005	-3.50414	I	1D
Unigene26013	U-box domain-containing protein 4	Apoptosis/proteolysis	protein ubiquitination	-2.2055	-1.55513	-2.31652	I	1D
Unigene26231	E3 ubiquitin-protein ligase KEG	Apoptosis/proteolysis	protein ubiquitination_E3	-0.269814	-2.01694	-0.454019	II	2D
Unigene19749	E3 ubiquitin-protein ligase RHA1B	Apoptosis/proteolysis	protein ubiquitination_E3	-1.42135	-0.624624	-2.1328	III	3B
Unigene20845	RING-H2 finger protein ATL13	Apoptosis/proteolysis	protein ubiquitination_E3	-1.58868	-2.01694	-0.587818	II	2D
Unigene14925	RING-H2 finger protein ATL47	Apoptosis/proteolysis	protein ubiquitination_E3	-4.28642	-1.05347	-0.901478	I	1B
Unigene3438	Protein SPA1-RELATED 2	Apoptosis/proteolysis	proteolysis	-0.53955	-2.09638	-0.924199	II	2D
Unigene1285	Protein SUPPRESSOR OF PHYA-105 1-like	Apoptosis/proteolysis	apoptosis	-1.87499	-2.37058	-0.164513	II	2D
Unigene17208	Serine carboxypeptidase 24	Apoptosis/proteolysis	apoptosis	-1.47906	-2.56948	-1.80194	II	2D
Unigene3428	Subtilisin-like protease	Apoptosis/proteolysis	proteolysis	-2.43081	-1.32889	-0.941007	I	1B
CL3677.Contig2	Subtilisin-like protease	Apoptosis/proteolysis	proteolysis	-0.886485	-1.86494	-3.63844	III	3B
Unigene15884	Tumor-related protein	Apoptosis/proteolysis	apoptosis	3.13144	2.37538	3.10198	IV	4A

[truncated: 3 more sheets: Oxidation, Stress, Other metabolism]
